# Supplementary material for: Genome-scale reconstruction and system level investigation of the metabolic network of Methylobacterium extorquens AM1
Source: BMC Syst Biol. 2011 Nov 10;5:189. doi: 10.1186/1752-0509-5-189 (PMC3227643; doi:10.1186/1752-0509-5-189)
Supplement: Additional file 2 — List of reactions of the reconstruction (iRP911) [file 1752-0509-5-189-S2.XLSX]

## Sheet: Additional file 2
Identifier	Name	Equation	Subsystem	Compartmentation	EC number	Reversibility	Confidence score	Gene to Protein to reaction association	Reference
EX-0001	exchange flux : methanol	= methanol[e]	exchange with environment	extracellular		r	E5	-
EX-0002	exchange flux : oxygen	= O2[e]	exchange with environment	extracellular		r	E5	-
EX-0003	exchange flux : nitrogen	= NH3[e]	exchange with environment	extracellular		r	E5	-
EX-0004	exchange flux : CO2	= CO2[e]	exchange with environment	extracellular		r	E5	-
EX-0007	exchange flux : formaldehyde	= formaldehyde[e]	exchange with environment	extracellular		r	E5	-
EX-0008	exchange flux : phosphate	= phosphate[e]	exchange with environment	extracellular		r	E5	-
EX-0009	exchange flux : succinate	= succinate[e]	exchange with environment	extracellular		r	E5	-
EX-0010	exchange flux : fumarate	= fumarate[e]	exchange with environment	extracellular		r	E5	-
EX-0011	exchange flux : citrate	= citrate[e]	exchange with environment	extracellular		r	E6	-
EX-0012	exchange flux : glycolate	= glycolate[e]	exchange with environment	extracellular		r	E5	-
EX-0013	exchange flux : formate	= formate[e]	exchange with environment	extracellular		r	E5	-
EX-0014	exchange flux : oxalate	= oxalate[e]	exchange with environment	extracellular		r	E5	-
EX-0015	exchange flux : acetate	= acetate[e]	exchange with environment	extracellular		r	E5	-
EX-0016	exchange flux : D-gluconate	= D-gluconate[e]	exchange with environment	extracellular		r	E6	-
EX-0017	exchange flux : putrescine	= putrescine[e]	exchange with environment	extracellular		r	E6	-
EX-0019	exchange flux : 2-oxoglutarate	= 2-oxoglutarate[e]	exchange with environment	extracellular		r	E5	-
EX-0020	exchange flux : SO42-	= SO42-[e]	exchange with environment	extracellular		r	E5	-
EX-0021	exchange flux : Na+	= Na+[e]	exchange with environment	extracellular		r	E5	-
EX-0022	exchange flux : thiosulfate	= thiosulfate[e]	exchange with environment	extracellular		r	E5	-
EX-0023	exchange flux : nitrate	= NO3-[e]	exchange with environment	extracellular		r	E6	-
EX-0024	exchange flux : L-glutamate	= L-glutamate[e]	exchange with environment	extracellular		r	E6	-
EX-0025	exchange flux : L-aspartate	= L-aspartate[e]	exchange with environment	extracellular		r	E6	-
EX-0026	exchange flux : H2O	= H2O[e]	exchange with environment	extracellular		r	E5	-
EX-0027	exchange flux : ethanolamine	= ethanolamine[e]	exchange with environment	extracellular		r	E5	-
EX-0028	exchange flux : (S)-malate	= (S)-malate[e]	exchange with environment	extracellular		r	E5	-
EX-0029	exchange flux : pyruvate	= pyruvate[e]	exchange with environment	extracellular		r	E5	-
EX-0030	exchange flux : D-glucose	= D-glucose[e]	exchange with environment	extracellular		r	E6	-
EX-0031	exchange flux : D-ribose	= D-ribose[e]	exchange with environment	extracellular		r	E5	-
EX-0032	exchange flux : 5-dehydro-D-gluconate	= 5-dehydro-D-gluconate[e]	exchange with environment	extracellular		r	E5	-
EX-0033	exchange flux : Co2+	= Co2+[e]	exchange with environment	extracellular		r	E5	-
EX-0034	Biomass flux : L-rhamnose	dTDP-a-L-rhamnose + H2O = L-rhamnose + dTDP	biomass and maintenance equation	cytoplasmic		nr	E6	-
EX-0035	Biomass flux : N-acetyl-D-glucosamine	UDP-N-acetyl-D-glucosamine + H2O = N-acetyl-D-glucosamine + UDP	biomass and maintenance equation	cytoplasmic		nr	E6	-
EX-0036	exchange flux : proton	= H+[e]	exchange with environment	extracellular		r	E5	-
EX-0037	exchange flux : H2O2	= H2O2[e]	exchange with environment	extracellular		r	E5	-
EX-0038	exchange flux : Fe2+	= Fe2+[e]	exchange with environment	extracellular		r	E5	-
EX-0039	exchange flux : molybdate	= molybdate[e]	exchange with environment	extracellular		r	E5	-
EX-0040	exchange flux : potassium	= K+[e]	exchange with environment	extracellular		r	E5	-
EX-0041	exchange flux : magnesium	= Mg2+[e]	exchange with environment	extracellular		r	E5	-
EX-0042	exchange flux : calcium	= Ca2+[e]	exchange with environment	extracellular		r	E5	-
EX-0043	exchange flux : copper	= Cu2+[e]	exchange with environment	extracellular		r	E5	-
EX-0044	exchange flux : manganese	= Mn2+[e]	exchange with environment	extracellular		r	E5	-
EX-0045	exchange flux : zinc	= Zn2+[e]	exchange with environment	extracellular		r	E5	-
EX-0046	exchange flux : chloride	= Cl-[e]	exchange with environment	extracellular		r	E5	-
EX-0047	exchange flux : light	= photon	exchange with environment	extracellular		nr	E6	-
EX-0048	exchange flux : D-arabinose	= D-arabinose[e]	exchange with environment	extracellular		r	E5	-
EX-0049	exchange flux : L-arabinose	= L-arabinose[e]	exchange with environment	extracellular		r	E5	-
EX-0050	exchange flux : D-arabinonate	= D-arabinonate[e]	exchange with environment	extracellular		r	E6	-
EX-0051	exchange flux : L-arabinonate	= L-arabinonate[e]	exchange with environment	extracellular		r	E6	-
EX-0052	exchange flux : L-lyxose	= L-lyxose[e]	exchange with environment	extracellular		r	E5	-
EX-0053	exchange flux : D-xylose	= D-xylose[e]	exchange with environment	extracellular		r	E5	-
EX-0054	exchange flux : D-xylonate	= D-xylonate[e]	exchange with environment	extracellular		r	E6	-
EX-0055	exchange flux : L-lyxonate	= L-lyxonate[e]	exchange with environment	extracellular		r	E6	-
EX-0056	exchange flux : D-ribonate	= D-ribonate[e]	exchange with environment	extracellular		r	E6	-
EX-0057	exchange flux : 2-deoxy-D-ribonate	= 2-deoxy-D-ribonate[e]	exchange with environment	extracellular		r	E6	-
EX-0058	exchange flux : acetoacetate	= acetoacetate[e]	exchange with environment	extracellular		r	E5	-
EX-0059	exchange flux : propanoate	= propanoate[e]	exchange with environment	extracellular		r	E5	-
EX-0060	exchange flux : 3-O-b-D-galactopyranosyl-D-arabinose	= 3-O-b-D-galactopyranosyl-D-arabinose[e]	exchange with environment	extracellular		r	E5	-
EX-0061	exchange flux : 3-O-b-D-galactopyranosyl-D-arabinonate	= 3-O-b-D-galactopyranosyl-D-arabinonate[e]	exchange with environment	extracellular		r	E6	-
EX-0062	exchange flux : decanoate	= decanoate[e]	exchange with environment	extracellular		r	E5	-
EX-0063	exchange flux : 2-deoxy-D-ribose	= 2-deoxy-D-ribose[e]	exchange with environment	extracellular		r	E5	-
EX-0064	exchange flux : methylamine	= methylamine[e]	exchange with environment	extracellular		r	E5	-
EX-0065	exchange flux : ethylamine	= ethylamine[e]	exchange with environment	extracellular		r	E5	-
EX-0066	exchange flux : ethanol	= ethanol[e]	exchange with environment	extracellular		r	E5	-
EX-0067	exchange flux : L-tartrate	= L-tartrate[e]	exchange with environment	extracellular		r	E6	-
EX-0068	exchange flux : glycerone	= glycerone[e]	exchange with environment	extracellular		r	E5	-
EX-0069	exchange flux : (S)-lactate	= (S)-lactate[e]	exchange with environment	extracellular		r	E5	-
EX-0070	exchange flux : 1,2-propanediol	= 1,2-propanediol[e]	exchange with environment	extracellular		r	E5	-
R-0001	methanol dehydrogenase	methanol[p] + 2 oxidized-cytochrome-c = formaldehyde[p] + 2 H+[p] + 2 reduced-cytochrome-c	methanol oxidation to formaldehyde	periplasmic	1.1.99.8	nr	E1	[ P-0080 ( META1_4535 and META1_4538 ) ] or [ P-0802 ( META1_1740 ) ]	McNerney et al.,1980 Appl Environ Microbiol; Ghosh et al., 1995 Structure; Smejkalova et al., 2010 PLoSOne
R-0002	H4F-dependent formaldehyde activating	formaldehyde + tetrahydrofolate = 5,10-methylenetetrahydrofolate + H2O	tetrahydrofolate-independ pathway	cytoplasmic	noEC	nr	E2	-	Vorholt et al.,2000 J Bacteriol.
R-0003	H4MPT-dependent formaldehyde activating	formaldehyde + tetrahydromethanopterin = 5,10-methylenetetrahydromethanopterin + H2O	tetrahydromethanopterin-depend pathway	cytoplasmic	4.3.-.-	nr	E1	[ P-0015 ( META1_1766 ) ]	Vorholt et al.,2000 J Bacteriol.; Acharya et al., 2005 J Biol Chem.;
R-0004	methylenetetrahydromethanopterin dehydrogenase 1	5,10-methylenetetrahydromethanopterin + NADP+ = 5,10-methenyltetrahydromethanopterin + NADPH + H+	tetrahydromethanopterin-depend pathway	cytoplasmic	1.5.-.-	nr	E1	[ P-0010 ( META1_1728 ) ] or [ P-0014 ( META1_1761 ) ]	Hagemeier et al., 2000; Chistoserdova et al., 1998 Science
R-0005	methylenetetrahydromethanopterin dehydrogenase 2	5,10-methylenetetrahydromethanopterin + NAD+ = 5,10-methenyltetrahydromethanopterin + NADH + H+	tetrahydromethanopterin-depend pathway	cytoplasmic	1.5.-.-	nr	E1	[ P-0014 ( META1_1761 ) ]	Hagemeier et al., 2000; Chistoserdova et al., 1998 Science
R-0006	methenyltetrahydrometanopterin cyclohydrolase	5,10-methenyltetrahydromethanopterin + H2O = 5-formyltetrahydromethanopterin	tetrahydromethanopterin-depend pathway	cytoplasmic	3.5.4.27	r	E1	[ P-0081 ( META1_1763 ) ]	Pomper et al.,1999 Eur J Biochem.; Chistoserdova et al., 1998 Science
R-0007	formylmethanofuran:H4MPT formyltransferase	methanofuran + 5-formyltetrahydromethanopterin = tetrahydromethanopterin + formylmethanofuran	tetrahydromethanopterin-depend pathway	cytoplasmic	2.3.1.101	nr	E1	[ P-0013 ( META1_1755 and META1_1756 and META1_1757 and META1_1758 ) ]	Pomper and Vorholt, 2001 Eur J Biochem.; Pomper et al., 2002 FEBS Lett.
R-0008	formyl-MFS hydrolysis	formylmethanofuran + H2O = formate + methanofuran	tetrahydromethanopterin-depend pathway	cytoplasmic	-.-.-.-	nr	E1	[ P-0013 ( META1_1755 and META1_1756 and META1_1757 and META1_1758 ) ]	Pomper and Vorholt, 2001 Eur J Biochem.; Pomper et al., 2002 FEBS Lett.
R-0011	formate dehydrogenase	formate + NAD+ = CO2 + NADH + H+	formate oxidation to CO2	cytoplasmic	1.2.1.2	nr	E1	[ P-0082 ( META1_5031 and META1_5032 ) ] or [ P-0083 ( META1_4846 and META1_4847 and META1_4848 and META1_4849 ) ] or [ P-0085 ( META1_2093 and META1_2094 ) ]	Chistoserdova et al., 2004 JB; Chistoserdova et al., 2007 JB
R-0012	formate-tetrahydrofolate ligase	formate + ATP + tetrahydrofolate = 10-formyltetrahydrofolate + ADP + phosphate	tetrahydrofolate-depend pathway	cytoplasmic	6.3.4.3	r	E1	[ P-0086 ( META1_0329 ) ]	Large et al.,1963 Biochem J.; Marx et al., 2003 J Bacteriol.;
R-0013	methenyltetrahydrofolate cyclohydrolase	10-formyltetrahydrofolate + H+ = 5,10-methenyltetrahydrofolate + H2O	tetrahydrofolate-depend pathway	cytoplasmic	3.5.4.9	r	E1	[ P-0011 ( META1_1729 ) ]	Pomper et al., 1999 Eur J Biochem; mutant, orf4 in Chistoserdova and Lidstrom, 1994 JB 176:7398
R-0014	methylenetetrahydrofolate dehydrogenase	5,10-methenyltetrahydrofolate + NADPH = 5,10-methylenetetrahydrofolate + NADP+	tetrahydrofolate-depend pathway	cytoplasmic	1.5.1.5	r	E1	[ P-0010 ( META1_1728 ) ]	Vorholt et al., 1998 J Bacteriol.; Chistoserdova and Lidstrom, 1994 JB, mutant
R-0015	serine hydroxymethyltransferase	5,10-methylenetetrahydrofolate + glycine + H2O = tetrahydrofolate + L-serine	serine cycle	cytoplasmic	2.1.2.1	r	E1	[ P-0026 ( META1_3384 ) ]	Large et al.,1963 Biochem J.; Harder et al., 1971 Biochem J. [1]; Harder et al., 1971 Biochem J. [2]; Smejkalova et al., 2010 PLoSOne
R-0016	L-serine-glyoxylate aminotransferase	L-serine + glyoxylate = hydroxypyruvate + glycine	serine cycle	cytoplasmic	2.6.1.45	nr	E1	[ P-0087 ( META1_1726 ) ] or [ P-0088 ( META1_4592 ) ]	Harder et al.,1971 Biochem J. 1; Blackmore et al., 1970 Biochem J.; Smejkalova et al., 2010 PLoSOne
R-0017	hydroxypyruvate reductase	hydroxypyruvate + NADH + H+ = D-glycerate + NAD+	serine cycle	cytoplasmic	1.1.1.29	r	E1	[ P-0089 ( META1_1727 ) ]	Large et al.,1963 Biochem J.; Harder et al., 1971 Biochem J. [1]; Harder et al., 1971 Biochem J. [2]; Dunstan etal., 1972 Biochem J.; McNerney et al., 1980 Appl Environ Microbiol; Blackmore et al., 1970 Biochem J., Smejkalova et al., 2010 PLoSOne
R-0018	glycerate kinase	D-glycerate + ATP = 2-phospho-D-glycerate + ADP	serine cycle	cytoplasmic	noEC	nr	E1	[ P-0025 ( META1_2944 ) ]	Large et al.,1963 Biochem J.; Harder et al., 1971 Biochem J. [2]; Smejkalova et al., 2010 PLoSOne
R-0019	enolase	2-phospho-D-glycerate = phosphoenolpyruvate + H2O	serine cycle	cytoplasmic	4.2.1.11	r	E1	[ P-0046 ( META1_2984 ) ]	Smejkalova et al., 2010 PLoSOne
R-0020	phosphoenolpyruvate carboxylase	phosphoenolpyruvate + CO2 + H2O = oxaloacetate + phosphate	serine cycle	cytoplasmic	4.1.1.31	nr	E1	[ P-0073 ( META1_4982 ) ] or [ P-0090 ( META1_1732 ) ]	Large et al.,1962 Biochem J.; Smejkalova et al., 2010 PLoSOne
R-0021	malate dehydrogenase	(S)-malate + NAD+ = oxaloacetate + NADH + H+	serine cycle	cytoplasmic	1.1.1.37	r	E1	[ P-0076 ( META1_1537 and META1_1542 ) ]	Large et al.,1963 Biochem J.; Smejkalova et al., 2010 PLoSOne
R-0022	malyl-CoA synthetase	(S)-malate + CoA + ATP = (S)-malyl-CoA + ADP + phosphate	serine cycle	cytoplasmic	6.2.1.9	nr	E1	[ P-0091 ( META1_1730 and META1_1731 ) ]	Willibald et al.,1995 Anal Biochem.; Smejkalova et al., 2010 PLoSOne
R-0023	malyl-CoA lyase	(S)-malyl-CoA = acetyl-CoA + glyoxylate	serine cycle	cytoplasmic	4.1.3.24	r	E1	[ P-0012 ( META1_1733 ) ]	Large et al.,1963 Biochem J.; Peyraud et al., 2009 PNAS; Smejkalova et al., 2010 PLoSOne
R-0024	acetyl-CoA C-acetyltransferase	2 acetyl-CoA = CoA + acetoacetyl-CoA	Ethylmalonyl-CoA pathway	cytoplasmic	2.3.1.9	r	E1	[ P-0027 ( META1_3700 ) ] or [ P-0734 ( META1_3452 and META1_3455 ) ]	Korotkova,2001 J Bacteriol.; Peyraud et al., 2009 PNAS; Smejkalova et al., 2010 PLoSOne
R-0025	acetoacetyl-CoA reductase 1	acetoacetyl-CoA + NADPH + H+ = (R)-3-hydroxybutanoyl-CoA + NADP+	Ethylmalonyl-CoA pathway	cytoplasmic	1.1.1.36	nr	E1	[ P-0028 ( META1_3701 ) ]	Korotkova,2001 J Bacteriol.; Peyraud et al., 2009 PNAS; Smejkalova et al., 2010 PLoSOne
R-0026	poly(3-hydroxyalkanoate) depolymerase	poly-beta-hydroxybutyrate(n) + H2O = poly-beta-hydroxybutyrate(n-1) + (R)-3-hydroxybutanoate	PHB degradation	cytoplasmic	3.1.1.22, 3.1.1.75	nr	E4	[ P-0057 ( META1_4189 ) ] or [ P-0058 ( META1_1376 ) ] or [ P-0481 ( META1_0419 ) ] or [ P-0508 ( META1_1079 ) ] or [ P-0673 ( META1_4597 ) ]
R-0027	poly(3-hydroxyalkanoate) polymerase	(R)-3-hydroxybutanoyl-CoA + poly-beta-hydroxybutyrate(n-1) = poly-beta-hydroxybutyrate(n) + CoA	PHB biosynthesis	cytoplasmic	2.3.1.-	nr	E4	[ P-0056 ( META1_3304 ) ]
R-0028	D-beta-hydroxybutyrate dehydrogenase	(R)-3-hydroxybutanoate + NAD+ = acetoacetate + NADH + H+	PHB degradation	cytoplasmic	1.1.1.30	r	E1	[ P-0036 ( META1_5182 ) ]	Korotkova,2001 J Bacteriol.
R-0029	succinyl-CoA:3-oxo-acid CoA-transferase	succinyl-CoA + acetoacetate = succinate + acetoacetyl-CoA	PHB degradation	cytoplasmic	2.8.3.5	r	E4	[ P-0059 ( META1_2054 ) ]
R-0031	3-hydroxybutyryl-CoA dehydratase	(S)-3-hydroxybutanoyl-CoA = crotonyl-CoA + H2O	fatty acid b-oxidation	cytoplasmic	4.2.1.17	r	E1	[ P-0035 ( META1_5098 ) ] or [ P-0683 ( META1_4879 ) ] or [ P-0734 ( META1_3452 and META1_3455 ) ]	Korotkova,2001 J Bacteriol.; Peyraud et al., 2009 PNAS
R-0032	crotonyl-CoA reductase/carboxylase	crotonyl-CoA + NADPH + H+ + CO2 = (2S)-ethylmalonyl-CoA + NADP+	Ethylmalonyl-CoA pathway	cytoplasmic	noEC	r	E1	[ P-0002 ( META1_0178 ) ]	Erb,2007 PNAS; Peyraud et al., 2009 PNAS; Smejkalova et al., 2010 PLoSOne
R-0033	crotonyl-CoA reductase	crotonyl-CoA + NADPH + H+ = butyryl-CoA + NADP+	Ethylmalonyl-CoA pathway	cytoplasmic	1.3.1.8	r	E1	[ P-0002 ( META1_0178 ) ]	Korotkova,2002 J Bacteriol.; Peyraud et al., 2009 PNAS
R-0034	butyryl-CoA carboxylase	ATP + butyryl-CoA + HCO3- + H+ = ADP + phosphate + (2S)-ethylmalonyl-CoA	Ethylmalonyl-CoA pathway	cytoplasmic	noEC	nr	E1	[ P-0001 ( META1_0172 and META1_3203 ) ]	Korotkova,2002 J Bacteriol.; Peyraud et al., 2009 PNAS
R-0035	ethylmalonyl-CoA mutase	(2R)-ethylmalonyl-CoA = (2S)-methylsuccinyl-CoA	Ethylmalonyl-CoA pathway	cytoplasmic	noEC	r	E1	[ P-0093 ( META1_0180 ) ]	Korotkova,2002 J Bacteriol.; Peyraud et al., 2009 PNAS; Smejkalova et al., 2010 PLoSOne
R-0036	mesaconyl-CoA hydratase	mesaconyl-CoA + H2O = erythro-b-methylmalyl-CoA	Ethylmalonyl-CoA pathway	cytoplasmic	noEC	r	E1	[ P-0095 ( META1_4153 ) ]	Peyraud et al.,2009 PNAS; Smejkalova et al., 2010 PLoSOne
R-0037	methylsuccinyl-CoA dehydrogenase	(2S)-methylsuccinyl-CoA + oxidized-ETF = mesaconyl-CoA + reduced-ETF	Ethylmalonyl-CoA pathway	cytoplasmic	noEC	nr	E1	[ P-0060 ( META1_2223 ) ]	Peyraud et al.,2009 PNAS; Smejkalova et al., 2010 PLoSOne
R-0038	b-methylmalyl-CoA lyase	erythro-b-methylmalyl-CoA = propionyl-CoA + glyoxylate	Ethylmalonyl-CoA pathway	cytoplasmic	noEC	r	E1	[ P-0012 ( META1_1733 ) ]	Hacking et al.,1974 Biochem J.; Peyraud et al., 2009 PNAS; Smejkalova et al., 2010 PLoSOne
R-0044	propionyl-CoA carboxylase 1	ATP + propionyl-CoA + HCO3- + H+ = ADP + phosphate + (S)-methylmalonyl-CoA	Ethylmalonyl-CoA pathway	cytoplasmic	6.4.1.3	nr	E1	[ P-0001 ( META1_0172 and META1_3203 ) ]	Korotkova,2002 J Bacteriol.; Peyraud et al., 2009 PNAS; Smejkalova et al., 2010 PLoSOne
R-0045	methylmalonyl-CoA epimerase	(S)-methylmalonyl-CoA = (R)-methylmalonyl-CoA	Ethylmalonyl-CoA pathway	cytoplasmic	5.1.99.1	r	E1	[ P-0061 ( META1_0839 ) ]	Peyraud et al.,2009 PNAS;
R-0046	methylmalonyl-CoA mutase	(R)-methylmalonyl-CoA = succinyl-CoA	Ethylmalonyl-CoA pathway	cytoplasmic	5.4.99.2	r	E1	[ P-0008 ( META1_0188 and META1_1433 and META1_2390 and META1_5251 ) ]	Korotkova,2002 J Bacteriol.; Korotkova, 2004 J Biol Chem.; Korotkova, 2005 J Bacteriol.; Peyraud et al., 2009 PNAS; Smejkalova et al., 2010 PLoSOne
R-0047	citrate synthase	acetyl-CoA + H2O + oxaloacetate = citrate + CoA	TCA cycle	cytoplasmic	2.3.3.1	r	E1	[ P-0068 ( META1_5129 ) ]	Large et al.,1963 Biochem J.
R-0048	aconitate hydratase	citrate = threo-D-isocitrate	TCA cycle	cytoplasmic	4.2.1.3	r	E3	[ P-0075 ( META1_2828 ) ]
R-0049	isocitrate dehydrogenase	threo-D-isocitrate + NADP+ = 2-oxoglutarate + CO2 + NADPH + H+	TCA cycle	cytoplasmic	1.1.1.42	nr	E1	[ P-0070 ( META1_3354 ) ]	Large et al.,1963 Biochem J.
R-0050	2-oxoglutarate dehydrogenase	2-oxoglutarate + CoA + NAD+ = succinyl-CoA + CO2 + NADH + H+	TCA cycle	cytoplasmic	noEC	nr	E1	[ P-0071 ( META1_1540 and META1_1541 and META1_1542 ) ]	Van Dien,2003 Microbiology.
R-0051	succinyl-CoA hydrolase	succinyl-CoA + H2O = CoA + succinate	TCA cycle	cytoplasmic	3.1.2.3	nr	E1	-	Korotkova,2005 J Bacteriol.
R-0052	succinate dehydrogenase	succinate + UQ = fumarate + UQH2	TCA cycle	cytoplasmic	1.3.99.1	r	E1	[ P-0030 ( META1_3859 and META1_3860 and META1_3861 and META1_3863 ) ]	Korotkova,2005 J Bacteriol.
R-0053	fumarate hydratase	fumarate + H2O = (S)-malate	TCA cycle	cytoplasmic	4.2.1.2	r	E1	[ P-0064 ( META1_2857 ) ] or [ P-0065 ( META1_1338 ) ]	Van Dien,2003 Microbiology.; Korotkova,2005 J Bacteriol.
R-0054	malate dehydrogenase (decarboxylating)	(S)-malate + NAD+ = pyruvate + CO2 + NADH + H+	pyruvate metabolism	cytoplasmic	1.1.1.39	nr	E1	[ P-0005 ( META1_0594 ) ]	Van Dien,2002 Biotechnol Bioeng.
R-0055	pyruvate dehydrogenase	pyruvate + CoA + NAD+ = acetyl-CoA + CO2 + NADH + H+	pyruvate metabolism	cytoplasmic	noEC	nr	E1	[ P-0072 ( META1_2986 and META1_2987 and META1_2989 and META1_2990 ) ]	Van Dien,2003 Microbiology.
R-0056	oxaloacetate decarboxylase	oxaloacetate = pyruvate + CO2	pyruvate metabolism	cytoplasmic	4.1.1.3	nr	E4	[ P-0020 ( META1_1985 ) ]
R-0057	phosphoenolpyruvate carboxykinase	ATP + oxaloacetate = ADP + phosphoenolpyruvate + CO2	gluconeogenesis	cytoplasmic	4.1.1.49	nr	E1	[ P-0009 ( META1_1533 ) ]	Van Dien,2002 Biotechnol Bioeng.
R-0058	phosphoglyceromutase	2-phospho-D-glycerate = 3-phospho-D-glycerate	gluconeogenesis	cytoplasmic	5.4.2.1	r	E1	[ P-0039 ( META1_1116 ) ] or [ P-0045 ( META1_2472 ) ] or [ P-0049 ( META1_4686 ) ] or [ P-0513 ( META1_1218 ) ]	Hill et al.,1976 J Gen Microbiol.
R-0059	phosphoglycerate kinase	ATP + 3-phospho-D-glycerate = ADP + 3-phospho-D-glyceroylphosphate	gluconeogenesis	cytoplasmic	2.7.2.3	r	E4	[ P-0044 ( META1_2369 ) ]
R-0060	glyceraldehyde-3-phosphate dehydrogenase	D-glyceraldehyde-3-phosphate + phosphate + NAD+ = 3-phospho-D-glyceroylphosphate + NADH + H+	gluconeogenesis	cytoplasmic	1.2.1.12	r	E4	[ P-0043 ( META1_2367 ) ]
R-0061	triosephosphate isomerase	D-glyceraldehyde-3-phosphate = glycerone-phosphate	gluconeogenesis	cytoplasmic	5.3.1.1	r	E4	[ P-0051 ( META1_5115 ) ]
R-0062	fructose-bisphosphate aldolase	glycerone-phosphate + D-glyceraldehyde-3-phosphate = D-fructose-1,6-bisphosphate	gluconeogenesis	cytoplasmic	4.1.2.13	r	E4	[ P-0023 ( META1_2370 ) ]
R-0063	fructose-1,6-bisphosphatase	D-fructose-1,6-bisphosphate + H2O = D-fructose-6-phosphate + phosphate	gluconeogenesis	cytoplasmic	3.1.3.11	nr	E4	[ P-0006 ( META1_0757 ) ] or [ P-0019 ( META1_1940 ) ]
R-0064	phosphoglucose isomerase	D-fructose-6-phosphate = D-glucose-6-phosphate	gluconeogenesis	cytoplasmic	5.3.1.9	r	E1	[ P-0017 ( META1_1862 ) ] or [ P-0034 ( META1_4950 ) ]	Van Dien,2003 Microbiology.
R-0065	glucokinase	ATP + D-glucose = ADP + D-glucose-6-phosphate	starch and sucrose metabolism	cytoplasmic	2.7.1.2	nr	E4	[ P-0048 ( META1_3787 ) ] or [ P-0050 ( META1_4840 ) ]
R-0066	glucose-6-phosphate 1-dehydrogenase	D-glucose-6-phosphate + NADP+ = D-glucono-1,5-lactone-6-phosphate + NADPH + H+	pentose phosphate pathway	cytoplasmic	1.1.1.49	r	E3	[ P-0003 ( META1_0364 ) ] or [ P-0007 ( META1_1408 ) ] or [ P-0024 ( META1_2490 ) ] or [ P-0536 ( META1_1864 ) ]
R-0067	6-phosphogluconolactonase	D-glucono-1,5-lactone-6-phosphate + H2O = 6-phospho-D-gluconate	pentose phosphate pathway	cytoplasmic	3.1.1.31	nr	E4	[ P-0041 ( META1_1866 ) ] or [ P-0052 ( META1_5284 ) ]
R-0068	6-phosphogluconate dehydrogenase	6-phospho-D-gluconate + NADP+ = D-ribulose-5-phosphate + CO2 + NADPH + H+	pentose phosphate pathway	cytoplasmic	1.1.1.44	nr	E4	[ P-0018 ( META1_1863 ) ] or [ P-0037 ( META1_5283 ) ]
R-0069	D-ribulose-5-phosphate 3-epimerase	D-ribulose-5-phosphate = D-xylulose-5-phosphate	pentose phosphate pathway	cytoplasmic	5.1.3.1	r	E4	[ P-0038 ( META1_0768 ) ]
R-0070	ribose-5-phosphate isomerase	D-ribose-5-phosphate = D-ribulose-5-phosphate	pentose phosphate pathway	cytoplasmic	5.3.1.6	r	E4	[ P-0042 ( META1_2299 ) ]
R-0071	D-xylulose 5-phosphate phosphoketolase	D-xylulose-5-phosphate + phosphate = acetylphosphate + D-glyceraldehyde-3-phosphate + H2O	pentose phosphate pathway	cytoplasmic	4.1.2.9	r	E4	[ P-0004 ( META1_0387 ) ] or [ P-0029 ( META1_3806 ) ]
R-0072	D-fructose 6-phosphate phosphoketolase	D-fructose-6-phosphate + phosphate = acetylphosphate + D-erythrose-4-phosphate + H2O	pentose phosphate pathway	cytoplasmic	4.1.2.22	r	E4	[ P-0004 ( META1_0387 ) ] or [ P-0029 ( META1_3806 ) ]
R-0073	transaldolase	sedoheptulose-7-phosphate + D-glyceraldehyde-3-phosphate = D-erythrose-4-phosphate + D-fructose-6-phosphate	pentose phosphate pathway	cytoplasmic	2.2.1.2	r	E4	[ P-0017 ( META1_1862 ) ] or [ P-0034 ( META1_4950 ) ]
R-0074	transketolase	sedoheptulose-7-phosphate + D-glyceraldehyde-3-phosphate = D-ribose-5-phosphate + D-xylulose-5-phosphate	pentose phosphate pathway	cytoplasmic	2.2.1.1	r	E4	[ P-0016 ( META1_1861 ) ] or [ P-0021 ( META1_2078 ) ] or [ P-0022 ( META1_2079 ) ] or [ P-0033 ( META1_4949 ) ]
R-0075	phosphoribosylpyrophosphate synthetase	ATP + D-ribose-5-phosphate = AMP + 5-phosphoribosyl-1-pyrophosphate	pentose phosphate pathway	cytoplasmic	2.7.6.1	nr	E4	[ P-0032 ( META1_4249 ) ]
R-0076	phosphopentomutase	alpha-D-ribose-1-phosphate = D-ribose-5-phosphate	salvage pathways of purine and pyrimidine nucleotides	cytoplasmic	5.4.2.7	r	E4	[ P-0040 ( META1_1808 ) ]
R-0077	1-deoxy-D-xylulose-5-phosphate synthase	pyruvate + D-glyceraldehyde-3-phosphate = 1-deoxy-D-xylulose-5-phosphate + CO2	carotenoids biosynthesis	cytoplasmic	2.2.1.7	nr	E4	[ P-0022 ( META1_2079 ) ] or [ P-0439 ( META1_1813 ) ] or [ P-0680 ( META1_4706 ) ]
R-0078	2-deoxyribose-5-phosphate aldolase	2-deoxy-D-ribose-5-phosphate = D-glyceraldehyde-3-phosphate + acetaldehyde	deoxyribonucleosides degradation	cytoplasmic	4.1.2.4	r	E4	[ P-0047 ( META1_3169 ) ]
R-0079	6-phosphogluconate dehydratase	6-phospho-D-gluconate = 2-dehydro-3-deoxy-D-gluconate-6-phosphate + H2O	entner-Doudoroff pathway	cytoplasmic	4.2.1.12	nr	E4	[ P-0063 ( META1_1986 ) ]
R-0080	2-keto-3-deoxygluconate 6-phosphate aldolase	2-dehydro-3-deoxy-D-gluconate-6-phosphate = pyruvate + D-glyceraldehyde-3-phosphate	entner-Doudoroff pathway	cytoplasmic	4.1.2.14	r	E4	[ P-0020 ( META1_1985 ) ]
R-0081	2-keto-4-hydroxyglutarate aldolase	4-hydroxy-2-oxoglutarate = pyruvate + glyoxylate	glyoxylate and dicarboxylate metabolism	cytoplasmic	4.1.3.16	r	E4	[ P-0020 ( META1_1985 ) ]
R-0082	bisphosphoglycerate mutase	3-phospho-D-glyceroylphosphate = 2,3-bisphospho-D-glycerate	gluconeogenesis	cytoplasmic	5.4.2.4	r	E4	[ P-0039 ( META1_1116 ) ] or [ P-0045 ( META1_2472 ) ] or [ P-0049 ( META1_4686 ) ]
R-0083	cob(I)alamin adenosyltransferase	ATP + cobinamide = triphosphate + adenosylcobinamide	adenosylcobalamin salvage pathway	cytoplasmic	2.5.1.17	nr	E3	[ P-0053 ( META1_1433 ) ] or [ P-0519 ( META1_1337 ) ]
R-0086	glyoxylate reductase	glyoxylate + NADH + H+ = glycolate + NAD+	glyoxylate and dicarboxylate metabolism	cytoplasmic	1.1.1.26	r	E1	[ P-0753 ( META1_0694 and META1_3364 and META1_5244 ) ]	Large et al.,1963 Biochem J.;
R-0089	succinyl-CoA synthetase	ATP + succinate + CoA = ADP + phosphate + succinyl-CoA	TCA cycle	cytoplasmic	6.2.1.5	r	E3	[ P-0069 ( META1_1538 and META1_1539 ) ]	Korotkova,2005 J Bacteriol.
R-0090	malate dehydrogenase, FAD/NAD(P)-binding domain	(S)-malate + UQ = oxaloacetate + UQH2	TCA cycle	cytoplasmic	1.1.99.16	nr	E4	[ P-0077 ( META1_1401 ) ]
R-0094	pyruvate phosphate dikinase	ATP + pyruvate + phosphate = AMP + phosphoenolpyruvate + diphosphate	pyruvate metabolism	cytoplasmic	2.7.9.1	nr	E3	[ P-0096 ( META1_3097 ) ]
R-0095	formate dehydrogenase (cytochrome-linked) periplasmic	formate[p] + 2 oxidized-cytochrome-c = CO2[p] + 2 reduced-cytochrome-c + 2 H+[p]	formate oxidation to CO2	periplasmic	1.2.2.1	nr	E3	[ P-0084 ( META1_0303 and META1_0304 and META1_0305 ) ]	Chistoserdova et al., 2004 JB; Chistoserdova et al., 2007 JB
R-0097	(R)-3-hydroxybutyryl-CoA dehydratase	(R)-3-hydroxybutanoyl-CoA = crotonyl-CoA + H2O	Ethylmalonyl-CoA pathway	cytoplasmic	4.2.1.17	r	E1	[ P-0092 ( META1_3675 ) ]	Korotkova,2002 J Bacteriol.; Peyraud et al., 2009 PNAS; Smejkalova et al., 2010 PLoSOne
R-0098	ethylmalonyl-CoA epimerase	(2S)-ethylmalonyl-CoA = (2R)-ethylmalonyl-CoA	Ethylmalonyl-CoA pathway	cytoplasmic	noEC	r	E3	[ P-0094 ( META1_0839 ) ]	Peyraud et al.,2009 PNAS
R-0099	pyruvate kinase	ATP + pyruvate = ADP + phosphoenolpyruvate	pyruvate metabolism	cytoplasmic	2.7.1.40	r	E4	[ P-0097 ( META1_2749 ) ] or [ P-0098 ( META1_2941 ) ]
R-0101	acetyl-CoA synthetase	ATP + acetate + CoA = AMP + diphosphate + acetyl-CoA	acetate metabolism	cytoplasmic	6.2.1.1	nr	E4	[ P-0102 ( META1_2531 ) ] or [ P-0103 ( META1_4877 ) ]
R-0102	S-lactoylglutathione hydrolase	S-lactoylglutathione + H2O = glutathione + D-lactate	methylglyoxal degradation	cytoplasmic	3.1.2.6	r	E4	[ P-0104 ( META1_2476 ) ] or [ P-0105 ( META1_4209 ) ] or [ P-0106 ( META1_1207 ) ]
R-0105	pyruvate dehydrogenase/oxidase	pyruvate + H2O + 2 oxidized-cytochrome-c = acetate + CO2 + 2 reduced-cytochrome-c + 2 H+	pyruvate metabolism	cytoplasmic	1.2.2.2	nr	E4	[ P-0109 ( META1_1455 ) ]
R-0106	phosphate acetyltransferase 1	acetyl-CoA + phosphate = CoA + acetylphosphate	acetate metabolism	cytoplasmic	2.3.1.8	r	E4	[ P-0110 ( META1_1893 ) ]
R-0107	acetate kinase	acetate + ATP = acetylphosphate + ADP	acetate metabolism	cytoplasmic	2.7.2.1	r	E4	[ P-0111 ( META1_1891 ) ] or [ P-0112 ( META1_0383 ) ] or [ P-0113 ( META1_3807 ) ]
R-0108	propionate kinase	propanoate + ATP = ADP + propionylphosphate	propanoate metabolism	cytoplasmic	2.7.2.15	r	E4	[ P-0111 ( META1_1891 ) ]
R-0109	lactaldehyde dehydrogenase	(S)-lactaldehyde + NAD+ + H2O = (S)-lactate + NADH + 2 H+	L-lactaldehyde degradation	cytoplasmic	1.2.1.22	nr	E4	[ P-0114 ( META1_3652 ) ]
R-0110	glycolaldehyde dehydrogenase	glycolaldehyde + NAD+ + H2O = glycolate + NADH + H+	glyoxylate and dicarboxylate metabolism	cytoplasmic	1.2.1.21	nr	E4	[ P-0114 ( META1_3652 ) ]
R-0111	lactoylglutathione lyase	S-lactoylglutathione = glutathione + methylglyoxal	methylglyoxal degradation	cytoplasmic	4.4.1.5	r	E4	[ P-0115 ( META1_4683 ) ] or [ P-0116 ( META1_0359 ) ]
R-0112	phosphopentomutase 2	deoxyribose-1-phosphate = 2-deoxy-D-ribose-5-phosphate	deoxyribonucleosides degradation	cytoplasmic	5.4.2.7	r	E4	[ P-0040 ( META1_1808 ) ]
R-0113	amino acid transferase (leucine)	4-methyl-2-oxopentanoate + L-glutamate = L-leucine + 2-oxoglutarate	valine, leucine, isoleucine biosynthesis	cytoplasmic	2.6.1.42	r	E4	[ P-0118 ( META1_2707 ) ] or [ P-0119 ( META1_5053 ) ]
R-0114	amino acid transferase (valine)	3-methyl-2-oxobutanoate + L-glutamate = L-valine + 2-oxoglutarate	valine, leucine, isoleucine biosynthesis	cytoplasmic	2.6.1.42	r	E4	[ P-0118 ( META1_2707 ) ] or [ P-0119 ( META1_5053 ) ]
R-0115	amino acid transferase (isoleucine)	2-keto-3-methyl-valerate + L-glutamate = L-isoleucine + 2-oxoglutarate	valine, leucine, isoleucine biosynthesis	cytoplasmic	2.6.1.42	r	E4	[ P-0118 ( META1_2707 ) ] or [ P-0119 ( META1_5053 ) ]
R-0116	valine tRNA synthetase	ATP + L-valine + tRNA(Val) = AMP + diphosphate + L-valyl-tRNA(Val)	valine, leucine, isoleucine biosynthesis	cytoplasmic	6.1.1.9	nr	E4	[ P-0120 ( META1_5143 ) ]
R-0117	leucine tRNA synthetase	ATP + L-leucine + tRNA(Leu) = AMP + diphosphate + L-leucyl-tRNA(Leu)	valine, leucine, isoleucine biosynthesis	cytoplasmic	6.1.1.4	nr	E4	[ P-0121 ( META1_1470 ) ]
R-0118	isoleucine tRNA synthetase	ATP + L-isoleucine + tRNA(Ile) = AMP + diphosphate + L-isoleucyl-tRNA(Ile)	valine, leucine, isoleucine biosynthesis	cytoplasmic	6.1.1.5	nr	E4	[ P-0122 ( META1_2327 ) ]
R-0119	2-isopropylmalate synthase	acetyl-CoA + 3-methyl-2-oxobutanoate + H2O = (2S)-2-isopropylmalate + CoA	valine, leucine, isoleucine biosynthesis	cytoplasmic	2.3.3.13	nr	E3	[ P-0123 ( META1_2867 ) ]
R-0120	3-isopropylmalate dehydrogenase	3-isopropylmalate + NAD+ = 2-isopropyl-3-oxosuccinate + NADH + H+	valine, leucine, isoleucine biosynthesis	cytoplasmic	1.1.1.85	r	E4	[ P-0124 ( META1_2491 ) ]
R-0121	2-isopropyl-3-oxosuccinate decarboxylase	2-isopropyl-3-oxosuccinate = 4-methyl-2-oxopentanoate + CO2	valine, leucine, isoleucine biosynthesis	cytoplasmic	noEC	nr	E2	-
R-0122	2,3-dihydroxy-isovalerate dehydratase	2,3-dihydroxy-isovalerate = 3-methyl-2-oxobutanoate + H2O	valine, leucine, isoleucine biosynthesis	cytoplasmic	4.2.1.9	r	E4	[ P-0125 ( META1_2868 ) ] or [ P-0126 ( META1_1928 ) ]
R-0123	2,3-dihydroxy-3-methylvalerate dehydratase	2,3-dihydroxy-3-methylvalerate = 2-keto-3-methyl-valerate + H2O	valine, leucine, isoleucine biosynthesis	cytoplasmic	4.2.1.9	nr	E4	[ P-0125 ( META1_2868 ) ] or [ P-0126 ( META1_1928 ) ]
R-0124	acetolactate synthase	2 pyruvate = 2-acetolactate + CO2	valine, leucine, isoleucine biosynthesis	cytoplasmic	2.2.1.6	r	E4	[ P-0127 ( META1_5321 and META1_5323 ) ] or [ P-0128 ( META1_5051 ) ]
R-0125	2-aceto-2-hydroxy-butyrate synthase	pyruvate + 2-oxobutanoate + H+ = 2-aceto-2-hydroxy-butyrate + CO2	valine, leucine, isoleucine biosynthesis	cytoplasmic	2.2.1.6	nr	E4	[ P-0127 ( META1_5321 and META1_5323 ) ] or [ P-0128 ( META1_5051 ) ]
R-0126	2-acetolactate reductoisomerase	2-acetolactate + NADPH + H+ = 2,3-dihydroxy-isovalerate + NADP+	valine, leucine, isoleucine biosynthesis	cytoplasmic	1.1.1.86	r	E4	[ P-0129 ( META1_0175 ) ]
R-0127	2-aceto-2-hydroxy-butyrate reductoisomerase	2-aceto-2-hydroxy-butyrate + NADPH + H+ = 2,3-dihydroxy-3-methylvalerate + NADP+	valine, leucine, isoleucine biosynthesis	cytoplasmic	1.1.1.86	r	E4	[ P-0129 ( META1_0175 ) ]
R-0128	3-isopropylmalate isomerase	isopropylmaleate + H2O = 3-isopropylmalate	valine, leucine, isoleucine biosynthesis	cytoplasmic	4.2.1.33	r	E4	[ P-0129 ( META1_0175 ) ] or [ P-0130 ( META1_0186 and META1_4800 ) ]
R-0129	2-isopropylmalate isomerase	isopropylmaleate + H2O = (2S)-2-isopropylmalate	valine, leucine, isoleucine biosynthesis	cytoplasmic	4.2.1.33	r	E4	[ P-0130 ( META1_0186 and META1_4800 ) ]
R-0130	phosphoglucomutase	D-glucose-1-phosphate = D-glucose-6-phosphate	sugar nucleotide biosynthesis	cytoplasmic	5.4.2.2	r	E4	[ P-0131 ( META1_3093 ) ] or [ P-0132 ( META1_4513 ) ]
R-0131	phosphomannomutase	D-mannose-1-phosphate = D-mannose-6-phosphate	sugar nucleotide biosynthesis	cytoplasmic	5.4.2.8	r	E4	[ P-0132 ( META1_4513 ) ]
R-0132	beta phosphoglucomutase	b-D-glucose-1-phosphate = b-D-glucose-6-phosphate	sugar metabolism	cytoplasmic	5.4.2.6	r	E4	[ P-0133 ( META1_0381 ) ]
R-0133	glucose-1-phosphate uridylyltransferase	UTP + D-glucose-1-phosphate = diphosphate + UDP-glucose	sugar nucleotide biosynthesis	cytoplasmic	2.7.7.9	nr	E4	[ P-0134 ( META1_3486 ) ]
R-0134	UDP-glucose 4-epimerase	UDP-glucose = UDP-galactose	sugar nucleotide biosynthesis	cytoplasmic	5.1.3.2	r	E4	[ P-0135 ( META1_3485 ) ] or [ P-0136 ( META1_0148 ) ] or [ P-0137 ( META1_2016 ) ] or [ P-0138 ( META1_5070 ) ]
R-0135	UDP-glucose-6-dehydrogenase	UDP-glucose + 2 NAD+ + H2O = UDP-glucuronate + 2 NADH + 2 H+	sugar nucleotide biosynthesis	cytoplasmic	1.1.1.22	r	E4	[ P-0139 ( META1_1822 ) ] or [ P-0140 ( META1_3235 ) ]
R-0136	GDP-L-fucose synthase	GDP-4-dehydro-6-deoxy-D-mannose + NADPH + H+ = GDP-fucose + NADP+	sugar nucleotide biosynthesis	cytoplasmic	1.1.1.271	nr	E4	[ P-0141 ( META1_5071 ) ]
R-0137	mannose-1-phosphate guanylyltransferase	GTP + D-mannose-1-phosphate = GDP-mannose + diphosphate	sugar nucleotide biosynthesis	cytoplasmic	2.7.7.13	r	E4	[ P-0142 ( META1_4523 ) ] or [ P-0143 ( META1_5250 ) ]
R-0138	mannose-6-phosphate isomerase	D-fructose-6-phosphate = D-mannose-6-phosphate	sugar nucleotide biosynthesis	cytoplasmic	5.3.1.8	r	E4	[ P-0142 ( META1_4523 ) ] or [ P-0143 ( META1_5250 ) ]
R-0139	GDP-mannose 3,5-epimerase 1	GDP-mannose = GDP-galactose	sugar nucleotide biosynthesis	cytoplasmic	5.1.3.18	r	E4	[ P-0144 ( META1_4519 ) ]
R-0140	GDP-mannose 3,5-epimerase 2	GDP-mannose = GDP-gulose	sugar nucleotide biosynthesis	cytoplasmic	5.1.3.-	r	E4	[ P-0144 ( META1_4519 ) ]
R-0141	GDP-mannose 3,5-epimerase 3	GDP-gulose = GDP-galactose	sugar nucleotide biosynthesis	cytoplasmic	5.1.3.-	r	E4	[ P-0144 ( META1_4519 ) ]
R-0142	GDP-mannose 4,6-dehydratase	GDP-mannose = GDP-4-dehydro-6-deoxy-D-mannose + H2O	sugar nucleotide biosynthesis	cytoplasmic	4.2.1.47	nr	E6	-
R-0143	gluconate 2-dehydrogenase (periplasmic)	D-gluconate[p] + 2 oxidized-cytochrome-c = 2-dehydro-D-gluconate[p] + 2 H+[p] + 2 reduced-cytochrome-c	sugar oxidation	periplasmic	1.1.99.3	nr	E4	[ P-0145 ( META1_5282 ) ]
R-0145	gluconokinase	ATP + D-gluconate = ADP + 6-phospho-D-gluconate	sugar metabolism	cytoplasmic	2.7.1.12	nr	E4	[ P-0148 ( META1_3694 ) ]
R-0146	galactose mutarotase	D-galactose[p] = b-D-galactose[p]	sugar metabolism	periplasmic	5.1.3.3	r	E4	[ P-0149 ( META1_3078 ) ]
R-0147	aldose sugar dehydrogenase	D-glucose[p] + 2 oxidized-cytochrome-c = glucono-d-lactone[p] + 2 H+[p] + 2 reduced-cytochrome-c	sugar oxidation	periplasmic	1.1.5.2	nr	E4	[ P-0150 ( META1_4884 ) ]
R-0148	L-fuculose-1-phosphate aldolase	L-fuculose-1-phosphate = glycerone-phosphate + (S)-lactaldehyde	sugar degradation	cytoplasmic	4.1.2.17	r	E4	[ P-0151 ( META1_5229 ) ]
R-0149	trehalose-6-phosphate synthase	UDP-glucose + D-glucose-6-phosphate = UDP + trehalose-6-phosphate	starch and sucrose metabolism	cytoplasmic	2.4.1.15	r	E4	[ P-0152 ( META1_1441 ) ]
R-0150	trehalose-6-phosphate phosphatase	trehalose-6-phosphate + H2O = trehalose + phosphate	starch and sucrose metabolism	cytoplasmic	3.1.3.12	r	E4	[ P-0153 ( META1_4841 ) ]
R-0151	maltose alpha-D-glucosyltransferase	maltose = trehalose	starch and sucrose metabolism	cytoplasmic	5.4.99.16	r	E4	[ P-0154 ( META1_2909 ) ] or [ P-0155 ( META1_2908 ) ]
R-0152	maltooligosyltrehalose trehalohydrolase	maltooligosyl-trehalose = maltodextrin + trehalose	starch and sucrose metabolism	cytoplasmic	3.2.1.141	nr	E4	[ P-0156 ( META1_2904 ) ]
R-0153	cellulose synthase	UDP-glucose + (1,4-beta-D-glucosyl)(n) = UDP + (1,4-beta-D-glucosyl)(n+1)	starch and sucrose metabolism	cytoplasmic	2.4.1.12	nr	E4	[ P-0157 ( META1_0898 ) ] or [ P-0158 ( META1_0940 ) ] or [ P-0159 ( META1_1167 ) ]
R-0154	glycogen synthase	ADP-glucose + (1,4-alpha-D-glucosyl)(n) = ADP + (1,4-alpha-D-glucosyl)(n+1)	starch and sucrose metabolism	cytoplasmic	2.4.1.21	r	E4	[ P-0160 ( META1_1851 ) ] or [ P-0161 ( META1_2004 ) ]
R-0155	1,4-alpha-glucan branching enzyme	(1,4-alpha-D-glucosyl)(n+1) = glycogen	starch and sucrose metabolism	cytoplasmic	2.4.1.18	r	E4	[ P-0162 ( META1_1850 ) ] or [ P-0583 ( META1_2910 ) ]
R-0156	4-a-glucanotransferase	limit-dextrin = limit-dextrin-with-short-branches	starch and sucrose metabolism	cytoplasmic	2.4.1.25	nr	E4	[ P-0163 ( META1_3351 ) ]
R-0157	amylo-a-1,6-glucosidase	limit-dextrin-with-short-branches + H2O = debranched-limit-dextrin + b-D-glucose	starch and sucrose metabolism	cytoplasmic	3.2.1.33	nr	E4	[ P-0163 ( META1_3351 ) ]
R-0158	glycogen phosphorylase	glycogen + phosphate = limit-dextrin + D-glucose-1-phosphate	starch and sucrose metabolism	cytoplasmic	2.4.1.1	r	E4	[ P-0164 ( META1_2008 ) ]
R-0159	glucoamylase	debranched-limit-dextrin + n H2O = n b-D-glucose	starch and sucrose metabolism	cytoplasmic	3.2.1.3	nr	E4	[ P-0165 ( META1_4720 ) ] or [ P-0166 ( META1_1858 ) ]
R-0160	alpha-D-glucose-1-phosphate cytidylyltransferase	CTP + D-glucose-1-phosphate = diphosphate + CDP-glucose	sugar nucleotide biosynthesis	cytoplasmic	2.7.7.33	r	E4	[ P-0167 ( META1_0612 ) ]
R-0161	cdp-glucose 4,6-dehydratase	CDP-glucose = CDP-4-dehydro-6-deoxy-D-glucose + H2O	sugar nucleotide biosynthesis	cytoplasmic	4.2.1.45	r	E4	[ P-0168 ( META1_0613 ) ]
R-0162	CDP-4-dehydro-6-deoxy-D-gulose 4-reductase	CDP-4-dehydro-6-deoxy-D-glucose + NADPH + H+ = CDP-4-dehydro-3,6-dideoxy-D-glucose + NADP+ + H2O	sugar nucleotide biosynthesis	cytoplasmic	1.17.1.1	nr	E4	[ P-0169 ( META1_0616 ) ]
R-0163	dTDP-4-dehydrorhamnose 3,5-epimerase	dTDP-4-dehydro-6-deoxy-D-glucose = dTDP-4-dehydro-6-deoxy-L-mannose	starch and sucrose metabolism	cytoplasmic	5.1.3.13	r	E4	[ P-0170 ( META1_0615 ) ] or [ P-0171 ( META1_2394 ) ] or [ P-0172 ( META1_4042 ) ] or [ P-0178 ( META1_4040 and META1_4042 ) ] or [ P-0180 ( META1_2394 and META1_2396 ) ]
R-0164	dTDP-glucose 4,6-dehydratase	dTDP-glucose = dTDP-4-dehydro-6-deoxy-D-glucose + H2O	starch and sucrose metabolism	cytoplasmic	4.2.1.46	r	E4	[ P-0173 ( META1_0141 ) ] or [ P-0174 ( META1_0147 ) ] or [ P-0175 ( META1_2395 ) ] or [ P-0176 ( META1_4041 ) ]
R-0165	dTDP-4-dehydrorhamnose reductase	dTDP-4-dehydro-6-deoxy-L-mannose + NADPH + H+ = dTDP-a-L-rhamnose + NADP+	starch and sucrose metabolism	cytoplasmic	1.1.1.133	r	E4	[ P-0177 ( META1_4040 ) ] or [ P-0178 ( META1_4040 and META1_4042 ) ] or [ P-0179 ( META1_2396 ) ] or [ P-0180 ( META1_2394 and META1_2396 ) ]
R-0166	glucose-1-phosphate thymidylyltransferase	dTTP + D-glucose-1-phosphate = diphosphate + dTDP-glucose	starch and sucrose metabolism	cytoplasmic	2.7.7.24	r	E4	[ P-0181 ( META1_4039 ) ] or [ P-0182 ( META1_2397 ) ]
R-0167	endo-1,4-D-glucanase	(1,4-alpha-D-glucosyl)(n+1) + H2O = (1,4-alpha-D-glucosyl)(x) + short-glucan(y)	starch and sucrose metabolism	cytoplasmic	3.2.1.4	nr	E4	[ P-0183 ( META1_1169 ) ]
R-0168	shikimate 5-dehydrogenase	shikimate + NADP+ = 3-dehydroshikimate + NADPH + H+	phenylalanine, tyrosine, tryptophan biosynthesis	cytoplasmic	1.1.1.25	r	E4	[ P-0190 ( META1_1380 ) ]
R-0169	prephenate dehydratase	prephenate = phenylpyruvate + H2O + CO2	phenylalanine, tyrosine, tryptophan biosynthesis	cytoplasmic	4.2.1.51	r	E4	[ P-0191 ( META1_0232 ) ]
R-0170	malonyl-CoA decarboxylase	malonyl-CoA = acetyl-CoA + CO2	malonate degradation	cytoplasmic	4.1.1.9	nr	E4	[ P-0184 ( META1_5180 ) ]
R-0171	acetyl-CoA carboxylase	ATP + acetyl-CoA + HCO3- + H+ = ADP + phosphate + malonyl-CoA	fatty acid biosynthesis	cytoplasmic	6.4.1.2	nr	E4	[ P-0186 ( META1_0865 and META1_0866 and META1_4889 and META1_5183 ) ]
R-0174	propionyl-CoA synthetase	ATP + propanoate + CoA = AMP + diphosphate + propionyl-CoA	propanoate metabolism	cytoplasmic	6.2.1.17	nr	E4	[ P-0102 ( META1_2531 ) ] or [ P-0188 ( META1_1932 ) ]
R-0175	malonate decarboxylase	malonate = acetate + CO2	malonate degradation	cytoplasmic	4.1.1.89	nr	E4	[ P-0189 ( META1_0023 and META1_0024 and META1_0025 and META1_0026 and META1_0027 ) ]
R-0176	phosphate acetyltransferase 2	propionyl-CoA + phosphate = propionylphosphate + CoA	propanoate metabolism	cytoplasmic	2.3.1.-	r	E4	[ P-0110 ( META1_1893 ) ]
R-0177	2-dehydro-3-deoxyphosphoheptonate aldolase	phosphoenolpyruvate + D-erythrose-4-phosphate + H2O = 3-deoxy-D-arabino-heptulosonate-7-phosphate + phosphate	phenylalanine, tyrosine, tryptophan biosynthesis	cytoplasmic	2.5.1.54	r	E4	[ P-0192 ( META1_1974 ) ]
R-0178	5-enolpyruvylshikimate-3-phosphate synthetase	phosphoenolpyruvate + shikimate-3-phosphate = phosphate + 5-enolpyruvylshikimate-3-phosphate	phenylalanine, tyrosine, tryptophan biosynthesis	cytoplasmic	2.5.1.19	r	E4	[ P-0193 ( META1_2118 ) ]
R-0179	anthranilate phosphoribosyltransferase	anthranilate + 5-phosphoribosyl-1-pyrophosphate = N-(5-phospho-beta-D-ribosyl)-anthranilate + diphosphate	phenylalanine, tyrosine, tryptophan biosynthesis	cytoplasmic	2.4.2.18	r	E4	[ P-0194 ( META1_5120 ) ]
R-0180	phosphoribosylanthranilate isomerase	N-(5-phospho-beta-D-ribosyl)-anthranilate = 1-(2-carboxyphenylamino)-1-deoxy-D-ribulose-5-phosphate	phenylalanine, tyrosine, tryptophan biosynthesis	cytoplasmic	5.3.1.24	nr	E4	[ P-0195 ( META1_0050 ) ]
R-0181	anthranilate synthase	chorismate + L-glutamine = anthranilate + pyruvate + L-glutamate	phenylalanine, tyrosine, tryptophan biosynthesis	cytoplasmic	4.1.3.27	r	E4	[ P-0196 ( META1_5117 and META1_5119 ) ]
R-0182	tryptophan synthase	L-serine + indole-3-glycerol-phosphate = L-tryptophan + D-glyceraldehyde-3-phosphate + H2O	phenylalanine, tyrosine, tryptophan biosynthesis	cytoplasmic	4.2.1.20	nr	E4	[ P-0197 ( META1_0049 and META1_4890 ) ]
R-0183	tryptophan synthase A	indole-3-glycerol-phosphate = indole + D-glyceraldehyde-3-phosphate	phenylalanine, tyrosine, tryptophan biosynthesis	cytoplasmic	noEC	r	E4	[ P-0199 ( META1_4890 ) ]
R-0184	tryptophan synthase B	indole + L-serine = L-tryptophan + H2O	phenylalanine, tyrosine, tryptophan biosynthesis	cytoplasmic	4.2.1.20	nr	E4	[ P-0198 ( META1_0049 ) ]
R-0185	chorismate mutase	chorismate = prephenate	phenylalanine, tyrosine, tryptophan biosynthesis	cytoplasmic	5.4.99.5	r	E4	[ P-0200 ( META1_0478 ) ]
R-0186	aminodeoxychorismate synthase	chorismate + L-glutamine = 4-amino-4-deoxychorismate + L-glutamate	phenylalanine, tyrosine, tryptophan biosynthesis	cytoplasmic	2.6.1.85	r	E4	[ P-0201 ( META1_4283 and META1_4284 ) ]
R-0187	tyrosine tRNA synthetase	ATP + L-tyrosine + tRNA(Tyr) = AMP + diphosphate + L-tyrosyl-tRNA(Tyr)	phenylalanine, tyrosine, tryptophan biosynthesis	cytoplasmic	6.1.1.1	nr	E4	[ P-0202 ( META1_3192 ) ]
R-0188	phenylalanine tRNA synthetase	ATP + L-phenylalanine + tRNA(Phe) = AMP + diphosphate + L-phenylalanyl-tRNA(Phe)	phenylalanine, tyrosine, tryptophan biosynthesis	cytoplasmic	6.1.1.20	nr	E4	[ P-0203 ( META1_1523 and META1_1524 ) ]
R-0189	chorismate synthase	5-enolpyruvylshikimate-3-phosphate = chorismate + phosphate	phenylalanine, tyrosine, tryptophan biosynthesis	cytoplasmic	4.2.3.5	nr	E4	[ P-0204 ( META1_3197 ) ]
R-0190	3-dehydroquinate dehydratase	3-dehydroquinate = 3-dehydroshikimate + H2O	phenylalanine, tyrosine, tryptophan biosynthesis	cytoplasmic	4.2.1.10	r	E4	[ P-0205 ( META1_0864 ) ]
R-0191	indole-3-glycerol phosphate synthase	1-(2-carboxyphenylamino)-1-deoxy-D-ribulose-5-phosphate = indole-3-glycerol-phosphate + CO2 + H2O	phenylalanine, tyrosine, tryptophan biosynthesis	cytoplasmic	4.1.1.48	nr	E4	[ P-0206 ( META1_5121 ) ]
R-0192	cyclohexadienyl dehydrogenase	L-arogenate + NAD+ = L-tyrosine + CO2 + NADH + H+	phenylalanine, tyrosine, tryptophan biosynthesis	cytoplasmic	1.3.1.43	nr	E4	[ P-0207 ( META1_1485 ) ]
R-0193	histidinol-phosphate aminotransferase	imidazol-acetol-phosphate + L-glutamate = L-histidinol-phosphate + 2-oxoglutarate	histidine biosynthesis	cytoplasmic	2.6.1.9	r	E4	[ P-0208 ( META1_1486 ) ]
R-0194	shikimate kinase	shikimate + ATP = shikimate-3-phosphate + ADP	phenylalanine, tyrosine, tryptophan biosynthesis	cytoplasmic	2.7.1.71	r	E4	[ P-0209 ( META1_1535 ) ] or [ P-0210 ( META1_2101 ) ] or [ P-0211 ( META2_0462 ) ]
R-0195	3-dehydroquinate synthase	3-deoxy-D-arabino-heptulosonate-7-phosphate = 3-dehydroquinate + phosphate	phenylalanine, tyrosine, tryptophan biosynthesis	cytoplasmic	4.2.3.4	r	E4	[ P-0209 ( META1_1535 ) ]
R-0196	UDP-glucuronate 5'-epimerase	UDP-glucuronate = UDP-L-iduronate	sugar nucleotide biosynthesis	cytoplasmic	5.1.3.12	r	E4	[ P-0212 ( META1_3234 ) ]
R-0197	homoserine O-succinyltransferase	succinyl-CoA + L-homoserine = CoA + O-succinyl-L-homoserine	methionine biosynthesis	cytoplasmic	2.3.1.46	r	E4	[ P-0213 ( META1_5056 ) ]
R-0198	5'-methylthioadenosine phosphorylase	(S)-methyl-5'-thioadenosine + phosphate = adenine + (S)-methyl-5-thio-alpha-D-ribose-1-phosphate	methionine salvage pathway	cytoplasmic	2.4.2.28	r	E4	[ P-0214 ( META1_2512 ) ]
R-0199	spermidine synthase	(S)-adenosylmethioninamine + putrescine = (S)-methyl-5'-thioadenosine + spermidine	polyamine biosynthesis	cytoplasmic	2.5.1.16	r	E4	[ P-0215 ( META1_1819 ) ] or [ P-0216 ( META1_2977 ) ]
R-0200	S-adenosylhomocysteine hydrolase	(S)-adenosyl-L-homocysteine + H2O = L-homocysteine + adenosine	methionine biosynthesis	cytoplasmic	3.3.1.1	nr	E4	[ P-0217 ( META1_4876 ) ]
R-0201	O-acetylhomoserine sulfhydrylase	O-acetyl-L-homoserine + H2S = L-homocysteine + acetate	methionine biosynthesis	cytoplasmic	2.5.1.49	r	E4	[ P-0218 ( META1_2508 and META1_3362 and META1_3547 and META1_5055 ) ]
R-0202	cystathionine gamma-synthase	O-succinyl-L-homoserine + L-cysteine = L-cystathionine + succinate	methionine biosynthesis	cytoplasmic	2.5.1.48	nr	E4	[ P-0219 ( META1_3766 ) ] or [ P-0220 ( META1_3060 ) ]
R-0203	cystathionine beta-lyase	L-cystathionine + H2O = L-homocysteine + NH3 + pyruvate	methionine biosynthesis	cytoplasmic	4.4.1.8	r	E4	[ P-0221 ( META1_4647 ) ]
R-0204	methionyl-tRNA synthetase	ATP + L-methionine + tRNA(Met) = AMP + diphosphate + L-methionyl-tRNA(Met)	methionine biosynthesis	cytoplasmic	6.1.1.10	nr	E4	[ P-0222 ( META1_4578 ) ]
R-0205	methionine adenosyltransferase	ATP + L-methionine + H2O = phosphate + diphosphate + (S)-adenosyl-L-methionine	methionine biosynthesis	cytoplasmic	2.5.1.6	nr	E4	[ P-0223 ( META1_3521 ) ]
R-0206	homoserine O-acetyltransferase	acetyl-CoA + L-homoserine = CoA + O-acetyl-L-homoserine	methionine biosynthesis	cytoplasmic	2.3.1.31	r	E4	[ P-0224 ( META1_1689 ) ] or [ P-0225 ( META1_3602 ) ]
R-0207	homocysteine transmethylase	5-methyltetrahydrofolate + L-homocysteine = tetrahydrofolate + L-methionine	methionine biosynthesis	cytoplasmic	2.1.1.13	r	E4	[ P-0226 ( META1_1494 ) ]
R-0208	5,10-methylenetetrahydrofolate reductase	5,10-methylenetetrahydrofolate + NADPH + H+ = 5-methyltetrahydrofolate + NADP+	methionine biosynthesis	cytoplasmic	1.5.1.20	r	E4	[ P-0227 ( META1_1493 ) ]
R-0209	10-formyltetrahydrofolate:L-methionyl-tRNA(fMet) N-formyltransferase	10-formyltetrahydrofolate + L-methionyl-tRNA(fMet) = tetrahydrofolate + N-formylmethionyl-tRNA(fMet)	methionine biosynthesis	cytoplasmic	2.1.2.9	r	E4	[ P-0228 ( META1_1529 ) ] or [ P-0229 ( META1_2507 ) ] or [ P-0230 ( META1_0830 ) ]
R-0210	2,3,4,5-tetrahydropyridine-2-carboxylate N-succinyltransferase	succinyl-CoA + tetrahydrodipicolinate + H2O = CoA + N-succinyl-2-amino-6-ketopimelate	lysine biosynthesis	cytoplasmic	2.3.1.117	r	E4	[ P-0231 ( META1_1465 ) ]
R-0211	N-succinyl-L-diaminopimelate desuccinylase	N-succinyl-L,L-2,6-diaminopimelate + H2O = LL-2,6-diaminoheptanedioate + succinate	lysine biosynthesis	cytoplasmic	3.5.1.18	r	E4	[ P-0232 ( META1_1527 ) ]
R-0212	diaminopimelate decarboxylase	meso-diaminoheptanedioate = L-lysine + CO2	lysine biosynthesis	cytoplasmic	4.1.1.20	nr	E4	[ P-0233 ( META1_1718 ) ] or [ P-0234 ( META1_3654 ) ]
R-0213	diaminopimelate epimerase	LL-2,6-diaminoheptanedioate = meso-diaminoheptanedioate	lysine biosynthesis	cytoplasmic	5.1.1.7	r	E4	[ P-0235 ( META1_2917 ) ]
R-0214	dihydrodipicolinate synthase	L-aspartate-4-semialdehyde + pyruvate = dihydrodipicolinate + 2 H2O	lysine biosynthesis	cytoplasmic	4.2.1.52	r	E4	[ P-0236 ( META1_3403 ) ] or [ P-0237 ( META1_0521 ) ]
R-0215	lysyl tRNA synthetase	ATP + L-lysine + tRNA(Lys) = AMP + diphosphate + L-lysyl-tRNA(Lys)	lysine biosynthesis	cytoplasmic	6.1.1.6	nr	E4	[ P-0238 ( META1_3184 ) ]
R-0216	dihydrodipicolinate reductase	dihydrodipicolinate + NADPH + H+ = tetrahydrodipicolinate + NADP+	lysine biosynthesis	cytoplasmic	1.3.1.26	nr	E4	[ P-0239 ( META1_2473 ) ]
R-0217	acetylornithine aminotransferase	N-acetyl-L-ornithine + 2-oxoglutarate = L-glutamate + N-acetyl-L-glutamate-5-semialdehyde	arginine and proline metabolism	cytoplasmic	2.6.1.11	r	E4	[ P-0240 ( META1_4464 ) ]
R-0218	succinylornithine transaminase	N2-succinyl-L-ornithine + 2-oxoglutarate = L-glutamate + N2-succinyl-L-glutamate-5-semialdehyde	arginine and proline degradation	cytoplasmic	2.6.1.81	r	E4	[ P-0240 ( META1_4464 ) ]
R-0219	histidinal dehydrogenase	histidinal + NAD+ + H2O = L-histidine + NADH + H+	histidine biosynthesis	cytoplasmic	1.1.1.23	nr	E4	[ P-0241 ( META1_1961 ) ]
R-0220	histidinol dehydrogenase	L-histidinol + NAD+ = histidinal + NADH + H+	histidine biosynthesis	cytoplasmic	1.1.1.23	nr	E4	[ P-0241 ( META1_1961 ) ]
R-0221	imidazoleglycerol-phosphate dehydratase	D-erythro-imidazole-glycerol-phosphate = imidazol-acetol-phosphate + H2O	histidine biosynthesis	cytoplasmic	4.2.1.19	nr	E4	[ P-0242 ( META1_2515 ) ]
R-0222	histidyl-tRNA synthetase	ATP + L-histidine + tRNA(His) = AMP + diphosphate + L-histidyl-tRNA(His)	histidine biosynthesis	cytoplasmic	6.1.1.21	nr	E4	[ P-0243 ( META1_1446 ) ] or [ P-0244 ( META1_1390 ) ]
R-0223	imidazole glycerol phosphate synthase	phosphoribulosylformimino-AICAR-phosphate + L-glutamine = L-glutamate + D-erythro-imidazole-glycerol-phosphate + aminoimidazole-carboxamide-ribonucleotide	histidine biosynthesis	cytoplasmic	2.4.2.-	nr	E4	[ P-0245 ( META1_2517 and META1_2519 ) ]
R-0224	phosphoribosyl-ATP pyrophosphatase	phosphoribosyl-ATP + H2O = phosphoribosyl-AMP + diphosphate	histidine biosynthesis	cytoplasmic	3.6.1.31	nr	E4	[ P-0246 ( META1_2520 ) ]
R-0225	phosphoribosyl-AMP cyclohydrolase	phosphoribosyl-AMP + H2O = phosphoribosylformimino-AICAR-phosphate	histidine biosynthesis	cytoplasmic	3.5.4.19	nr	E4	[ P-0247 ( META1_2263 ) ]
R-0226	N-(5'-phospho-L-ribosyl-formimino)-5-amino-1-(5'-phosphoribosyl)-4-imidazolecarboxamide isomerase	phosphoribosylformimino-AICAR-phosphate = phosphoribulosylformimino-AICAR-phosphate	histidine biosynthesis	cytoplasmic	5.3.1.16	nr	E4	[ P-0248 ( META1_2518 ) ]
R-0227	ATP phosphoribosyltransferase	ATP + 5-phosphoribosyl-1-pyrophosphate = phosphoribosyl-ATP + diphosphate	histidine biosynthesis	cytoplasmic	2.4.2.17	r	E4	[ P-0249 ( META1_1389 ) ]
R-0228	oxalyl-CoA decarboxylase	oxalyl-CoA = formyl-CoA + CO2	oxalate metabolism	cytoplasmic	4.1.1.8	nr	E4	[ P-0250 ( META1_0990 ) ]	Blackmore et al.,1970 Biochem J.
R-0229	formyl-CoA transferase	formyl-CoA + oxalate = formate + oxalyl-CoA	oxalate metabolism	cytoplasmic	2.8.3.16	r	E4	[ P-0251 ( META1_0999 ) ] or [ P-0252 ( META1_0988 ) ]
R-0230	hydroxypyruvate isomerase	hydroxypyruvate = tartronate-semialdehyde	tartronate-semialdehyde metabolism	cytoplasmic	5.3.1.22	r	E4	[ P-0253 ( META1_4594 ) ]
R-0231	glyoxylate dehydrogenase	glyoxylate + CoA + NADP+ = oxalyl-CoA + NADPH + H+	oxalate metabolism	cytoplasmic	1.2.1.17	r	E1	-	Blackmore et al.,1970 Biochem J.
R-0232	phosphoglycolate phosphatase	2-phosphoglycolate + H2O = glycolate + phosphate	glyoxylate and dicarboxylate metabolism	cytoplasmic	3.1.3.18	nr	E4	[ P-0254 ( META1_2297 ) ] or [ P-0255 ( META1_2031 ) ]
R-0233	2-hydroxy-3-oxopropionate reductase (NAD)	D-glycerate + NAD+ = tartronate-semialdehyde + NADH + H+	tartronate-semialdehyde metabolism	cytoplasmic	1.1.1.60	r	E4	[ P-0256 ( META1_2846 ) ] or [ P-0257 ( META1_3344 ) ]
R-0234	2-hydroxy-3-oxopropionate reductase (NADP)	D-glycerate + NADP+ = tartronate-semialdehyde + NADPH + H+	tartronate-semialdehyde metabolism	cytoplasmic	1.1.1.60	nr	E4	[ P-0257 ( META1_3344 ) ]
R-0235	formamide amidohydrolase	formamide + H2O = formate + NH3	histidine degradation	cytoplasmic	3.5.1.49	nr	E4	[ P-0258 ( META1_3601 ) ]
R-0236	5-aminolevulinate synthase	succinyl-CoA + glycine = 5-aminolevulinate + CoA + CO2	tetrapyrrole biosynthesis II	cytoplasmic	2.3.1.37	nr	E4	[ P-0259 ( META1_0249 ) ] or [ P-0260 ( META2_1124 ) ] or [ P-0261 ( META1_1968 ) ] or [ P-0262 ( META1_5261 ) ]
R-0237	porphobilinogen synthase	2 5-aminolevulinate = porphobilinogen + 2 H2O	tetrapyrrole biosynthesis II	cytoplasmic	4.2.1.24	r	E4	[ P-0263 ( META1_4633 ) ]
R-0238	porphobilinogen deaminase	4 porphobilinogen + H2O = 4 NH3 + hydroxymethylbilane	tetrapyrrole biosynthesis II	cytoplasmic	2.5.1.61	r	E4	[ P-0264 ( META1_5307 ) ]
R-0239	uroporphyrinogen III synthase	hydroxymethylbilane = uroporphyrinogen-III + H2O	tetrapyrrole biosynthesis II	cytoplasmic	4.2.1.75	r	E4	[ P-0265 ( META1_0559 ) ]
R-0240	sarcosine oxidase	sarcosine + O2 + H2O = H2O2 + formaldehyde + glycine	sarcosine degradation	cytoplasmic	1.5.3.1	nr	E4	[ P-0266 ( META1_4108 and META1_4109 and META1_4110 and META1_4111 ) ] or [ P-0267 ( META1_1545 and META1_1546 and META1_1547 and META1_1548 ) ]
R-0241	aspartate-semialdehyde dehydrogenase	L-aspartyl-4-phosphate + NADPH + H+ = phosphate + L-aspartate-4-semialdehyde + NADP+	L-threonine biosynthesis	cytoplasmic	1.2.1.11	r	E4	[ P-0268 ( META1_2896 ) ]
R-0242	glycine amidinotransferase	glycine + L-arginine = guanidinoacetate + L-ornithine	creatinine biosynthesis	cytoplasmic	2.1.4.1	nr	E4	[ P-0269 ( META1_3682 ) ]
R-0243	glycine decarboxylase	H-Gcv-protein-(lipoyl)lysine + glycine = H-protein-S-(aminomethyldihydrolipoyl)lysine + CO2	glycine, serine metabolism	cytoplasmic	1.4.4.2	nr	E3	[ P-0270 ( META1_0620 and META1_0621 and META1_0622 ) ] or [ P-0271 ( META1_0620 ) ]
R-0244	H-protein-lipoamide dehydrogenase	H-Gcv-protein-(dihydrolipoyl)lysine + NAD+ = H-Gcv-protein-(lipoyl)lysine + NADH + H+	glycine, serine metabolism	cytoplasmic	1.8.1.4	nr	E3	[ P-0270 ( META1_0620 and META1_0621 and META1_0622 ) ] or [ P-0271 ( META1_0620 ) ]
R-0245	H-protein-aminomethyltransferase	H-protein-S-(aminomethyldihydrolipoyl)lysine + tetrahydrofolate = H-Gcv-protein-(dihydrolipoyl)lysine + NH3 + 5,10-methylenetetrahydrofolate	glycine, serine metabolism	cytoplasmic	2.1.2.10	nr	E3	[ P-0270 ( META1_0620 and META1_0621 and META1_0622 ) ] or [ P-0272 ( META1_0622 ) ] or [ P-0679 ( META1_4701 ) ]
R-0249	threonine synthase	O-phospho-L-homoserine + H2O = L-threonine + phosphate	L-threonine biosynthesis	cytoplasmic	4.2.3.1	nr	E4	[ P-0276 ( META1_3465 ) ]
R-0251	phosphoserine phosphatase (D)	O-phospho-D-serine + H2O = D-serine + phosphate	glycine, serine metabolism	cytoplasmic	3.1.3.3	nr	E3	[ P-0277 ( META1_2848 ) ]
R-0252	L-threonine aldolase	L-threonine = glycine + acetaldehyde	glycine, serine, threonine degradation	cytoplasmic	4.1.2.5	nr	E4	[ P-0278 ( META1_3334 ) ]
R-0253	L-allo-threonine aldolase	L-allo-threonine = glycine + acetaldehyde	unassigned	cytoplasmic	4.1.2.5	r	E4	[ P-0278 ( META1_3334 ) ] or [ P-0279 ( META1_5100 ) ]
R-0254	phenylserine aldolase	L-threo-3-phenylserine = benzaldehyde + glycine	unassigned	cytoplasmic	4.1.2.26	r	E4	[ P-0278 ( META1_3334 ) ]
R-0255	threonine deaminase	L-threonine = 2-oxobutanoate + NH3 + H+	valine, leucine, isoleucine biosynthesis	cytoplasmic	4.3.1.19	nr	E4	[ P-0280 ( META1_3241 ) ]
R-0256	L-serine deaminase	L-serine = pyruvate + NH3	glycine, serine, threonine degradation	cytoplasmic	4.3.1.17	nr	E4	[ P-0281 ( META1_4112 ) ]
R-0257	homoserine dehydrogenase	L-aspartate-4-semialdehyde + NADPH + H+ = L-homoserine + NADP+	L-threonine biosynthesis	cytoplasmic	1.1.1.3	nr	E4	[ P-0282 ( META1_1941 ) ]
R-0258	threonine tRNA synthetase	ATP + L-threonine + tRNA(Thr) = AMP + diphosphate + L-threonyl-tRNA(Thr)	L-threonine biosynthesis	cytoplasmic	6.1.1.3	nr	E4	[ P-0283 ( META1_2323 ) ]
R-0259	serine tRNA synthetase	ATP + L-serine + tRNA(Ser) = AMP + diphosphate + L-seryl-tRNA(Ser)	glycine, serine metabolism	cytoplasmic	6.1.1.11	nr	E4	[ P-0284 ( META1_4627 ) ]
R-0260	homoserine kinase	L-homoserine + ATP = O-phospho-L-homoserine + ADP	L-threonine biosynthesis	cytoplasmic	2.7.1.39	r	E4	[ P-0285 ( META1_2714 ) ]
R-0261	aspartokinase	L-aspartate + ATP = L-aspartyl-4-phosphate + ADP	L-threonine biosynthesis	cytoplasmic	2.7.2.4	r	E4	[ P-0286 ( META1_0732 ) ]
R-0262	glycine tRNA synthetase	ATP + glycine + tRNA(Gly) = AMP + diphosphate + glycyl-tRNA(Gly)	glycine, serine metabolism	cytoplasmic	6.1.1.14	nr	E4	[ P-0287 ( META1_3307 and META1_3311 ) ]
R-0263	D-3-phosphoglycerate dehydrogenase	3-phospho-D-glycerate + NAD+ = 3-phospho-hydroxypyruvate + NADH + H+	glycine, serine metabolism	cytoplasmic	1.1.1.95	r	E4	[ P-0288 ( META1_0105 ) ] or [ P-0289 ( META1_0486 ) ]
R-0264	phosphoserine aminotransferase	L-glutamate + 3-phospho-hydroxypyruvate = 3-phospho-L-serine + 2-oxoglutarate	glycine, serine metabolism	cytoplasmic	2.6.1.52	r	E4	[ P-0290 ( META1_0485 ) ]
R-0265	phosphoserine phosphatase	3-phospho-L-serine + H2O = L-serine + phosphate	glycine, serine metabolism	cytoplasmic	3.1.3.3	nr	E3	[ P-0277 ( META1_2848 ) ]	Harder et al.,1971 Biochem J. [2]
R-0266	phosphohydroxythreonine aminotransferase	2-oxo-3-hydroxy-4-phosphobutanoate + L-glutamate = 4-(phosphonooxy)-threonine + 2-oxoglutarate	pyridoxal-5'-phosphate biosynthesis	cytoplasmic	2.6.1.52	r	E4	[ P-0290 ( META1_0485 ) ]
R-0267	a-ketoglutarate reductase	2-hydroxyglutarate + NAD+ = 2-oxoglutarate + NADH + H+	unassigned	cytoplasmic	1.1.99.2	r	E4	[ P-0288 ( META1_0105 ) ]
R-0268	glycerol-3-phosphate dehydrogenase	glycerone-phosphate + NADPH + H+ = sn-glycerol-3-phosphate + NADP+	glycerophospholipid metabolism	cytoplasmic	1.1.1.94	r	E4	[ P-0291 ( META1_0556 ) ] or [ P-0292 ( META1_5249 ) ]	only reaction using NADP due to generation of a stoichiometrically balanced cycles considering NAD reaction and the reversibility of the reactions.
R-0270	ethanolamine ammonia-lyase	ethanolamine = acetaldehyde + NH3	ethanolamine utilization	cytoplasmic	4.3.1.7	r	E4	[ P-0293 ( META1_1926 and META1_1927 ) ]
R-0272	CDP-diacylglycerol synthetase (n-16:0)	CTP + 1,2-dihexadecanoyl-sn-glycerol-3-phosphate = diphosphate + CDP-1,2-dihexadecanoyl-glycerol	glycerophospholipid metabolism	cytoplasmic	2.7.7.41	nr	E4	[ P-0294 ( META1_2069 ) ]
R-0273	CDP-diacylglycerol synthetase (n-16:1)	CTP + 1,2-dihexadec-9-enoyl-sn-glycerol-3-phosphate = diphosphate + CDP-1,2-dihexadec-9-enoyl-glycerol	glycerophospholipid metabolism	cytoplasmic	2.7.7.41	nr	E4	[ P-0294 ( META1_2069 ) ]
R-0274	CDP-diacylglycerol synthetase (n-18:0)	CTP + 1,2-dioctadecanoyl-sn-glycerol-3-phosphate = diphosphate + CDP-1,2-dioctadecanoyl-glycerol	glycerophospholipid metabolism	cytoplasmic	2.7.7.41	nr	E4	[ P-0294 ( META1_2069 ) ]
R-0275	CDP-diacylglycerol synthetase (n-18:1)	CTP + 1,2-dioctadec-9-enoyl-sn-glycerol-3-phosphate = diphosphate + CDP-1,2-dioctadec-9-enoyl-glycerol	glycerophospholipid metabolism	cytoplasmic	2.7.7.41	nr	E4	[ P-0294 ( META1_2069 ) ]
R-0276	phosphatidylethanolamine-N-methyltransferase (n-16:0)	(S)-adenosyl-L-methionine + phosphatidylethanolamine(dihexadecanoyl) = (S)-adenosyl-L-homocysteine + phosphatidyl-N-methylethanolamine(dihexadecanoyl)	glycerophospholipid metabolism	cytoplasmic	2.1.1.17	r	E4	[ P-0273 ( META1_4487 ) ] or [ P-0603 ( META1_3166 ) ]
R-0277	phosphatidylethanolamine-N-methyltransferase (n-16:1)	(S)-adenosyl-L-methionine + phosphatidylethanolamine(dihexadec-9-enoyl) = (S)-adenosyl-L-homocysteine + phosphatidyl-N-methylethanolamine(dihexadec-9-enoyl)	glycerophospholipid metabolism	cytoplasmic	2.1.1.17	r	E4	[ P-0273 ( META1_4487 ) ] or [ P-0603 ( META1_3166 ) ]
R-0278	phosphatidylethanolamine-N-methyltransferase (n-18:0)	(S)-adenosyl-L-methionine + phosphatidylethanolamine(dioctadecanoyl) = (S)-adenosyl-L-homocysteine + phosphatidyl-N-methylethanolamine(dioctadecanoyl)	glycerophospholipid metabolism	cytoplasmic	2.1.1.17	r	E4	[ P-0273 ( META1_4487 ) ] or [ P-0603 ( META1_3166 ) ]
R-0279	phosphatidylethanolamine-N-methyltransferase (n-18:1)	(S)-adenosyl-L-methionine + phosphatidylethanolamine(dioctadec-9-enoyl) = (S)-adenosyl-L-homocysteine + phosphatidyl-N-methylethanolamine(dioctadec-9-enoyl)	glycerophospholipid metabolism	cytoplasmic	2.1.1.17	r	E4	[ P-0273 ( META1_4487 ) ] or [ P-0603 ( META1_3166 ) ]
R-0280	phosphatidylserine decarboxylase (n-16:0)	phosphatidyl-L-serine(dihexadecanoyl) = phosphatidylethanolamine(dihexadecanoyl) + CO2	glycerophospholipid metabolism	cytoplasmic	4.1.1.65	nr	E4	[ P-0274 ( META1_5193 ) ]
R-0281	phosphatidylserine decarboxylase (n-16:1)	phosphatidyl-L-serine(dihexadec-9-enoyl) = phosphatidylethanolamine(dihexadec-9-enoyl) + CO2	glycerophospholipid metabolism	cytoplasmic	4.1.1.65	nr	E4	[ P-0274 ( META1_5193 ) ]
R-0282	phosphatidylserine decarboxylase (n-18:0)	phosphatidyl-L-serine(dioctadecanoyl) = phosphatidylethanolamine(dioctadecanoyl) + CO2	glycerophospholipid metabolism	cytoplasmic	4.1.1.65	nr	E4	[ P-0274 ( META1_5193 ) ]
R-0283	phosphatidylserine decarboxylase (n-18:1)	phosphatidyl-L-serine(dioctadec-9-enoyl) = phosphatidylethanolamine(dioctadec-9-enoyl) + CO2	glycerophospholipid metabolism	cytoplasmic	4.1.1.65	nr	E4	[ P-0274 ( META1_5193 ) ]
R-0284	phosphatidylserine synthase (n-16:0)	CDP-1,2-dihexadecanoyl-glycerol + L-serine = CMP + phosphatidyl-L-serine(dihexadecanoyl)	glycerophospholipid metabolism	cytoplasmic	2.7.8.8	r	E4	[ P-0275 ( META1_5192 ) ]
R-0285	phosphatidylserine synthase (n-16:1)	CDP-1,2-dihexadec-9-enoyl-glycerol + L-serine = CMP + phosphatidyl-L-serine(dihexadec-9-enoyl)	glycerophospholipid metabolism	cytoplasmic	2.7.8.8	r	E4	[ P-0275 ( META1_5192 ) ]
R-0286	phosphatidylserine synthase (n-18:0)	CDP-1,2-dioctadecanoyl-glycerol + L-serine = CMP + phosphatidyl-L-serine(dioctadecanoyl)	glycerophospholipid metabolism	cytoplasmic	2.7.8.8	r	E4	[ P-0275 ( META1_5192 ) ]
R-0287	phosphatidylserine synthase (n-18:1)	CDP-1,2-dioctadec-9-enoyl-glycerol + L-serine = CMP + phosphatidyl-L-serine(dioctadec-9-enoyl)	glycerophospholipid metabolism	cytoplasmic	2.7.8.8	r	E4	[ P-0275 ( META1_5192 ) ]
R-0289	phosphatidylglycerophosphate synthetase (n-16:0)	CDP-1,2-dihexadecanoyl-glycerol + sn-glycerol-3-phosphate = CMP + phosphatidylglycerolphosphate(dihexadecanoyl)	glycerophospholipid metabolism	cytoplasmic	2.7.8.5	r	E4	[ P-0295 ( META1_3082 ) ]
R-0290	phosphatidylglycerophosphate synthetase (n-16:1)	CDP-1,2-dihexadec-9-enoyl-glycerol + sn-glycerol-3-phosphate = CMP + phosphatidylglycerolphosphate(dihexadec-9-enoyl)	glycerophospholipid metabolism	cytoplasmic	2.7.8.5	r	E4	[ P-0295 ( META1_3082 ) ]
R-0291	phosphatidylglycerophosphate synthetase (n-18:0)	CDP-1,2-dioctadecanoyl-glycerol + sn-glycerol-3-phosphate = CMP + phosphatidylglycerolphosphate(dioctadecanoyl)	glycerophospholipid metabolism	cytoplasmic	2.7.8.5	r	E4	[ P-0295 ( META1_3082 ) ]
R-0292	phosphatidylglycerophosphate synthetase (n-18:1)	CDP-1,2-dioctadec-9-enoyl-glycerol + sn-glycerol-3-phosphate = CMP + phosphatidylglycerolphosphate(dioctadec-9-enoyl)	glycerophospholipid metabolism	cytoplasmic	2.7.8.5	r	E4	[ P-0295 ( META1_3082 ) ]
R-0294	sn-Glycero-3-phosphocholine glycerophosphohydrolase	sn-glycero-3-phosphocholine + H2O = sn-glycerol-3-phosphate + choline	glycerophospholipid degradation	cytoplasmic	3.1.4.46	nr	E4	[ P-0296 ( META1_4458 ) ]
R-0295	sn-Glycero-3-phosphoethanolamine glycerophosphohydrolase	sn-glycero-3-phosphoethanolamine + H2O = sn-glycerol-3-phosphate + ethanolamine	glycerophospholipid degradation	cytoplasmic	3.1.4.46	nr	E4	[ P-0296 ( META1_4458 ) ]
R-0298	lysophospholipase C1 (n-16:0)	1-hexadecanoyl-sn-glycero-3-phosphocholine + H2O = sn-glycero-3-phosphocholine + hexadecanoate	glycerophospholipid degradation	cytoplasmic	3.1.1.5	nr	E4	[ P-0297 ( META1_5006 ) ]
R-0299	lysophospholipase C2 (n-16:0)	2-hexadecanoyl-sn-glycero-3-phosphocholine + H2O = sn-glycero-3-phosphocholine + hexadecanoate	glycerophospholipid degradation	cytoplasmic	3.1.1.5	nr	E4	[ P-0297 ( META1_5006 ) ]
R-0300	lysophospholipase C1 (n-16:1)	1-hexadec-9-enoyl-sn-glycero-3-phosphocholine + H2O = sn-glycero-3-phosphocholine + 9-hexadecenoate	glycerophospholipid degradation	cytoplasmic	3.1.1.5	nr	E4	[ P-0297 ( META1_5006 ) ]
R-0301	lysophospholipase C2 (n-16:1)	2-hexadec-9-enoyl-sn-glycero-3-phosphocholine + H2O = sn-glycero-3-phosphocholine + 9-hexadecenoate	glycerophospholipid degradation	cytoplasmic	3.1.1.5	nr	E4	[ P-0297 ( META1_5006 ) ]
R-0302	lysophospholipase C1 (n-18:0)	1-octadecanoyl-sn-glycero-3-phosphocholine + H2O = sn-glycero-3-phosphocholine + octadecanoate	glycerophospholipid degradation	cytoplasmic	3.1.1.5	nr	E4	[ P-0297 ( META1_5006 ) ]
R-0303	lysophospholipase C2 (n-18:0)	2-octadecanoyl-sn-glycero-3-phosphocholine + H2O = sn-glycero-3-phosphocholine + octadecanoate	glycerophospholipid degradation	cytoplasmic	3.1.1.5	nr	E4	[ P-0297 ( META1_5006 ) ]
R-0304	lysophospholipase C1 (n-18:1)	1-octadec-9-enoyl-sn-glycero-3-phosphocholine + H2O = sn-glycero-3-phosphocholine + 9-octadecenoate	glycerophospholipid degradation	cytoplasmic	3.1.1.5	nr	E4	[ P-0297 ( META1_5006 ) ]
R-0305	lysophospholipase C2 (n-18:1)	2-octadec-9-enoyl-sn-glycero-3-phosphocholine + H2O = sn-glycero-3-phosphocholine + 9-octadecenoate	glycerophospholipid degradation	cytoplasmic	3.1.1.5	nr	E4	[ P-0297 ( META1_5006 ) ]
R-0308	lysophospholipase E1 (n-16:0)	1-hexadecanoyl-sn-glycero-3-phosphoethanolamine + H2O = sn-glycero-3-phosphoethanolamine + hexadecanoate	glycerophospholipid degradation	cytoplasmic	3.1.1.5	nr	E4	[ P-0297 ( META1_5006 ) ]
R-0309	lysophospholipase E2 (n-16:0)	2-hexadecanoyl-sn-glycero-3-phosphoethanolamine + H2O = sn-glycero-3-phosphoethanolamine + hexadecanoate	glycerophospholipid degradation	cytoplasmic	3.1.1.5	nr	E4	[ P-0297 ( META1_5006 ) ]
R-0310	lysophospholipase E1 (n-16:1)	1-hexadec-9-enoyl-sn-glycero-3-phosphoethanolamine + H2O = sn-glycero-3-phosphoethanolamine + 9-hexadecenoate	glycerophospholipid degradation	cytoplasmic	3.1.1.5	nr	E4	[ P-0297 ( META1_5006 ) ]
R-0311	lysophospholipase E2 (n-16:1)	2-hexadec-9-enoyl-sn-glycero-3-phosphoethanolamine + H2O = sn-glycero-3-phosphoethanolamine + 9-hexadecenoate	glycerophospholipid degradation	cytoplasmic	3.1.1.5	nr	E4	[ P-0297 ( META1_5006 ) ]
R-0312	lysophospholipase E1 (n-18:0)	1-octadecanoyl-sn-glycero-3-phosphoethanolamine + H2O = sn-glycero-3-phosphoethanolamine + octadecanoate	glycerophospholipid degradation	cytoplasmic	3.1.1.5	nr	E4	[ P-0297 ( META1_5006 ) ]
R-0313	lysophospholipase E2 (n-18:0)	2-octadecanoyl-sn-glycero-3-phosphoethanolamine + H2O = sn-glycero-3-phosphoethanolamine + octadecanoate	glycerophospholipid degradation	cytoplasmic	3.1.1.5	nr	E4	[ P-0297 ( META1_5006 ) ]
R-0314	lysophospholipase E1 (n-18:1)	1-octadec-9-enoyl-sn-glycero-3-phosphoethanolamine + H2O = sn-glycero-3-phosphoethanolamine + 9-octadecenoate	glycerophospholipid degradation	cytoplasmic	3.1.1.5	nr	E4	[ P-0297 ( META1_5006 ) ]
R-0315	lysophospholipase E2 (n-18:1)	2-octadec-9-enoyl-sn-glycero-3-phosphoethanolamine + H2O = sn-glycero-3-phosphoethanolamine + 9-octadecenoate	glycerophospholipid degradation	cytoplasmic	3.1.1.5	nr	E4	[ P-0297 ( META1_5006 ) ]
R-0317	2-acylglycerophosphoethanolamine acyltransferase (n-16:0)	hexadecanoyl-[acyl-carrier-protein] + 2-hexadecanoyl-sn-glycero-3-phosphoethanolamine = [acyl-carrier-protein] + phosphatidylethanolamine(dihexadecanoyl)	glycerophospholipid metabolism	cytoplasmic	2.3.1.40	nr	E4	[ P-0298 ( META1_1393 ) ]
R-0318	2-acylglycerophosphoethanolamine acyltransferase (n-16:1)	hexadec-9-enoyl-[acyl-carrier-protein] + 2-hexadec-9-enoyl-sn-glycero-3-phosphoethanolamine = [acyl-carrier-protein] + phosphatidylethanolamine(dihexadec-9-enoyl)	glycerophospholipid metabolism	cytoplasmic	2.3.1.40	nr	E4	[ P-0298 ( META1_1393 ) ]
R-0319	2-acylglycerophosphoethanolamine acyltransferase (n-18:0)	octadecanoyl-[acyl-carrier-protein] + 2-octadecanoyl-sn-glycero-3-phosphoethanolamine = [acyl-carrier-protein] + phosphatidylethanolamine(dioctadecanoyl)	glycerophospholipid metabolism	cytoplasmic	2.3.1.40	nr	E4	[ P-0298 ( META1_1393 ) ]
R-0320	2-acylglycerophosphoethanolamine acyltransferase (n-18:1)	octadec-9-enoyl-[acyl-carrier-protein] + 2-octadec-9-enoyl-sn-glycero-3-phosphoethanolamine = [acyl-carrier-protein] + phosphatidylethanolamine(dioctadec-9-enoyl)	glycerophospholipid metabolism	cytoplasmic	2.3.1.40	nr	E4	[ P-0298 ( META1_1393 ) ]
R-0322	acyl-acyl carrier protein synthetase (n-16:0)	ATP + hexadecanoate + [acyl-carrier-protein] = AMP + diphosphate + hexadecanoyl-[acyl-carrier-protein]	glycerophospholipid metabolism	cytoplasmic	6.2.1.20	nr	E4	[ P-0298 ( META1_1393 ) ]
R-0323	acyl-acyl carrier protein synthetase (n-16:1)	ATP + 9-hexadecenoate + [acyl-carrier-protein] = AMP + diphosphate + hexadec-9-enoyl-[acyl-carrier-protein]	glycerophospholipid metabolism	cytoplasmic	6.2.1.20	nr	E4	[ P-0298 ( META1_1393 ) ]
R-0324	acyl-acyl carrier protein synthetase (n-18:0)	ATP + octadecanoate + [acyl-carrier-protein] = AMP + diphosphate + octadecanoyl-[acyl-carrier-protein]	glycerophospholipid metabolism	cytoplasmic	6.2.1.20	nr	E4	[ P-0298 ( META1_1393 ) ]
R-0325	acyl-acyl carrier protein synthetase (n-18:1)	ATP + 9-octadecenoate + [acyl-carrier-protein] = AMP + diphosphate + octadec-9-enoyl-[acyl-carrier-protein]	glycerophospholipid metabolism	cytoplasmic	6.2.1.20	nr	E4	[ P-0298 ( META1_1393 ) ]
R-0327	diacylglycerol kinase (n-16:0)	ATP + 1,2-dihexadecanoyl-glycerol = ADP + 1,2-dihexadecanoyl-sn-glycerol-3-phosphate	glycerophospholipid metabolism	cytoplasmic	2.7.1.107	nr	E4	[ P-0299 ( META1_1458 ) ] or [ P-0300 ( META1_3424 ) ] or [ P-0301 ( META1_4867 ) ]
R-0328	diacylglycerol kinase (n-16:1)	ATP + 1,2-dihexadec-9-enoyl-glycerol = ADP + 1,2-dihexadec-9-enoyl-sn-glycerol-3-phosphate	glycerophospholipid metabolism	cytoplasmic	2.7.1.107	nr	E4	[ P-0299 ( META1_1458 ) ] or [ P-0300 ( META1_3424 ) ] or [ P-0301 ( META1_4867 ) ]
R-0329	diacylglycerol kinase (n-18:0)	ATP + 1,2-dioctadecanoyl-glycerol = ADP + 1,2-dioctadecanoyl-sn-glycerol-3-phosphate	glycerophospholipid metabolism	cytoplasmic	2.7.1.107	nr	E4	[ P-0299 ( META1_1458 ) ] or [ P-0300 ( META1_3424 ) ] or [ P-0301 ( META1_4867 ) ]
R-0330	diacylglycerol kinase (n-18:1)	ATP + 1,2-dioctadec-9-enoyl-glycerol = ADP + 1,2-dioctadec-9-enoyl-sn-glycerol-3-phosphate	glycerophospholipid metabolism	cytoplasmic	2.7.1.107	nr	E4	[ P-0299 ( META1_1458 ) ] or [ P-0300 ( META1_3424 ) ] or [ P-0301 ( META1_4867 ) ]
R-0331	dihydroxyacetone kinase	ATP + glycerone = ADP + glycerone-phosphate	dihydroxyacetone degradation	cytoplasmic	2.7.1.29	nr	E4	[ P-0302 ( META1_0796 ) ]
R-0332	glycerol kinase	ATP + glycerol = ADP + sn-glycerol-3-phosphate	glycerol degradation	cytoplasmic	2.7.1.30	nr	E4	[ P-0303 ( META1_4455 ) ]
R-0334	lysophosphatidic acid acyltransferase (n-16:0)	hexadecanoyl-[acyl-carrier-protein] + 1-hexadecanoyl-sn-glycerol-3-phosphate = [acyl-carrier-protein] + 1,2-dihexadecanoyl-sn-glycerol-3-phosphate	glycerophospholipid metabolism	cytoplasmic	2.3.1.51	nr	E4	[ P-0304 ( META1_3413 ) ] or [ P-0305 ( META1_1685 ) ]
R-0335	lysophosphatidic acid acyltransferase (n-16:1)	hexadec-9-enoyl-[acyl-carrier-protein] + 1-hexadec-9-enoyl-sn-glycerol-3-phosphate = [acyl-carrier-protein] + 1,2-dihexadec-9-enoyl-sn-glycerol-3-phosphate	glycerophospholipid metabolism	cytoplasmic	2.3.1.51	nr	E4	[ P-0304 ( META1_3413 ) ] or [ P-0305 ( META1_1685 ) ]
R-0336	lysophosphatidic acid acyltransferase (n-18:0)	octadecanoyl-[acyl-carrier-protein] + 1-octadecanoyl-sn-glycerol-3-phosphate = [acyl-carrier-protein] + 1,2-dioctadecanoyl-sn-glycerol-3-phosphate	glycerophospholipid metabolism	cytoplasmic	2.3.1.51	nr	E4	[ P-0304 ( META1_3413 ) ] or [ P-0305 ( META1_1685 ) ]
R-0337	lysophosphatidic acid acyltransferase (n-18:1)	octadec-9-enoyl-[acyl-carrier-protein] + 1-octadec-9-enoyl-sn-glycerol-3-phosphate = [acyl-carrier-protein] + 1,2-dioctadec-9-enoyl-sn-glycerol-3-phosphate	glycerophospholipid metabolism	cytoplasmic	2.3.1.51	nr	E4	[ P-0304 ( META1_3413 ) ] or [ P-0305 ( META1_1685 ) ]
R-0338	malonyl-CoA-[acyl-carrier-protein] transacylase	malonyl-CoA + [acyl-carrier-protein] = CoA + malonyl-[acyl-carrier-protein]	fatty acid biosynthesis	cytoplasmic	2.3.1.39	r	E4	[ P-0306 ( META1_0376 ) ] or [ P-0307 ( META1_0012 ) ] or [ P-0469 ( META1_0029 ) ]
R-0339	acetyl-CoA:ACP transacylase	acetyl-CoA + [acyl-carrier-protein] = acetyl-[acyl-carrier-protein] + CoA	fatty acid biosynthesis	cytoplasmic	2.3.1.38	r	E4	[ P-0310 ( META1_2036 ) ] or [ P-0311 ( META1_3004 ) ]
R-0340	3-oxoacyl-[acyl-carrier-protein] synthase (n-4:0)	acetyl-[acyl-carrier-protein] + malonyl-[acyl-carrier-protein] = acetoacetyl-[acyl-carrier-protein] + CO2 + [acyl-carrier-protein]	fatty acid biosynthesis	cytoplasmic	2.3.1.180	nr	E4	[ P-0308 ( META1_0340 ) ] or [ P-0309 ( META1_0379 ) ] or [ P-0310 ( META1_2036 ) ] or [ P-0311 ( META1_3004 ) ] or [ P-0312 ( META1_4994 ) ] or [ P-0313 ( META1_4995 ) ]
R-0341	3-oxoacyl-[acyl-carrier-protein] synthase (n-6:0)	butyryl-[acyl-carrier-protein] + malonyl-[acyl-carrier-protein] = 3-oxohexanoyl-[acyl-carrier-protein] + CO2 + [acyl-carrier-protein]	fatty acid biosynthesis	cytoplasmic	2.3.1.180	nr	E4	[ P-0308 ( META1_0340 ) ] or [ P-0309 ( META1_0379 ) ] or [ P-0310 ( META1_2036 ) ] or [ P-0311 ( META1_3004 ) ] or [ P-0312 ( META1_4994 ) ] or [ P-0313 ( META1_4995 ) ]
R-0342	3-oxoacyl-[acyl-carrier-protein] synthase (n-8:0)	hexanoyl-[acyl-carrier-protein] + malonyl-[acyl-carrier-protein] = 3-oxooctanoyl-[acyl-carrier-protein] + CO2 + [acyl-carrier-protein]	fatty acid biosynthesis	cytoplasmic	2.3.1.180	nr	E4	[ P-0308 ( META1_0340 ) ] or [ P-0309 ( META1_0379 ) ] or [ P-0310 ( META1_2036 ) ] or [ P-0311 ( META1_3004 ) ] or [ P-0312 ( META1_4994 ) ] or [ P-0313 ( META1_4995 ) ]
R-0343	3-oxoacyl-[acyl-carrier-protein] synthase (n-10:0)	octanoyl-[acyl-carrier-protein] + malonyl-[acyl-carrier-protein] = 3-oxodecanoyl-[acyl-carrier-protein] + CO2 + [acyl-carrier-protein]	fatty acid biosynthesis	cytoplasmic	2.3.1.180	nr	E4	[ P-0308 ( META1_0340 ) ] or [ P-0309 ( META1_0379 ) ] or [ P-0310 ( META1_2036 ) ] or [ P-0311 ( META1_3004 ) ] or [ P-0312 ( META1_4994 ) ] or [ P-0313 ( META1_4995 ) ]
R-0344	3-oxoacyl-[acyl-carrier-protein] synthase (n-12:0)	decanoyl-[acyl-carrier-protein] + malonyl-[acyl-carrier-protein] = 3-oxododecanoyl-[acyl-carrier-protein] + CO2 + [acyl-carrier-protein]	fatty acid biosynthesis	cytoplasmic	2.3.1.180	nr	E4	[ P-0308 ( META1_0340 ) ] or [ P-0309 ( META1_0379 ) ] or [ P-0310 ( META1_2036 ) ] or [ P-0311 ( META1_3004 ) ] or [ P-0312 ( META1_4994 ) ] or [ P-0313 ( META1_4995 ) ]
R-0345	3-oxoacyl-[acyl-carrier-protein] synthase (n-14:0)	dodecanoyl-[acyl-carrier-protein] + malonyl-[acyl-carrier-protein] = 3-oxotetradecanoyl-[acyl-carrier-protein] + CO2 + [acyl-carrier-protein]	fatty acid biosynthesis	cytoplasmic	2.3.1.180	nr	E4	[ P-0308 ( META1_0340 ) ] or [ P-0309 ( META1_0379 ) ] or [ P-0310 ( META1_2036 ) ] or [ P-0311 ( META1_3004 ) ] or [ P-0312 ( META1_4994 ) ] or [ P-0313 ( META1_4995 ) ]
R-0346	3-oxoacyl-[acyl-carrier-protein] synthase (n-16:0)	tetradecanoyl-[acyl-carrier-protein] + malonyl-[acyl-carrier-protein] = 3-oxohexadecanoyl-[acyl-carrier-protein] + CO2 + [acyl-carrier-protein]	fatty acid biosynthesis	cytoplasmic	2.3.1.180	nr	E4	[ P-0308 ( META1_0340 ) ] or [ P-0309 ( META1_0379 ) ] or [ P-0310 ( META1_2036 ) ] or [ P-0311 ( META1_3004 ) ] or [ P-0312 ( META1_4994 ) ] or [ P-0313 ( META1_4995 ) ]
R-0347	3-oxoacyl-[acyl-carrier-protein] synthase (n-18:0)	hexadecanoyl-[acyl-carrier-protein] + malonyl-[acyl-carrier-protein] = 3-oxooctadecanoyl-[acyl-carrier-protein] + CO2 + [acyl-carrier-protein]	fatty acid biosynthesis	cytoplasmic	2.3.1.41	nr	E4	[ P-0308 ( META1_0340 ) ] or [ P-0309 ( META1_0379 ) ] or [ P-0312 ( META1_4994 ) ] or [ P-0313 ( META1_4995 ) ]
R-0348	3-oxoacyl-[acyl-carrier-protein] synthase (n-12:1)	cis-dec-3-enoyl-[acyl-carrier-protein] + malonyl-[acyl-carrier-protein] = 3-oxo-cis-dodec-5-enoyl-[acyl-carrier-protein] + CO2 + [acyl-carrier-protein]	fatty acid biosynthesis	cytoplasmic	2.3.1.180	nr	E4	[ P-0308 ( META1_0340 ) ] or [ P-0309 ( META1_0379 ) ] or [ P-0310 ( META1_2036 ) ] or [ P-0311 ( META1_3004 ) ] or [ P-0312 ( META1_4994 ) ] or [ P-0313 ( META1_4995 ) ]
R-0349	3-oxoacyl-[acyl-carrier-protein] synthase (n-14:1)	cis-dodec-5-enoyl-[acyl-carrier-protein] + malonyl-[acyl-carrier-protein] = 3-oxo-cis-tetradec-7-enoyl-[acyl-carrier-protein] + CO2 + [acyl-carrier-protein]	fatty acid biosynthesis	cytoplasmic	2.3.1.180	nr	E4	[ P-0308 ( META1_0340 ) ] or [ P-0309 ( META1_0379 ) ] or [ P-0310 ( META1_2036 ) ] or [ P-0311 ( META1_3004 ) ] or [ P-0312 ( META1_4994 ) ] or [ P-0313 ( META1_4995 ) ]
R-0350	3-oxoacyl-[acyl-carrier-protein] synthase (n-16:1)	cis-tetradec-7-enoyl-[acyl-carrier-protein] + malonyl-[acyl-carrier-protein] = 3-oxo-cis-hexadec-9-enoyl-[acyl-carrier-protein] + CO2 + [acyl-carrier-protein]	fatty acid biosynthesis	cytoplasmic	2.3.1.180	nr	E4	[ P-0308 ( META1_0340 ) ] or [ P-0309 ( META1_0379 ) ] or [ P-0310 ( META1_2036 ) ] or [ P-0311 ( META1_3004 ) ] or [ P-0312 ( META1_4994 ) ] or [ P-0313 ( META1_4995 ) ]
R-0351	3-oxoacyl-[acyl-carrier-protein] synthase (n-18:1)	hexadec-9-enoyl-[acyl-carrier-protein] + malonyl-[acyl-carrier-protein] = 3-oxo-cis-octadec-11-enoyl-[acyl-carrier-protein] + CO2 + [acyl-carrier-protein]	fatty acid biosynthesis	cytoplasmic	2.3.1.41	nr	E4	[ P-0308 ( META1_0340 ) ] or [ P-0309 ( META1_0379 ) ] or [ P-0312 ( META1_4994 ) ] or [ P-0313 ( META1_4995 ) ]
R-0352	3-oxoacyl-[acyl-carrier-protein] reductase (n-4:0)	acetoacetyl-[acyl-carrier-protein] + NADPH + H+ = (3R)-3-hydroxybutanoyl-[acyl-carrier-protein] + NADP+	fatty acid biosynthesis	cytoplasmic	1.1.1.100	r	E4	[ P-0314 ( META1_0377 ) ] or [ P-0315 ( META1_2077 ) ] or [ P-0316 ( META1_4993 ) ] or [ P-0317 ( META1_5043 ) ] or [ P-0318 ( META1_4469 ) ] or [ P-0663 ( META1_4313 ) ] or [ P-0672 ( META1_4569 ) ] or [ P-0678 ( META1_4694 ) ] or [ P-0689 ( META1_4955 ) ] or [ P-0730 ( META2_1226 ) ]
R-0353	3-oxoacyl-[acyl-carrier-protein] reductase (n-6:0)	3-oxohexanoyl-[acyl-carrier-protein] + NADPH + H+ = (3R)-3-hydroxyhexanoyl-[acyl-carrier-protein] + NADP+	fatty acid biosynthesis	cytoplasmic	1.1.1.100	r	E4	[ P-0314 ( META1_0377 ) ] or [ P-0315 ( META1_2077 ) ] or [ P-0316 ( META1_4993 ) ] or [ P-0317 ( META1_5043 ) ] or [ P-0318 ( META1_4469 ) ] or [ P-0663 ( META1_4313 ) ] or [ P-0672 ( META1_4569 ) ] or [ P-0678 ( META1_4694 ) ] or [ P-0689 ( META1_4955 ) ] or [ P-0730 ( META2_1226 ) ]
R-0354	3-oxoacyl-[acyl-carrier-protein] reductase (n-8:0)	3-oxooctanoyl-[acyl-carrier-protein] + NADPH + H+ = (3R)-3-hydroxyoctanoyl-[acyl-carrier-protein] + NADP+	fatty acid biosynthesis	cytoplasmic	1.1.1.100	r	E4	[ P-0314 ( META1_0377 ) ] or [ P-0315 ( META1_2077 ) ] or [ P-0316 ( META1_4993 ) ] or [ P-0317 ( META1_5043 ) ] or [ P-0318 ( META1_4469 ) ] or [ P-0663 ( META1_4313 ) ] or [ P-0672 ( META1_4569 ) ] or [ P-0678 ( META1_4694 ) ] or [ P-0689 ( META1_4955 ) ] or [ P-0730 ( META2_1226 ) ]
R-0355	3-oxoacyl-[acyl-carrier-protein] reductase (n-10:0)	3-oxodecanoyl-[acyl-carrier-protein] + NADPH + H+ = (3R)-3-hydroxydecanoyl-[acyl-carrier-protein] + NADP+	fatty acid biosynthesis	cytoplasmic	1.1.1.100	r	E4	[ P-0314 ( META1_0377 ) ] or [ P-0315 ( META1_2077 ) ] or [ P-0316 ( META1_4993 ) ] or [ P-0317 ( META1_5043 ) ] or [ P-0318 ( META1_4469 ) ] or [ P-0663 ( META1_4313 ) ] or [ P-0672 ( META1_4569 ) ] or [ P-0678 ( META1_4694 ) ] or [ P-0689 ( META1_4955 ) ] or [ P-0730 ( META2_1226 ) ]
R-0356	3-oxoacyl-[acyl-carrier-protein] reductase (n-12:0)	3-oxododecanoyl-[acyl-carrier-protein] + NADPH + H+ = (3R)-3-hydroxydodecanoyl-[acyl-carrier-protein] + NADP+	fatty acid biosynthesis	cytoplasmic	1.1.1.100	r	E4	[ P-0314 ( META1_0377 ) ] or [ P-0315 ( META1_2077 ) ] or [ P-0316 ( META1_4993 ) ] or [ P-0317 ( META1_5043 ) ] or [ P-0318 ( META1_4469 ) ] or [ P-0663 ( META1_4313 ) ]
R-0358	3-oxoacyl-[acyl-carrier-protein] reductase (n-14:0)	3-oxotetradecanoyl-[acyl-carrier-protein] + NADPH + H+ = (3R)-3-hydroxytetradecanoyl-[acyl-carrier-protein] + NADP+	fatty acid biosynthesis	cytoplasmic	1.1.1.100	r	E4	[ P-0314 ( META1_0377 ) ] or [ P-0315 ( META1_2077 ) ] or [ P-0316 ( META1_4993 ) ] or [ P-0317 ( META1_5043 ) ] or [ P-0318 ( META1_4469 ) ] or [ P-0663 ( META1_4313 ) ]
R-0359	3-oxoacyl-[acyl-carrier-protein] reductase (n-16:0)	3-oxohexadecanoyl-[acyl-carrier-protein] + NADPH + H+ = (3R)-3-hydroxyhexadecanoyl-[acyl-carrier-protein] + NADP+	fatty acid biosynthesis	cytoplasmic	1.1.1.100	r	E4	[ P-0314 ( META1_0377 ) ] or [ P-0315 ( META1_2077 ) ] or [ P-0316 ( META1_4993 ) ] or [ P-0317 ( META1_5043 ) ] or [ P-0318 ( META1_4469 ) ] or [ P-0663 ( META1_4313 ) ]
R-0360	3-oxoacyl-[acyl-carrier-protein] reductase (n-18:0)	3-oxooctadecanoyl-[acyl-carrier-protein] + NADPH + H+ = (3R)-3-hydroxyoctadecanoyl-[acyl-carrier-protein] + NADP+	fatty acid biosynthesis	cytoplasmic	1.1.1.100	r	E4	[ P-0314 ( META1_0377 ) ] or [ P-0315 ( META1_2077 ) ] or [ P-0316 ( META1_4993 ) ] or [ P-0317 ( META1_5043 ) ] or [ P-0318 ( META1_4469 ) ] or [ P-0663 ( META1_4313 ) ]
R-0361	3-oxoacyl-[acyl-carrier-protein] reductase (n-12:1)	3-oxo-cis-dodec-5-enoyl-[acyl-carrier-protein] + NADPH + H+ = (3R)-3-hydroxy-cis-dodec-5-enoyl-[acyl-carrier-protein] + NADP+	fatty acid biosynthesis	cytoplasmic	1.1.1.100	r	E4	[ P-0314 ( META1_0377 ) ] or [ P-0315 ( META1_2077 ) ] or [ P-0316 ( META1_4993 ) ] or [ P-0317 ( META1_5043 ) ] or [ P-0318 ( META1_4469 ) ] or [ P-0663 ( META1_4313 ) ]
R-0362	3-oxoacyl-[acyl-carrier-protein] reductase (n-14:1)	3-oxo-cis-tetradec-7-enoyl-[acyl-carrier-protein] + NADPH + H+ = (3R)-3-hydroxy-cis-tetradec-7-enoyl-[acyl-carrier-protein] + NADP+	fatty acid biosynthesis	cytoplasmic	1.1.1.100	r	E4	[ P-0314 ( META1_0377 ) ] or [ P-0315 ( META1_2077 ) ] or [ P-0316 ( META1_4993 ) ] or [ P-0317 ( META1_5043 ) ] or [ P-0318 ( META1_4469 ) ] or [ P-0663 ( META1_4313 ) ]
R-0363	3-oxoacyl-[acyl-carrier-protein] reductase (n-16:1)	3-oxo-cis-hexadec-9-enoyl-[acyl-carrier-protein] + NADPH + H+ = (3R)-3-hydroxy-cis-hexadec-9-enoyl-[acyl-carrier-protein] + NADP+	fatty acid biosynthesis	cytoplasmic	1.1.1.100	r	E4	[ P-0314 ( META1_0377 ) ] or [ P-0315 ( META1_2077 ) ] or [ P-0316 ( META1_4993 ) ] or [ P-0317 ( META1_5043 ) ] or [ P-0318 ( META1_4469 ) ] or [ P-0663 ( META1_4313 ) ]
R-0364	3-oxoacyl-[acyl-carrier-protein] reductase (n-18:1)	3-oxo-cis-octadec-11-enoyl-[acyl-carrier-protein] + NADPH + H+ = (3R)-3-hydroxy-cis-octadec-11-enoyl-[acyl-carrier-protein] + NADP+	fatty acid biosynthesis	cytoplasmic	1.1.1.100	r	E4	[ P-0314 ( META1_0377 ) ] or [ P-0315 ( META1_2077 ) ] or [ P-0316 ( META1_4993 ) ] or [ P-0317 ( META1_5043 ) ] or [ P-0318 ( META1_4469 ) ] or [ P-0663 ( META1_4313 ) ]
R-0365	B-hydroxydecanoyl thioester dehydrase	(3R)-3-hydroxydecanoyl-[acyl-carrier-protein] = trans-dec-2-enoyl-[acyl-carrier-protein] + H2O	fatty acid biosynthesis	cytoplasmic	4.2.1.60	r	E4	[ P-0319 ( META1_0339 ) ] or [ P-0320 ( META1_5124 ) ]
R-0366	trans-2-decenoyl-ACP isomerase	trans-dec-2-enoyl-[acyl-carrier-protein] = cis-dec-3-enoyl-[acyl-carrier-protein]	fatty acid biosynthesis	cytoplasmic	5.3.3.14	r	E4	[ P-0319 ( META1_0339 ) ]
R-0367	3-hydroxyacyl-[acyl-carrier-protein] dehydratase (n-4:0)	(3R)-3-hydroxybutanoyl-[acyl-carrier-protein] = crotonyl-[acyl-carrier-protein] + H2O	fatty acid biosynthesis	cytoplasmic	4.2.1.-	r	E4	[ P-0320 ( META1_5124 ) ] or [ P-0692 ( META1_4996 ) ]
R-0368	3-hydroxyacyl-[acyl-carrier-protein] dehydratase (n-6:0)	(3R)-3-hydroxyhexanoyl-[acyl-carrier-protein] = trans-hex-2-enoyl-[acyl-carrier-protein] + H2O	fatty acid biosynthesis	cytoplasmic	4.2.1.-	r	E4	[ P-0320 ( META1_5124 ) ] or [ P-0692 ( META1_4996 ) ]
R-0369	3-hydroxyacyl-[acyl-carrier-protein] dehydratase (n-8:0)	(3R)-3-hydroxyoctanoyl-[acyl-carrier-protein] = trans-oct-2-enoyl-[acyl-carrier-protein] + H2O	fatty acid biosynthesis	cytoplasmic	4.2.1.-	r	E4	[ P-0320 ( META1_5124 ) ] or [ P-0692 ( META1_4996 ) ]
R-0370	3-hydroxyacyl-[acyl-carrier-protein] dehydratase (n-12:0)	(3R)-3-hydroxydodecanoyl-[acyl-carrier-protein] = trans-dodec-2-enoyl-[acyl-carrier-protein] + H2O	fatty acid biosynthesis	cytoplasmic	4.2.1.-	r	E4	[ P-0320 ( META1_5124 ) ] or [ P-0692 ( META1_4996 ) ]
R-0371	3-hydroxyacyl-[acyl-carrier-protein] dehydratase (n-14:0)	(3R)-3-hydroxytetradecanoyl-[acyl-carrier-protein] = trans-tetradec-2-enoyl-[acyl-carrier-protein] + H2O	fatty acid biosynthesis	cytoplasmic	4.2.1.-	r	E4	[ P-0320 ( META1_5124 ) ] or [ P-0692 ( META1_4996 ) ]
R-0372	3-hydroxyacyl-[acyl-carrier-protein] dehydratase (n-16:0)	(3R)-3-hydroxyhexadecanoyl-[acyl-carrier-protein] = trans-hexadec-2-enoyl-[acyl-carrier-protein] + H2O	fatty acid biosynthesis	cytoplasmic	4.2.1.-	r	E4	[ P-0320 ( META1_5124 ) ] or [ P-0692 ( META1_4996 ) ]
R-0373	3-hydroxyacyl-[acyl-carrier-protein] dehydratase (n-18:0)	(3R)-3-hydroxyoctadecanoyl-[acyl-carrier-protein] = trans-octadec-2-enoyl-[acyl-carrier-protein] + H2O	fatty acid biosynthesis	cytoplasmic	4.2.1.-	r	E4	[ P-0320 ( META1_5124 ) ] or [ P-0692 ( META1_4996 ) ]
R-0374	3-hydroxyacyl-[acyl-carrier-protein] dehydratase (n-12:1)	(3R)-3-hydroxy-cis-dodec-5-enoyl-[acyl-carrier-protein] = trans-3-cis-5-dodecenoyl-[acyl-carrier-protein] + H2O	fatty acid biosynthesis	cytoplasmic	4.2.1.-	r	E4	[ P-0320 ( META1_5124 ) ] or [ P-0692 ( META1_4996 ) ]
R-0375	3-hydroxyacyl-[acyl-carrier-protein] dehydratase (n-14:1)	(3R)-3-hydroxy-cis-tetradec-7-enoyl-[acyl-carrier-protein] = trans-3-cis-7-tetradecenoyl-[acyl-carrier-protein] + H2O	fatty acid biosynthesis	cytoplasmic	4.2.1.-	r	E4	[ P-0320 ( META1_5124 ) ] or [ P-0692 ( META1_4996 ) ]
R-0376	3-hydroxyacyl-[acyl-carrier-protein] dehydratase (n-16:1)	(3R)-3-hydroxy-cis-hexadec-9-enoyl-[acyl-carrier-protein] = trans-3-cis-9-hexadecenoyl-[acyl-carrier-protein] + H2O	fatty acid biosynthesis	cytoplasmic	4.2.1.-	r	E4	[ P-0320 ( META1_5124 ) ] or [ P-0692 ( META1_4996 ) ]
R-0377	3-hydroxyacyl-[acyl-carrier-protein] dehydratase (n-18:1)	(3R)-3-hydroxy-cis-octadec-11-enoyl-[acyl-carrier-protein] = trans-3-cis-11-octadecenoyl-[acyl-carrier-protein] + H2O	fatty acid biosynthesis	cytoplasmic	4.2.1.-	r	E4	[ P-0320 ( META1_5124 ) ] or [ P-0692 ( META1_4996 ) ]
R-0378	enoyl-[acyl-carrier-protein] reductase (n-4:0)	crotonyl-[acyl-carrier-protein] + NADPH + H+ = butyryl-[acyl-carrier-protein] + NADP+	fatty acid biosynthesis	cytoplasmic	1.3.1.9	nr	E4	[ P-0321 ( META1_0342 ) ] or [ P-0322 ( META1_4689 ) ]
R-0379	enoyl-[acyl-carrier-protein] reductase (n-6:0)	trans-hex-2-enoyl-[acyl-carrier-protein] + NADPH + H+ = hexanoyl-[acyl-carrier-protein] + NADP+	fatty acid biosynthesis	cytoplasmic	1.3.1.9	nr	E4	[ P-0321 ( META1_0342 ) ] or [ P-0322 ( META1_4689 ) ]
R-0380	enoyl-[acyl-carrier-protein] reductase (n-8:0)	trans-oct-2-enoyl-[acyl-carrier-protein] + NADPH + H+ = octanoyl-[acyl-carrier-protein] + NADP+	fatty acid biosynthesis	cytoplasmic	1.3.1.9	nr	E4	[ P-0321 ( META1_0342 ) ] or [ P-0322 ( META1_4689 ) ]
R-0381	enoyl-[acyl-carrier-protein] reductase (n-10:0)	trans-dec-2-enoyl-[acyl-carrier-protein] + NADPH + H+ = decanoyl-[acyl-carrier-protein] + NADP+	fatty acid biosynthesis	cytoplasmic	1.3.1.9	nr	E4	[ P-0321 ( META1_0342 ) ] or [ P-0322 ( META1_4689 ) ]
R-0382	enoyl-[acyl-carrier-protein] reductase (n-12:0)	trans-dodec-2-enoyl-[acyl-carrier-protein] + NADPH + H+ = dodecanoyl-[acyl-carrier-protein] + NADP+	fatty acid biosynthesis	cytoplasmic	1.3.1.9	nr	E4	[ P-0321 ( META1_0342 ) ] or [ P-0322 ( META1_4689 ) ]
R-0383	enoyl-[acyl-carrier-protein] reductase (n-14:0)	trans-tetradec-2-enoyl-[acyl-carrier-protein] + NADPH + H+ = tetradecanoyl-[acyl-carrier-protein] + NADP+	fatty acid biosynthesis	cytoplasmic	1.3.1.9	nr	E4	[ P-0321 ( META1_0342 ) ] or [ P-0322 ( META1_4689 ) ]
R-0384	enoyl-[acyl-carrier-protein] reductase (n-16:0)	trans-hexadec-2-enoyl-[acyl-carrier-protein] + NADPH + H+ = hexadecanoyl-[acyl-carrier-protein] + NADP+	fatty acid biosynthesis	cytoplasmic	1.3.1.9	nr	E4	[ P-0321 ( META1_0342 ) ] or [ P-0322 ( META1_4689 ) ]
R-0385	enoyl-[acyl-carrier-protein] reductase (n-18:0)	trans-octadec-2-enoyl-[acyl-carrier-protein] + NADPH + H+ = octadecanoyl-[acyl-carrier-protein] + NADP+	fatty acid biosynthesis	cytoplasmic	1.3.1.9	nr	E4	[ P-0321 ( META1_0342 ) ] or [ P-0322 ( META1_4689 ) ]
R-0386	enoyl-[acyl-carrier-protein] reductase (n-12:1)	trans-3-cis-5-dodecenoyl-[acyl-carrier-protein] + NADPH + H+ = cis-dodec-5-enoyl-[acyl-carrier-protein] + NADP+	fatty acid biosynthesis	cytoplasmic	1.3.1.9	nr	E4	[ P-0321 ( META1_0342 ) ] or [ P-0322 ( META1_4689 ) ]
R-0387	enoyl-[acyl-carrier-protein] reductase (n-14:1)	trans-3-cis-7-tetradecenoyl-[acyl-carrier-protein] + NADPH + H+ = cis-tetradec-7-enoyl-[acyl-carrier-protein] + NADP+	fatty acid biosynthesis	cytoplasmic	1.3.1.9	nr	E4	[ P-0321 ( META1_0342 ) ] or [ P-0322 ( META1_4689 ) ]
R-0388	enoyl-[acyl-carrier-protein] reductase (n-16:1)	trans-3-cis-9-hexadecenoyl-[acyl-carrier-protein] + NADPH + H+ = hexadec-9-enoyl-[acyl-carrier-protein] + NADP+	fatty acid biosynthesis	cytoplasmic	1.3.1.9	nr	E4	[ P-0321 ( META1_0342 ) ] or [ P-0322 ( META1_4689 ) ]
R-0389	enoyl-[acyl-carrier-protein] reductase (n-18:1)	trans-3-cis-11-octadecenoyl-[acyl-carrier-protein] + NADPH + H+ = octadec-9-enoyl-[acyl-carrier-protein] + NADP+	fatty acid biosynthesis	cytoplasmic	1.3.1.9	nr	E4	[ P-0321 ( META1_0342 ) ] or [ P-0322 ( META1_4689 ) ]
R-0390	glutaminase	L-glutamine + H2O = L-glutamate + NH3	L-glutamate/L-glutamine degradation	cytoplasmic	3.5.1.2	nr	E4	[ P-0323 ( META1_2377 ) ] or [ P-0332 ( META1_1550 ) ]
R-0391	L-glutamine:D-fructose-6-phosphate aminotransferase	L-glutamine + D-fructose-6-phosphate = L-glutamate + D-glucosamine-6-phosphate	aminosugar metabolism	cytoplasmic	2.6.1.16	nr	E4	[ P-0324 ( META1_4546 ) ] or [ P-0325 ( META1_4723 ) ]
R-0392	glutamate racemase	L-glutamate = D-glutamate	glutamate metabolism	cytoplasmic	5.1.1.3	r	E4	[ P-0326 ( META1_3428 ) ]
R-0393	aspartate aminotransferase	L-aspartate + 2-oxoglutarate = oxaloacetate + L-glutamate	aspartate metabolism	cytoplasmic	2.6.1.1	r	E4	[ P-0327 ( META1_2053 ) ] or [ P-0328 ( META1_3915 ) ] or [ P-0329 ( META1_2702 ) ]
R-0394	GMP synthetase	ATP + XMP + L-glutamine + H2O = AMP + diphosphate + GMP + L-glutamate	purine biosynthesis	cytoplasmic	6.3.5.2	nr	E4	[ P-0330 ( META1_3135 ) ] or [ P-0331 ( META1_0546 ) ] or [ P-0333 ( META1_3666 ) ]
R-0395	GMP synthetase (ammonia dependent)	NH3 + XMP + ATP = AMP + diphosphate + GMP	purine biosynthesis	cytoplasmic	6.3.5.2	nr	E4	[ P-0330 ( META1_3135 ) ] or [ P-0331 ( META1_0546 ) ] or [ P-0333 ( META1_3666 ) ]
R-0396	glutamyl-tRNA synthetase	ATP + L-glutamate + tRNA(Glu) = AMP + diphosphate + L-glutamyl-tRNA(Glu)	glutamate metabolism	cytoplasmic	6.1.1.17	nr	E4	[ P-0334 ( META1_0790 ) ] or [ P-0335 ( META1_5208 ) ] or [ P-0336 ( META1_5130 ) ]
R-0397	glutamine synthetase	ATP + L-glutamate + NH3 = ADP + phosphate + L-glutamine	glutamate metabolism	cytoplasmic	6.3.1.2	nr	E3	[ P-0337 ( META1_1553 ) ] or [ P-0338 ( META1_2378 ) ] or [ P-0339 ( META1_2379 ) ] or [ P-0340 ( META1_4098 ) ]
R-0398	gamma-glutamylcysteine synthetase	ATP + L-glutamate + L-cysteine = ADP + phosphate + gamma-L-glutamyl-L-cysteine	glutathione metabolism	cytoplasmic	6.3.2.2	r	E4	[ P-0341 ( META1_0671 ) ]
R-0399	glutathione synthetase	ATP + gamma-L-glutamyl-L-cysteine + glycine = ADP + phosphate + glutathione	glutathione metabolism	cytoplasmic	6.3.2.3	r	E4	[ P-0342 ( META1_0712 ) ]
R-0400	glutamine-dependent NAD(+) synthetase	ATP + nicotinate-adenine-dinucleotide + L-glutamine + H2O = AMP + diphosphate + NAD+ + L-glutamate	NAD biosynthesis	cytoplasmic	6.3.5.1	nr	E4	[ P-0343 ( META1_4425 ) ]
R-0401	amidophosphoribosyltransferase (PRPP amidotransferase)	L-glutamine + 5-phosphoribosyl-1-pyrophosphate + H2O = 5-phospho-beta-D-ribosylamine + diphosphate + L-glutamate	purine biosynthesis	cytoplasmic	2.4.2.14	r	E4	[ P-0344 ( META1_4314 ) ] or [ P-0332 ( META1_1550 ) ]
R-0402	glutamate synthase 1	NH3 + 2-oxoglutarate + NADPH + H+ = L-glutamate + NADP+ + H2O	glutamate metabolism	cytoplasmic	1.4.1.13	r	E4	[ P-0345 ( META1-1551 ) ] or [ P-0346 ( META1_3477 and META1_3478 ) ]
R-0403	glutamate synthase 2	L-glutamine + 2-oxoglutarate + NADPH + H+ = 2 L-glutamate + NADP+	glutamate metabolism	cytoplasmic	1.4.1.13	nr	E4	[ P-0345 ( META1-1551 ) ] or [ P-0346 ( META1_3477 and META1_3478 ) ]
R-0404	carbamoyl phosphate synthetase	2 ATP + L-glutamine + HCO3- + H+ + H2O = 2 ADP + phosphate + L-glutamate + carbamoyl-phosphate	pyrimidine biosynthesis	cytoplasmic	6.3.5.5	r	E4	[ P-0347 ( META1_0440 and META1_0858 ) ]
R-0405	cysteine synthase	O-acetyl-L-serine + H2S = L-cysteine + acetate	cysteine metabolism	cytoplasmic	2.5.1.47	r	E4	[ P-0348 ( META1_1278 ) ] or [ P-0349 ( META1_0751 ) ] or [ P-0350 ( META1_0751 and META1_0953 ) ] or [ P-0353 ( META1_0751 and META1_2100 ) ]
R-0406	serine acetyltransferase	acetyl-CoA + L-serine = CoA + O-acetyl-L-serine	cysteine metabolism	cytoplasmic	2.3.1.30	r	E4	[ P-0350 ( META1_0751 and META1_0953 ) ] or [ P-0351 ( META1_0953 ) ] or [ P-0352 ( META1_2100 ) ] or [ P-0353 ( META1_0751 and META1_2100 ) ]
R-0407	D-cysteine desulfhydrase	D-cysteine + H2O = H2S + NH3 + pyruvate	cysteine degradation	cytoplasmic	4.4.1.15	r	E4	[ P-0354 ( META1_2360 ) ]
R-0408	cysteine tRNA synthetase	ATP + L-cysteine + tRNA(Cys) = AMP + diphosphate + L-cysteinyl-tRNA(Cys)	cysteine metabolism	cytoplasmic	6.1.1.16	nr	E4	[ P-0355 ( META1_5200 ) ]
R-0409	3-mercaptopyruvate sulfurtransferase	3-mercaptopyruvate + cyanide = pyruvate + thiocyanate	cysteine degradation	cytoplasmic	2.8.1.2	nr	E4	[ P-0356 ( META1_2537 ) ]
R-0410	pyrroline-5-carboxylate reductase	(S)-1-pyrroline-5-carboxylate + NADPH + H+ = L-proline + NADP+	arginine and proline metabolism	cytoplasmic	1.5.1.2	nr	E4	[ P-0357 ( META1_4140 ) ]
R-0411	proline dehydrogenase	L-proline + FAD = (S)-1-pyrroline-5-carboxylate + FADH2	arginine and proline degradation	cytoplasmic	1.5.99.8	nr	E4	[ P-0358 ( META1_0211 ) ]
R-0412	1-pyrroline-5-carboxylate dehydrogenase	(S)-1-pyrroline-5-carboxylate + NAD+ + 2 H2O = L-glutamate + NADH + H+	arginine and proline degradation	cytoplasmic	1.5.1.12	nr	E4	[ P-0358 ( META1_0211 ) ]
R-0413	ornithine cyclodeaminase	L-ornithine = L-proline + NH3	arginine and proline degradation	cytoplasmic	4.3.1.12	nr	E4	[ P-0359 ( META1_3003 ) ]
R-0414	arginase	L-arginine + H2O = L-ornithine + urea	arginine and proline degradation	cytoplasmic	3.5.3.1	r	E4	[ P-0360 ( META1_0363 ) ]
R-0415	ornithine carbamoyltransferase	carbamoyl-phosphate + L-ornithine = phosphate + L-citrulline	arginine and proline metabolism	cytoplasmic	2.1.3.3	r	E4	[ P-0361 ( META1_4465 ) ]
R-0416	proline-tRNA ligase	ATP + L-proline + tRNA(Pro) = AMP + diphosphate + L-prolyl-tRNA(Pro)	arginine and proline metabolism	cytoplasmic	6.1.1.15	nr	E4	[ P-0362 ( META1_0837 ) ]
R-0417	arginyl-tRNA synthetase	ATP + L-arginine + tRNA(Arg) = AMP + diphosphate + L-arginyl-tRNA(Arg)	arginine and proline metabolism	cytoplasmic	6.1.1.19	nr	E4	[ P-0363 ( META1_3624 ) ] or [ P-0364 ( META2_0600 ) ] or [ P-0720 ( META2_0600 ) ]
R-0418	UDP-N-acetylenolpyruvoylglucosamine reductase	UDP-N-acetyl-3-O-(1-carboxyvinyl)-D-glucosamine + NADPH + H+ = UDP-N-acetylmuramate + NADP+	aminosugar metabolism	cytoplasmic	1.1.1.158	nr	E4	[ P-0365 ( META1_3150 ) ]
R-0419	N-acetylglucosamine-6-phosphate deacetylase	N-acetyl-D-glucosamine-6-phosphate + H2O = D-glucosamine-6-phosphate + acetate	aminosugar degradation	cytoplasmic	3.5.1.25	nr	E4	[ P-0366 ( META1_4722 ) ]
R-0420	UDP-N-acetylglucosamine 1-carboxyvinyltransferase	phosphoenolpyruvate + UDP-N-acetyl-D-glucosamine = phosphate + UDP-N-acetyl-3-O-(1-carboxyvinyl)-D-glucosamine	aminosugar metabolism	cytoplasmic	2.5.1.7	r	E4	[ P-0367 ( META1_1964 ) ]
R-0421	beta N-acetyl-glucosaminidase	GlcNAc-1,6-anhMurNAc + H2O = 1,6-anhydro-N-acetylmuramate + N-acetyl-D-glucosamine	murein tripeptide recycling	cytoplasmic	3.2.1.52	r	E4	[ P-0368 ( META1_3626 ) ]
R-0422	N-acetylglucosamine-1-phosphate uridyltransferase	N-acetyl-glucosamine-1-phosphate + UTP = UDP-N-acetyl-D-glucosamine + diphosphate	aminosugar metabolism	cytoplasmic	2.7.7.23	nr	E4	[ P-0369 ( META1_4544 ) ]
R-0423	glucosamine-1-phosphate acetyltransferase	D-glucosamine-1-phosphate + acetyl-CoA = N-acetyl-glucosamine-1-phosphate + CoA	aminosugar metabolism	cytoplasmic	2.3.1.157	nr	E4	[ P-0369 ( META1_4544 ) ]
R-0424	phosphoglucosamine mutase	D-glucosamine-1-phosphate = D-glucosamine-6-phosphate	aminosugar metabolism	cytoplasmic	5.4.2.10	r	E4	[ P-0370 ( META1_5297 ) ]
R-0425	aspartate ammonia-lyase	L-aspartate = fumarate + NH3 + H+	aspartate/asparagine degradation	cytoplasmic	4.3.1.1	nr	E4	[ P-0371 ( META1_4341 ) ]
R-0426	L-aspartate oxidase	L-aspartate + O2 = a-iminosuccinate + H2O2 + H+	NAD biosynthesis	cytoplasmic	1.4.3.16	nr	E4	[ P-0372 ( META1_2836 ) ]
R-0427	quinolinate synthetase	a-iminosuccinate + glycerone-phosphate = quinolinate + phosphate + 2 H2O	NAD biosynthesis	cytoplasmic	2.5.1.72	nr	E4	[ P-0373 ( META1_2835 ) ]
R-0428	quinolinate phosphoribosyltransferase	5-phosphoribosyl-1-pyrophosphate + quinolinate = CO2 + diphosphate + nicotinate-mononucleotide	NAD biosynthesis	cytoplasmic	2.4.2.19	nr	E4	[ P-0374 ( META1_2837 ) ]
R-0429	L-asparaginase	L-asparagine + H2O = L-aspartate + NH3	aspartate/asparagine degradation	cytoplasmic	3.5.1.1	nr	E4	[ P-0375 ( META1_0670 ) ]
R-0430	alanine racemase	L-alanine = D-alanine	alanine metabolism	cytoplasmic	5.1.1.1	r	E4	[ P-0377 ( META1_4319 ) ] or [ P-0378 ( META1_1469 ) ]
R-0431	adenylosuccinate synthetase	GTP + IMP + L-aspartate = GDP + phosphate + adenylo-succinate	purine biosynthesis	cytoplasmic	6.3.4.4	nr	E4	[ P-0379 ( META1_0776 ) ]
R-0432	aspartate carbamoyltransferase	carbamoyl-phosphate + L-aspartate = phosphate + N-carbamoyl-L-aspartate	pyrimidine biosynthesis	cytoplasmic	2.1.3.2	r	E4	[ P-0380 ( META1_3527 ) ]
R-0433	argininosuccinate synthase	ATP + L-citrulline + L-aspartate = AMP + diphosphate + L-arginino-succinate	arginine and proline metabolism	cytoplasmic	6.3.4.5	nr	E4	[ P-0381 ( META1_2294 ) ]
R-0434	aspartate tRNA synthetase	ATP + L-aspartate + tRNA(Asp) = AMP + diphosphate + L-aspartyl-tRNA(Asp)	aspartate metabolism	cytoplasmic	6.1.1.12	nr	E4	[ P-0382 ( META1_4393 ) ]
R-0435	asparagine synthase	L-glutamine + L-aspartate + ATP + H2O = L-glutamate + L-asparagine + diphosphate + AMP	aspartate metabolism	cytoplasmic	6.3.5.4	nr	E4	[ P-0383 ( META1_5325 ) ]
R-0436	alanyl-tRNA synthetase	ATP + L-alanine + tRNA(Ala) = AMP + diphosphate + L-alanyl-tRNA(Ala)	alanine metabolism	cytoplasmic	6.1.1.7	nr	E4	[ P-0384 ( META1_2718 ) ]
R-0437	argininosuccinate lyase	L-arginino-succinate = L-arginine + fumarate	arginine and proline metabolism	cytoplasmic	4.3.2.1	r	E4	[ P-0385 ( META1_3503 ) ]
R-0438	adenylosuccinate lyase	adenylo-succinate = fumarate + AMP	purine biosynthesis	cytoplasmic	4.3.2.2	r	E4	[ P-0386 ( META1_0773 ) ]
R-0439	5'-phosphoribosyl-4-(N-succinocarboxamide)-5-aminoimidazole lyase	5'-phosphoribosyl-4-(N-succinocarboxamide)-5-aminoimidazole = fumarate + aminoimidazole-carboxamide-ribonucleotide	purine biosynthesis	cytoplasmic	4.3.2.2	r	E4	[ P-0386 ( META1_0773 ) ]
R-0440	succinate-semialdehyde dehydrogenase	succinate-semialdehyde + NADP+ + H2O = succinate + NADPH + H+	4-hydroxyphenylacetate degradation	cytoplasmic	1.2.1.16	nr	E4	[ P-0387 ( META1_4598 ) ]
R-0441	guanine phosphoribosyltransferase	5-phosphoribosyl-1-pyrophosphate + guanine = diphosphate + GMP	purine biosynthesis	cytoplasmic	2.4.2.8	nr	E4	[ P-0388 ( META1_3063 ) ]
R-0442	hypoxanthine phosphoribosyltransferase	5-phosphoribosyl-1-pyrophosphate + hypoxanthine = diphosphate + IMP	purine biosynthesis	cytoplasmic	2.4.2.8	nr	E4	[ P-0388 ( META1_3063 ) ]
R-0443	ATP synthase	ADP + phosphate + 4 H+[p] = ATP + H2O + 4 H+	oxidative phosphorilation	inner membrane	3.6.3.14	nr	E4	[ P-0389 ( META1_1357 and META1_1359 and META1_1360 and META1_1361 and META1_1362 and META1_3385 and META1_3386 and META1_3387 and META1_3388 and META1_3389 ) ]
R-0444	cytochrome c oxidase	2 reduced-cytochrome-c + 0.5 O2 + 4 H+ = 2 oxidized-cytochrome-c + 1 H2O + 2 H+[p]	oxidative phosphorilation	inner membrane	1.9.3.1	nr	E4	[ P-0390 ( META1_0114 and META1_0115 and META1_0116 and META1_0117 ) ] or [ P-0391 ( META1_3469 and META1_3473 and META1_3474 ) ]
R-0445	cytochrome o ubiquinol oxidase	1 UQH2 + 0.5 O2 + 4 H+ = 1 UQ + 1 H2O + 4 H+[p]	oxidative phosphorilation	inner membrane	1.10.2.-	nr	E4	[ P-0392 ( META1_4731 and META1_4732 and META1_4733 and META1_4734 ) ] or [ P-0394 ( META1_4205 and META1_4206 ) ] or [ P-0395 ( META1_1122 and META2_1123 ) ] or [ P-0396 ( META1_0527 and META1_1952 ) ] or [ P-0728 ( META2_1122 ) ]
R-0446	ubiquinol-cytochrome c reductase	2 oxidized-cytochrome-c + UQH2 = 2 reduced-cytochrome-c + UQ + 2 H+[p]	oxidative phosphorilation	inner membrane	1.10.2.2	nr	E4	[ P-0393 ( META1_2509 and META1_2510 and META1_2511 ) ]
R-0447	NADH:ubiquinone oxidoreductase I	NADH + UQ + 5 H+ = NAD+ + UQH2 + 4 H+[p]	oxidative phosphorilation	inner membrane	1.6.5.3	nr	E3	[ P-0397 ( META1_0842 and META1_0843 and META1_0844 and META1_0845 and META1_0846 and META1_0847 and META1_0848 and META1_0849 and META1_0850 and META1_0851 and META1_0852 and META1_0853 and META1_0854 and META1_0855 and META1_0871 ) ]
R-0448	NAD(P) transhydrogenase	NADP+ + NADH + H+[p] = NADPH + NAD+ + H+	oxidative phosphorilation	inner membrane	1.6.1.2	nr	E4	[ P-0398 ( META1_2956 and META1_2957 and META1_2958 ) ]
R-0449	phosphoribosylglycinamide synthetase	5-phospho-beta-D-ribosylamine + ATP + glycine = ADP + phosphate + 5-phospho-ribosyl-glycineamide	purine biosynthesis	cytoplasmic	6.3.4.13	r	E4	[ P-0399 ( META1_4244 ) ]
R-0450	phosphoribosylglycinamide formyltransferase	5-phospho-ribosyl-glycineamide + 10-formyltetrahydrofolate = 5'-phosphoribosyl-N-formylglycineamide + tetrahydrofolate	purine biosynthesis	cytoplasmic	2.1.2.2	r	E4	[ P-0400 ( META1_2044 ) ]
R-0451	phosphoribosylformylglycinamide synthetase	ATP + 5'-phosphoribosyl-N-formylglycineamide + L-glutamine + H2O = L-glutamate + ADP + phosphate + 5-phosphoribosyl-N-formylglycineamidine	purine biosynthesis	cytoplasmic	6.3.5.3	nr	E4	[ P-0401 ( META1-0010 ) ] or [ P-0402 ( META1_0424 ) ]
R-0452	phosphoribosylaminoimidazole synthetase	ATP + 5-phosphoribosyl-N-formylglycineamidine = ADP + phosphate + 5-aminoimidazole-ribonucleotide	purine biosynthesis	cytoplasmic	6.3.3.1	nr	E4	[ P-0403 ( META1_2045 ) ]
R-0453	phosphoribosylaminoimidazole carboxylase	5-aminoimidazole-ribonucleotide + CO2 = 4-carboxyaminoimidazole-ribonucleotide	purine biosynthesis	cytoplasmic	4.1.1.21	r	E4	[ P-0404 ( META1_1936 and META1_1937 ) ]
R-0454	phosphoribosylaminoimidazole-succinocarboxamide synthetase	ATP + 4-carboxyaminoimidazole-ribonucleotide + L-aspartate = ADP + phosphate + 5'-phosphoribosyl-4-(N-succinocarboxamide)-5-aminoimidazole	purine biosynthesis	cytoplasmic	6.3.2.6	r	E4	[ P-0405 ( META1_0412 ) ]
R-0455	phosphoribosylaminoimidazolecarboxamide formyltransferase	aminoimidazole-carboxamide-ribonucleotide + 10-formyltetrahydrofolate = phosphoribosyl-formamido-carboxamide + tetrahydrofolate	purine biosynthesis	cytoplasmic	2.1.2.3	r	E4	[ P-0406 ( META1_2535 ) ]
R-0456	inosine monophosphate cyclohydrolase	phosphoribosyl-formamido-carboxamide = IMP + H2O	purine biosynthesis	cytoplasmic	3.5.4.10	r	E4	[ P-0406 ( META1_2535 ) ]
R-0457	IMP dehydrogenase	IMP + NAD+ + H2O = XMP + NADH + H+	purine biosynthesis	cytoplasmic	1.1.1.205	r	E4	[ P-0407 ( META1_3145 ) ]
R-0458	guanylate kinase	GMP + ATP = GDP + ADP	purine biosynthesis	cytoplasmic	2.7.4.8	r	E4	[ P-0408 ( META1_1978 ) ]
R-0459	deoxyguanylate kinase	dGMP + ATP = dGDP + ADP	purine biosynthesis	cytoplasmic	2.7.4.12	r	E4	[ P-0408 ( META1_1978 ) ]
R-0460	UDP kinase	UDP + ATP = UTP + ADP	pyrimidine biosynthesis	cytoplasmic	2.7.4.6	r	E4	[ P-0409 ( META1_1990 ) ]
R-0461	CDP kinase	CDP + ATP = CTP + ADP	pyrimidine biosynthesis	cytoplasmic	2.7.4.6	r	E4	[ P-0409 ( META1_1990 ) ]
R-0462	dUDP kinase	dUDP + ATP = dUTP + ADP	pyrimidine biosynthesis	cytoplasmic	2.7.4.6	r	E4	[ P-0409 ( META1_1990 ) ]
R-0463	dCDP kinase	dCDP + ATP = dCTP + ADP	pyrimidine biosynthesis	cytoplasmic	2.7.4.6	r	E4	[ P-0409 ( META1_1990 ) ]
R-0464	dTDP kinase	dTDP + ATP = dTTP + ADP	pyrimidine biosynthesis	cytoplasmic	2.7.4.6	r	E4	[ P-0409 ( META1_1990 ) ]
R-0465	dADP kinase	dADP + ATP = dATP + ADP	purine biosynthesis	cytoplasmic	2.7.4.6	r	E4	[ P-0409 ( META1_1990 ) ]
R-0466	dGDP kinase	dGDP + ATP = dGTP + ADP	purine biosynthesis	cytoplasmic	2.7.4.6	r	E4	[ P-0409 ( META1_1990 ) ]
R-0467	GDP kinase	GDP + ATP = GTP + ADP	purine biosynthesis	cytoplasmic	2.7.4.6	r	E4	[ P-0409 ( META1_1990 ) ]
R-0469	CTP synthetase	ATP + UTP + L-glutamine + H2O = ADP + phosphate + CTP + L-glutamate	pyrimidine biosynthesis	cytoplasmic	6.3.4.2	nr	E4	[ P-0422 ( META1_5110 ) ]
R-0470	UDP reductase	UDP + reduced-thioredoxin = dUDP + oxidized-thioredoxin + H2O	pyrimidine biosynthesis	cytoplasmic	1.17.4.1	nr	E4	[ P-0410 ( META1_0872 and META2_0021 ) ]
R-0471	CDP reductase	CDP + reduced-thioredoxin = dCDP + oxidized-thioredoxin + H2O	pyrimidine biosynthesis	cytoplasmic	1.17.4.1	nr	E4	[ P-0410 ( META1_0872 and META2_0021 ) ]
R-0472	ADP reductase	ADP + reduced-thioredoxin = dADP + oxidized-thioredoxin + H2O	purine biosynthesis	cytoplasmic	1.17.4.1	nr	E4	[ P-0410 ( META1_0872 and META2_0021 ) ]
R-0474	GDP reductase	GDP + reduced-thioredoxin = dGDP + oxidized-thioredoxin + H2O	purine biosynthesis	cytoplasmic	1.17.4.1	nr	E4	[ P-0410 ( META1_0872 and META2_0021 ) ]
R-0475	thioredoxin reductase	oxidized-thioredoxin + NADPH + H+ = reduced-thioredoxin + NADP+	purine biosynthesis	cytoplasmic	1.8.1.9	r	E4	[ P-0411 ( META1_0862 ) ] or [ P-0412 ( META1_0957 ) ] or [ P-0666 ( META1_0013 ) ]
R-0476	adenylate kinase	AMP + ATP = 2 ADP	purine biosynthesis	cytoplasmic	2.7.4.3	r	E4	[ P-0413 ( META1_2171 ) ] or [ P-0414 ( META1_0990 ) ]
R-0477	dihydroorotase	N-carbamoyl-L-aspartate = dihydroorotate + H2O	pyrimidine biosynthesis	cytoplasmic	3.5.2.3	r	E4	[ P-0415 ( META1_4700 ) ] or [ P-0416 ( META1_3528 ) ]
R-0478	dihydroorotate dehydrogenase	dihydroorotate + O2 = orotate + H2O2	pyrimidine biosynthesis	cytoplasmic	1.3.3.1	r	E4	[ P-0417 ( META1_2095 ) ]
R-0479	orotate phosphoribosyltransferase	5-phosphoribosyl-1-pyrophosphate + orotate = orotidine-5'-phosphate + diphosphate	pyrimidine biosynthesis	cytoplasmic	2.4.2.10	r	E4	[ P-0418 ( META1_3406 ) ]
R-0480	orotidine 5'-phosphate decarboxylase	orotidine-5'-phosphate = CO2 + UMP	pyrimidine biosynthesis	cytoplasmic	4.1.1.23	nr	E4	[ P-0419 ( META1_1411 ) ]
R-0481	cytidylate kinase	CMP + ATP = CDP + ADP	pyrimidine biosynthesis	cytoplasmic	2.7.4.14	r	E4	[ P-0420 ( META1_2119 ) ]
R-0482	uridylate kinase	UMP + ATP = UDP + ADP	pyrimidine biosynthesis	cytoplasmic	2.7.4.22	r	E4	[ P-0421 ( META1_2059 ) ]
R-0483	dCTP deaminase	dCTP + H2O = NH3 + dUTP	pyrimidine biosynthesis	cytoplasmic	3.5.4.13	nr	E4	[ P-0423 ( META1_0286 ) ]
R-0484	thymidylate synthetase	dUMP + 5,10-methylenetetrahydrofolate = dTMP + 7,8-dihydrofolate	pyrimidine biosynthesis	cytoplasmic	2.1.1.45	r	E4	[ P-0424 ( META1_2853 ) ]
R-0485	dihydrofolate reductase	NADPH + 7,8-dihydrofolate + H+ = NADP+ + tetrahydrofolate	folate biosynthesis	cytoplasmic	1.5.1.3	r	E3	[ P-0426 ( META2_0242 ) ] or [ P-0427 ( META1_2852 ) ]
R-0486	deoxyuridine 5'-triphosphate nucleotidohydrolase	dUTP + H2O = dUMP + diphosphate	pyrimidine biosynthesis	cytoplasmic	3.6.1.23	nr	E4	[ P-0425 ( META1_1415 ) ]
R-0487	nucleoside triphosphate pyrophosphohydrolase (ATP)	ATP + H2O = AMP + diphosphate	salvage pathways of purine and pyrimidine nucleotides	cytoplasmic	3.6.1.23	nr	E4	[ P-0428 ( META1_4291 ) ] or [ P-0475 ( META1_0202 ) ]
R-0489	nucleoside triphosphate pyrophosphohydrolase (GTP)	GTP + H2O = GMP + diphosphate	salvage pathways of purine and pyrimidine nucleotides	cytoplasmic	3.6.1.23	nr	E4	[ P-0428 ( META1_4291 ) ] or [ P-0475 ( META1_0202 ) ]
R-0490	nucleoside triphosphate pyrophosphohydrolase (CTP)	CTP + H2O = CMP + diphosphate	salvage pathways of purine and pyrimidine nucleotides	cytoplasmic	3.6.1.23	nr	E4	[ P-0428 ( META1_4291 ) ] or [ P-0475 ( META1_0202 ) ]
R-0491	nucleoside triphosphate pyrophosphohydrolase (UTP)	UTP + H2O = UMP + diphosphate	salvage pathways of purine and pyrimidine nucleotides	cytoplasmic	3.6.1.23	nr	E4	[ P-0428 ( META1_4291 ) ]
R-0492	5'-nucleotidase (GMP)	GMP + H2O = guanosine + phosphate	salvage pathways of purine and pyrimidine nucleotides	cytoplasmic	3.1.3.5	nr	E4	[ P-0429 ( META1_4626 ) ] or [ P-0430 ( META1_1365 ) ] or [ P-0431 ( META1_2085 ) ]
R-0493	5'-nucleotidase (AMP)	AMP + H2O = adenosine + phosphate	salvage pathways of purine and pyrimidine nucleotides	cytoplasmic	3.1.3.5	nr	E4	[ P-0429 ( META1_4626 ) ] or [ P-0430 ( META1_1365 ) ] or [ P-0431 ( META1_2085 ) ]
R-0494	5'-nucleotidase (IMP)	IMP + H2O = inosine + phosphate	salvage pathways of purine and pyrimidine nucleotides	cytoplasmic	3.1.3.5	nr	E4	[ P-0429 ( META1_4626 ) ] or [ P-0430 ( META1_1365 ) ] or [ P-0431 ( META1_2085 ) ]
R-0495	5'-nucleotidase (XMP)	XMP + H2O = xanthosine + phosphate	salvage pathways of purine and pyrimidine nucleotides	cytoplasmic	3.1.3.5	nr	E4	[ P-0429 ( META1_4626 ) ] or [ P-0430 ( META1_1365 ) ] or [ P-0431 ( META1_2085 ) ]
R-0496	GTP cyclohydrolase I	GTP + H2O = formate + 7,8-dihydroneopterin-triphosphate	folate biosynthesis	cytoplasmic	3.5.4.16	r	E3	[ P-0432 ( META1_2264 ) ] or [ P-0433 ( META1_2983 ) ]
R-0497	dihydroneopterin triphosphate pyrophosphohydrolase	7,8-dihydroneopterin-triphosphate + H2O = dihydroneopterin-phosphate + diphosphate	folate biosynthesis	cytoplasmic	3.6.1.-	nr	E6	-
R-0498	dihydroneopterin aldolase	7,8-dihydro-D-neopterin = glycolaldehyde + 6-hydroxymethyl-7,8-dihydropterin	folate biosynthesis	cytoplasmic	4.1.2.25	r	E3	[ P-0434 ( META1_1744 ) ]
R-0499	dihydroneopterin monophosphate dephosphorylase	dihydroneopterin-phosphate + H2O = 7,8-dihydro-D-neopterin + phosphate	folate biosynthesis	cytoplasmic	3.6.1.-	r	E6	-
R-0500	2-amino-4-hydroxy-6-hydroxymethyldihydropteridine pyrophosphokinase	6-hydroxymethyl-7,8-dihydropterin + ATP = 6-hydroxymethyl-dihydropterin-diphosphate + AMP	folate biosynthesis	cytoplasmic	2.7.6.3	r	E3	[ P-0435 ( META1_1743 ) ]
R-0501	dihydropteroate synthase	p-aminobenzoate + 6-hydroxymethyl-dihydropterin-diphosphate = diphosphate + 7,8-dihydropteroate	folate biosynthesis	cytoplasmic	2.5.1.15	nr	E3	[ P-0436 ( META1_1745 ) ]
R-0502	folylpolyglutamate synthase 1	L-glutamate + ATP + methylene-tetrahydropteroyl-[gamma-Glu](n) = ADP + phosphate + methylene-tetrahydropteroyl-[gamma-Glu](n+1)	folate biosynthesis	cytoplasmic	6.3.2.17	nr	E3	[ P-0437 ( META1_4888 ) ]
R-0503	dihydrofolate synthetase 1	L-glutamate + ATP + 7,8-dihydropteroate = phosphate + ADP + 7,8-dihydrofolate	folate biosynthesis	cytoplasmic	6.3.2.12	nr	E3	[ P-0437 ( META1_4888 ) ]
R-0504	folylpolyglutamate synthase 2	L-glutamate + ATP + 10-formyl-tetrahydropteroyl-[gamma-Glu](n) = ADP + phosphate + 10-formyl-tetrahydropteroyl-[gamma-Glu](n+1)	folate biosynthesis	cytoplasmic	6.3.2.17	nr	E3	[ P-0437 ( META1_4888 ) ]
R-0505	folylpolyglutamate synthase 3	L-glutamate + ATP + tetrahydropteroyl-[gamma-Glu](n) = ADP + phosphate + tetrahydropteroyl-[gamma-Glu](n+1)	folate biosynthesis	cytoplasmic	6.3.2.17	nr	E3	[ P-0437 ( META1_4888 ) ]
R-0506	dihydromethanopterin reductase	NADPH + 7,8-dihydromethanopterin + H+ = NADP+ + tetrahydromethanopterin	folate biosynthesis	cytoplasmic	-.-.-.-	nr	E3	[ P-0438 ( META1_4312 ) ]	Caccamo,2004 J Bacteriol.
R-0507	1-deoxy-D-xylulose 5-phosphate reductoisomerase	1-deoxy-D-xylulose-5-phosphate + NADPH + H+ = 2-C-methyl-D-erythritol-4-phosphate + NADP+	carotenoids biosynthesis	cytoplasmic	1.1.1.267	r	E4	[ P-0440 ( META1_2068 ) ]
R-0508	4-diphosphocytidyl-2C- methyl-D-erythritol synthase	2-C-methyl-D-erythritol-4-phosphate + CTP = 4-(cytidine-5'-diphospho)-2-C-methyl-D-erythritol + diphosphate	carotenoids biosynthesis	cytoplasmic	2.7.7.60	r	E4	[ P-0441 ( META1_3018 ) ]
R-0509	2C-methyl-D-erythritol 2,4-cyclodiphosphate synthase	2-phospho-4-(cytidine-5'-diphospho)-2-C-methyl-D-erythritol = 2-C-methyl-D-erythritol-2,4-cyclodiphosphate + CMP	carotenoids biosynthesis	cytoplasmic	4.6.1.12	r	E4	[ P-0441 ( META1_3018 ) ]
R-0510	4-diphosphocytidyl-2-C-methyl-D-erythritol kinase	4-(cytidine-5'-diphospho)-2-C-methyl-D-erythritol + ATP = 2-phospho-4-(cytidine-5'-diphospho)-2-C-methyl-D-erythritol + ADP	carotenoids biosynthesis	cytoplasmic	2.7.1.148	nr	E4	[ P-0442 ( META1_3320 ) ]
R-0511	1-hydroxy-2-methyl-2-(E)-butenyl-4-diphosphate synthase	2-C-methyl-D-erythritol-2,4-cyclodiphosphate + 2 reduced-ferredoxin + 2 H+ = 1-hydroxy-2-methyl-2-(E)-butenyl-4-diphosphate + 2 oxidized-ferredoxin + H2O	carotenoids biosynthesis	cytoplasmic	1.17.7.1	nr	E4	[ P-0443 ( META1_1490 ) ]
R-0512	1-hydroxy-2-methyl-2-(E)-butenyl-4-diphosphate reductase 1	1-hydroxy-2-methyl-2-(E)-butenyl-4-diphosphate + NADPH + H+ = dimethylallyl-diphosphate + NADP+ + H2O	carotenoids biosynthesis	cytoplasmic	1.17.1.2	nr	E4	[ P-0444 ( META1_2713 ) ]
R-0513	1-hydroxy-2-methyl-2-(E)-butenyl-4-diphosphate reductase 2	1-hydroxy-2-methyl-2-(E)-butenyl-4-diphosphate + NADPH + H+ = isopentenyl-diphosphate + NADP+ + H2O	carotenoids biosynthesis	cytoplasmic	1.17.1.2	nr	E4	[ P-0444 ( META1_2713 ) ]
R-0514	geranyl diphosphate synthase	dimethylallyl-diphosphate + isopentenyl-diphosphate = diphosphate + geranyl-diphosphate	carotenoids biosynthesis	cytoplasmic	2.5.1.1	nr	E4	[ P-0445 ( META1_2496 ) ]
R-0515	farnesyl-diphosphate synthase	geranyl-diphosphate + isopentenyl-diphosphate = diphosphate + all-trans-farnesyl-diphosphate	carotenoids biosynthesis	cytoplasmic	2.5.1.10	nr	E4	[ P-0445 ( META1_2496 ) ]
R-0516	geranylgeranyl pyrophosphate synthase	isopentenyl-diphosphate + all-trans-farnesyl-diphosphate = all-trans-geranyl-geranyl-diphosphate + diphosphate	carotenoids biosynthesis	cytoplasmic	2.5.1.29	nr	E4	[ P-0446 ( META1_2924 ) ] or [ P-0615 ( META1_3319 ) ]
R-0517	phytoene synthase 1	2 all-trans-geranyl-geranyl-diphosphate = prephytoene-diphosphate + diphosphate	carotenoids biosynthesis	cytoplasmic	2.5.1.32	nr	E4	[ P-0447 ( META1_3220 ) ] or [ P-0448 ( META1_1815 ) ] or [ P-0449 ( META1_4618 ) ]
R-0518	phytoene synthase 2	prephytoene-diphosphate = phytoene + diphosphate	carotenoids biosynthesis	cytoplasmic	2.5.1.32	nr	E4	[ P-0447 ( META1_3220 ) ] or [ P-0448 ( META1_1815 ) ] or [ P-0449 ( META1_4618 ) ]
R-0519	phytoene dehydrogenase 1	phytoene + reduced-electron-acceptor + O2 = phytofluene + oxidized-electron-acceptor + 2 H2O	carotenoids biosynthesis	cytoplasmic	1.14.99.-	nr	E4	[ P-0450 ( META1_3219 ) ] or [ P-0451 ( META1_3670 ) ]
R-0520	phytoene dehydrogenase 2	phytofluene + reduced-electron-acceptor + O2 = zeta-carotene + oxidized-electron-acceptor + 2 H2O	carotenoids biosynthesis	cytoplasmic	1.14.99.-	nr	E4	[ P-0450 ( META1_3219 ) ] or [ P-0451 ( META1_3670 ) ]
R-0521	zeta-carotene desaturase 1	zeta-carotene + reduced-electron-acceptor + O2 = neurosporene + oxidized-electron-acceptor + 2 H2O	carotenoids biosynthesis	cytoplasmic	1.14.99.30	nr	E4	[ P-0451 ( META1_3670 ) ]
R-0522	zeta-carotene desaturase 2	neurosporene + reduced-electron-acceptor + O2 = trans-lycopene + oxidized-electron-acceptor + 2 H2O	carotenoids biosynthesis	cytoplasmic	1.14.99.30	nr	E4	[ P-0451 ( META1_3670 ) ]
R-0523	prephenate dehydrogenase	prephenate + NAD+ = 4-hydroxyphenylpyruvate + CO2 + NADH + H+	phenylalanine, tyrosine, tryptophan biosynthesis	cytoplasmic	1.3.1.12	nr	E4	[ P-0200 ( META1_0478 ) ]
R-0524	aromatic-amino-acid transaminase (PHE)	phenylpyruvate + L-glutamate = L-phenylalanine + 2-oxoglutarate	phenylalanine, tyrosine, tryptophan biosynthesis	cytoplasmic	2.6.1.57	r	E4	[ P-0208 ( META1_1486 ) ]
R-0525	aromatic-amino-acid transaminase (TYR)	4-hydroxyphenylpyruvate + L-glutamate = L-tyrosine + 2-oxoglutarate	phenylalanine, tyrosine, tryptophan biosynthesis	cytoplasmic	2.6.1.57	r	E4	[ P-0208 ( META1_1486 ) ]
R-0526	D-alanine aminotransferase	pyruvate + D-glutamate = D-alanine + 2-oxoglutarate	alanine metabolism	cytoplasmic	2.6.1.21	r	E4	[ P-0453 ( META1_0774 ) ]
R-0527	histidinol-phosphatase	L-histidinol-phosphate + H2O = L-histidinol + phosphate	histidine biosynthesis	cytoplasmic	3.1.3.15	nr	E4	[ P-0650 ( META1_4121 ) ]
R-0529	acyl phosphate synthase (n-16:0)	hexadecanoyl-[acyl-carrier-protein] + phosphate = hexadecanoyl-phosphate + [acyl-carrier-protein]	glycerophospholipid metabolism	cytoplasmic	-.-.-.-	nr	E4	[ P-0455 ( META1_2035 ) ]
R-0530	acyl phosphate synthase (n-16:1)	hexadec-9-enoyl-[acyl-carrier-protein] + phosphate = hexadec-9-enoyl-phosphate + [acyl-carrier-protein]	glycerophospholipid metabolism	cytoplasmic	-.-.-.-	nr	E4	[ P-0455 ( META1_2035 ) ]
R-0531	acyl phosphate synthase (n-18:0)	octadecanoyl-[acyl-carrier-protein] + phosphate = octadecanoyl-phosphate + [acyl-carrier-protein]	glycerophospholipid metabolism	cytoplasmic	-.-.-.-	nr	E4	[ P-0455 ( META1_2035 ) ]
R-0532	acyl phosphate synthase (n-18:1)	octadec-9-enoyl-[acyl-carrier-protein] + phosphate = octadec-9-enoyl-phosphate + [acyl-carrier-protein]	glycerophospholipid metabolism	cytoplasmic	-.-.-.-	nr	E4	[ P-0455 ( META1_2035 ) ]
R-0534	glycerol-3-phosphate synthetase (n-16:0)	sn-glycerol-3-phosphate + hexadecanoyl-phosphate = 1-hexadecanoyl-sn-glycerol-3-phosphate + phosphate	glycerophospholipid metabolism	cytoplasmic	2.3.1.-	nr	E4	[ P-0454 ( META1_3529 ) ]
R-0535	glycerol-3-phosphate synthetase (n-16:1)	sn-glycerol-3-phosphate + hexadec-9-enoyl-phosphate = 1-hexadec-9-enoyl-sn-glycerol-3-phosphate + phosphate	glycerophospholipid metabolism	cytoplasmic	2.3.1.-	nr	E4	[ P-0454 ( META1_3529 ) ]
R-0536	glycerol-3-phosphate synthetase (n-18:0)	sn-glycerol-3-phosphate + octadecanoyl-phosphate = 1-octadecanoyl-sn-glycerol-3-phosphate + phosphate	glycerophospholipid metabolism	cytoplasmic	2.3.1.-	nr	E4	[ P-0454 ( META1_3529 ) ]
R-0537	glycerol-3-phosphate synthetase (n-18:1)	sn-glycerol-3-phosphate + octadec-9-enoyl-phosphate = 1-octadec-9-enoyl-sn-glycerol-3-phosphate + phosphate	glycerophospholipid metabolism	cytoplasmic	2.3.1.-	nr	E4	[ P-0454 ( META1_3529 ) ]
R-0538	thymidylate kinase	dTMP + ATP = dTDP + ADP	pyrimidine biosynthesis	cytoplasmic	2.7.4.9	r	E4	[ P-0456 ( META1_4582 ) ] or [ P-0721 ( META2_0607 ) ]
R-0539	adenylate kinase 2	dAMP + ATP = ADP + dADP	purine biosynthesis	cytoplasmic	2.7.4.3	r	E4	[ P-0413 ( META1_2171 ) ] or [ P-0414 ( META1_0990 ) ]
R-0540	glutamyl-tRNA amidotransferase	ATP + L-glutamyl-tRNA(Gln) + L-glutamine + H2O = ADP + phosphate + L-glutaminyl-tRNA(Gln) + L-glutamate	glutamate metabolism	cytoplasmic	6.3.5.7	nr	E4	[ P-0457 ( META1_0439 and META1_3537 and META1_4092 ) ] or [ P-0458 ( META1_3277 and META1_3537 and META1_3538 ) ]
R-0541	nondiscriminating glutamyl-tRNA synthetase	ATP + L-glutamate + tRNA(Gln) = AMP + diphosphate + L-glutamyl-tRNA(Gln)	glutamate metabolism	cytoplasmic	6.1.1.24	nr	E4	[ P-0335 ( META1_5208 ) ]
R-0542	nondiscriminating aspartate tRNA synthetase	ATP + L-aspartate + tRNA(Asn) = AMP + diphosphate + L-aspartyl-tRNA(Asn)	aspartate metabolism	cytoplasmic	6.1.1.23	nr	E4	[ P-0382 ( META1_4393 ) ]
R-0543	aspartyl-tRNA amidotransferase	ATP + L-aspartyl-tRNA(Asn) + L-glutamine + H2O = ADP + phosphate + L-asparaginyl-tRNA(Asn) + L-glutamate	aspartate metabolism	cytoplasmic	6.3.5.6	nr	E4	[ P-0457 ( META1_0439 and META1_3537 and META1_4092 ) ] or [ P-0458 ( META1_3277 and META1_3537 and META1_3538 ) ]
R-0544	gamma-glutamyl kinase	L-glutamate + ATP = L-glutamate-5-phosphate + ADP	arginine and proline metabolism	cytoplasmic	2.7.2.11	nr	E4	[ P-0459 ( META1_3071 ) ] or [ P-0460 ( META1_3071 and META1_3072 ) ]
R-0545	glutamate-5-semialdehyde dehydrogenase	L-glutamate-5-phosphate + NADPH + H+ = L-glutamate-gamma-semialdehyde + phosphate + NADP+	arginine and proline metabolism	cytoplasmic	1.2.1.41	r	E4	[ P-0460 ( META1_3071 and META1_3072 ) ] or [ P-0461 ( META1_3072 ) ]
R-0546	L-glutamate-gamma-semialdehyde (cyclase dehydratase)	L-glutamate-gamma-semialdehyde = (S)-1-pyrroline-5-carboxylate + H2O	arginine and proline metabolism	cytoplasmic	-.-.-.-	r	E2	-
R-0547	N-acetylglutamate synthase	L-glutamate + acetyl-CoA = N-acetyl-L-glutamate + CoA	arginine and proline metabolism	cytoplasmic	2.3.1.1	r	E4	[ P-0462 ( META1_0204 ) ]
R-0548	acetylglutamate kinase	N-acetyl-L-glutamate + ATP = N-acetylglutamyl-phosphate + ADP	arginine and proline metabolism	cytoplasmic	2.7.2.8	r	E4	[ P-0463 ( META1_2345 ) ]
R-0549	N-acetylglutamylphosphate reductase	N-acetylglutamyl-phosphate + NADPH + H+ = N-acetyl-L-glutamate-5-semialdehyde + phosphate + NADP+	arginine and proline metabolism	cytoplasmic	1.2.1.38	r	E4	[ P-0464 ( META1_4920 ) ]
R-0550	acetylornithine deacetylase	N-acetyl-L-ornithine + H2O = L-ornithine + acetate	arginine and proline metabolism	cytoplasmic	3.5.1.16	nr	E4	[ P-0465 ( META1_0283 ) ]
R-0551	glutamate N-acetyltransferase	L-glutamate + N-acetyl-L-ornithine = N-acetyl-L-glutamate + L-ornithine	arginine and proline metabolism	cytoplasmic	2.3.1.35	nr	E4	[ P-0462 ( META1_0204 ) ]
R-0552	methylation	(S)-adenosyl-L-methionine + demethylated-methyl-acceptor = (S)-adenosyl-L-homocysteine + methylated-methyl-acceptor	methionine biosynthesis	cytoplasmic	2.1.1.-	nr	E6	-
R-0553	tryptophanyl tRNA synthetase	ATP + L-tryptophan + tRNA(Trp) = AMP + diphosphate + L-tryptophyl-tRNA(Trp)	phenylalanine, tyrosine, tryptophan biosynthesis	cytoplasmic	6.1.1.2	nr	E4	[ P-0466 ( META1_0184 ) ] or [ P-0725 ( META2_1058 ) ]
R-0554	phosphoglucose isomerase 2	b-D-glucose-6-phosphate = D-fructose-6-phosphate	starch and sucrose metabolism	cytoplasmic	5.3.1.9	r	E4	[ P-0017 ( META1_1862 ) ] or [ P-0034 ( META1_4950 ) ]
R-0555	glucokinase 2	ATP + b-D-glucose = ADP + b-D-glucose-6-phosphate	starch and sucrose metabolism	cytoplasmic	2.7.1.2	nr	E4	[ P-0048 ( META1_3787 ) ] or [ P-0050 ( META1_4840 ) ]
R-0556	2'-(5''-triphosphoribosyl)-3'-dephosphocoenzyme-A synthase	dephospho-CoA + ATP = 2'-(5-triphosphoribosyl)-3'-dephospho-CoA + adenine	2'-(5'-phosphoribosyl)-3'-dephospho-CoA biosynthesis	cytoplasmic	2.7.8.25	nr	E4	[ P-0467 ( META1_0028 ) ]
R-0557	phosphoribosyl-dephospho-CoA transferase	2'-(5-triphosphoribosyl)-3'-dephospho-CoA + malonate-decarboxylase-apo-[acyl-carrier-protein] = malonate-decarboxylase-holo-[acyl-carrier-protein] + diphosphate	2'-(5'-phosphoribosyl)-3'-dephospho-CoA biosynthesis	cytoplasmic	2.7.7.66	nr	E4	[ P-0468 ( META1_0027 ) ]
R-0558	Isoquinoline 1-oxidoreductase	isoquinoline + oxidized-electron-acceptor + H2O = isoquinolin-1(2H)-one + reduced-electron-acceptor	unassigned	cytoplasmic	1.3.99.16	r	E4	[ P-0470 ( META1_0102 and META1_0103 ) ]
R-0559	polysulphide reductase	S(n)2- + reduced-electron-acceptor = S(n-1)2- + H2S + oxidized-electron-acceptor	sulfur metabolism	cytoplasmic	1.97.1.3	r	E4	[ P-0471 ( META1_0109 ) ]
R-0560	potassium-transporting ATPase	K+[p] + H2O + ATP = K+ + phosphate + ADP	transport	cytoplasmic	3.6.3.12	nr	E4	[ P-0472 ( META1_0128 and META1_0130 and META1_0131 ) ]
R-0561	myo-inositol-1-phosphate synthase	b-D-glucose-6-phosphate = D-myo-inositol-3-monophosphate	inositol metabolism	cytoplasmic	5.5.1.4	r	E4	[ P-0473 ( META1_0140 ) ] or [ P-0581 ( META1_2872 ) ]
R-0562	pyridoxamine 5'-phosphate oxidase	pyridoxamine-5'-phosphate + O2 + H2O = H2O2 + NH3 + pyridoxal-5'-phosphate	pyridoxal-5'-phosphate biosynthesis	cytoplasmic	1.4.3.5	r	E4	[ P-0474 ( META1_0176 ) ] or [ P-0687 ( META1_4936 ) ]
R-0563	pyridoxine 5'-phosphate oxidase	pyridoxine-5'-phosphate + O2 = H2O2 + pyridoxal-5'-phosphate	pyridoxal-5'-phosphate biosynthesis	cytoplasmic	1.4.3.5	r	E4	[ P-0474 ( META1_0176 ) ] or [ P-0677 ( META1_4692 ) ] or [ P-0687 ( META1_4936 ) ]
R-0565	3-deoxy-D-manno-octulosonate cytidylyltransferase	3-deoxy-D-manno-octulosonate + CTP = CMP-3-deoxy-D-manno-octulosonate + diphosphate	CMP-KDO biosynthesis	cytoplasmic	2.7.7.38	r	E4	[ P-0477 ( META1_0233 ) ]
R-0566	3-deoxy-8-phosphooctulonate synthase	D-arabinose-5-phosphate + phosphoenolpyruvate + H2O = 3-deoxy-D-manno-octulosonate-8-P + phosphate	CMP-KDO biosynthesis	cytoplasmic	2.5.1.55	nr	E4	[ P-0478 ( META1_2981 ) ]
R-0567	3-deoxy-D-manno-octulosonate-8-phosphate phosphatase	3-deoxy-D-manno-octulosonate-8-P + H2O = 3-deoxy-D-manno-octulosonate + phosphate	CMP-KDO biosynthesis	cytoplasmic	3.1.3.45	nr	E6	-
R-0568	D-arabinose-5-phosphate isomerase	D-arabinose-5-phosphate = D-ribulose-5-phosphate	CMP-KDO biosynthesis	cytoplasmic	5.3.1.13	r	E4	[ P-0479 ( META1_3866 ) ]
R-0569	salicylate hydroxylase	salicylate + NADH + O2 + 2 H+ = catechol + CO2 + NAD+ + H2O	unassigned	cytoplasmic	1.14.13.1	r	E4	[ P-0480 ( META1_0388 ) ]
R-0570	adenine phosphoribosyltransferase	5-phosphoribosyl-1-pyrophosphate + adenine = AMP + diphosphate	salvage pathways of purine and pyrimidine nucleotides	cytoplasmic	2.4.2.7	nr	E4	[ P-0482 ( META1_0425 ) ]
R-0571	inositol monophosphatase	D-myo-inositol-3-monophosphate + H2O = phosphate + myo-inositol	inositol metabolism	cytoplasmic	3.1.3.25	nr	E4	[ P-0483 ( META1_0426 ) ]
R-0572	glycerol-2-phosphatase	glycerol-2-phosphate + H2O = glycerol + phosphate	glycerol degradation	cytoplasmic	3.1.3.19	nr	E4	[ P-0483 ( META1_0426 ) ]
R-0573	thiamine phosphate synthase	4-methyl-5-(b-hydroxyethyl)thiazole-phosphate + 4-amino-5-hydroxymethyl-2-methylpyrimidine-pyrophosphate = thiamine-phosphate + diphosphate	thiamine biosynthesis	cytoplasmic	2.5.1.3	nr	E4	[ P-0484 ( META1_0427 ) ] or [ P-0686 ( META1_4916 ) ]
R-0574	thiazole synthase 1	iminoglycine + L-tyrosine + thiS-thiF-acyl-disulfide = 4-methyl-5-(b-hydroxyethyl)thiazole-phosphate + thiS + thiF	thiamine biosynthesis	cytoplasmic	-.-.-.-	nr	E4	[ P-0485 ( META1_0428 ) ]
R-0576	glycine oxidase 1	glycine + H2O + O2 = glyoxylate + NH3 + H2O2	glycine, serine, threonine degradation	cytoplasmic	1.4.3.19	nr	E4	[ P-0486 ( META1_0430 ) ]
R-0577	glycine oxidase 2	D-alanine + H2O + O2 = pyruvate + NH3 + H2O2	alanine degradation	cytoplasmic	1.4.3.19	nr	E4	[ P-0486 ( META1_0430 ) ]
R-0578	glycine oxidase 3	sarcosine + H2O + O2 = glyoxylate + methylamine + H2O2	sarcosine degradation	cytoplasmic	1.4.3.19	nr	E4	[ P-0486 ( META1_0430 ) ]
R-0579	glycine oxidase 4	N-ethylglycine + H2O + O2 = glyoxylate + ethylamine + H2O2	glycine, serine, threonine degradation	cytoplasmic	1.4.3.19	nr	E4	[ P-0486 ( META1_0430 ) ]
R-0580	gluconolactonase	glucono-d-lactone[p] + H2O[p] = D-gluconate[p]	sugar oxidation	periplasmic	3.1.1.17	nr	E4	[ P-0487 ( META1_0437 ) ]
R-0581	coproporphyrinogen III oxidase	coproporphyrinogen-III + O2 = protoporphyrinogen-IX + 2 CO2 + 2 H2O	heme biosynthesis	cytoplasmic	1.3.3.3	nr	E4	[ P-0488 ( META1_0498 ) ]
R-0582	AMP nucleosidase	AMP[p] + H2O[p] = D-ribose-5-phosphate[p] + adenine[p]	salvage pathways of purine and pyrimidine nucleotides	periplasmic	3.2.2.4	r	E4	[ P-0489 ( META1_0535 ) ]
R-0583	ceramide glucosyltransferase	UDP-glucose + ceramide = UDP + D-glucosyl-ceramide	unassigned	cytoplasmic	2.4.1.80	r	E4	[ P-0490 ( META1_0541 ) ]
R-0584	7,8-diaminopelargonic acid synthetase	(S)-adenosyl-L-methionine + 7-keto-8-aminopelargonate = (S)-adenosyl-4-methylthio-2-oxobutanoate + 7,8-diaminopelargonate	biotin biosynthesis	cytoplasmic	2.6.1.62	nr	E4	[ P-0491 ( META1_0619 ) ]
R-0585	7-keto-8-aminopelargonic acid synthetase	6-carboxyhexanoyl-CoA + L-alanine = CO2 + 7-keto-8-aminopelargonate + CoA	biotin biosynthesis	cytoplasmic	2.3.1.47	nr	E4	[ P-0492 ( META1_0624 ) ]
R-0586	biotin biosynthesis hypothetical reaction	malonyl-CoA + ADP + phosphate = ATP + 6-carboxyhexanoyl-CoA + HCO3- + 2 H+	biotin biosynthesis	cytoplasmic	-.-.-.-	r	E6	-
R-0587	cobalamin synthase	adenosylcobinamide-GDP + a-ribazole = coenzyme-B12 + GMP	adenosylcobalamin biosynthesis pathway	cytoplasmic	2.7.8.26	r	E4	[ P-0493 ( META1_0681 ) ]
R-0588	cobalamin-5'-phosphate synthase	adenosylcobinamide-GDP + a-ribazole-5'-P = adenosylcobalamin-5'-phosphate + GMP	adenosylcobalamin biosynthesis pathway	cytoplasmic	2.7.8.26	nr	E4	[ P-0493 ( META1_0681 ) ]
R-0589	nicotinate-nucleotide--dimethylbenzimidazole phosphoribosyltransferase	nicotinate-mononucleotide + dimethylbenzimidazole = nicotinate + a-ribazole-5'-P	adenosylcobalamin biosynthesis pathway	cytoplasmic	2.4.2.21	nr	E4	[ P-0494 ( META1_0682 ) ]
R-0590	3-demethylubiquinone-8 3-O-methyltransferase	(S)-adenosyl-L-methionine + 3-demethylubiquinol-8 = (S)-adenosyl-L-homocysteine + ubiquinol-8	ubiquinone-8 biosynthesis	cytoplasmic	2.1.1.64	nr	E4	[ P-0495 ( META1_0733 ) ]
R-0591	2-octaprenyl-6-hydroxyphenol methylase	2-octaprenyl-6-hydroxyphenol + (S)-adenosyl-L-methionine = 2-octaprenyl-6-methoxyphenol + (S)-adenosyl-L-homocysteine + H+	ubiquinone-8 biosynthesis	cytoplasmic	-.-.-.-	nr	E4	[ P-0495 ( META1_0733 ) ]
R-0593	nitric oxide dioxygenase	2 NO + NADPH + 2 O2 = 2 NO3- + NADP+ + H+	unassigned	cytoplasmic	1.14.12.17	r	E4	[ P-0497 ( META1_0746 ) ] or [ P-0641 ( META1_3768 ) ]
R-0594	dihydropteridine reductase	5,6,7,8-tetrahydropteridine + NADP+ = 6,7-dihydropteridine + NADPH + H+	dihydrobiopterin recycling	cytoplasmic	1.5.1.34	r	E4	[ P-0497 ( META1_0746 ) ] or [ P-0641 ( META1_3768 ) ]
R-0595	phosphoribulokinase	D-ribulose-5-phosphate + ATP = D-ribulose-1,5-bisphosphate + ADP	Calvin-Benson-Bassham cycle	cytoplasmic	2.7.1.19	r	E4	[ P-0498 ( META1_0758 ) ]
R-0596	ornithine decarboxylase	L-ornithine = CO2 + putrescine	putrescine biosynthesis	cytoplasmic	4.1.1.17	nr	E4	[ P-0499 ( META1_0770 ) ]
R-0597	molybdopterin guanine dinucleotide synthase	molybdenum-cofactor + GTP + 4 H+ = molybdopterin-guanine-dinucleotide + diphosphate	molybdenum cofactor biosynthesis	cytoplasmic	-.-.-.-	r	E4	[ P-0500 ( META1_0772 and META1_2843 ) ] or [ P-0593 ( META1_3049 ) ]
R-0598	precorrin-6Y C(5,15)-methyltransferase	precorrin-6B + 2 (S)-adenosyl-L-methionine = precorrin-8x + 2 (S)-adenosyl-L-homocysteine + CO2	adenosylcobalamin biosynthesis pathway	cytoplasmic	2.1.1.132	r	E4	[ P-0501 ( META1_0799 ) ]
R-0599	precorrin-4 C(11)-methyltransferase	(S)-adenosyl-L-methionine + precorrin-4 = (S)-adenosyl-L-homocysteine + precorrin-5	adenosylcobalamin biosynthesis pathway	cytoplasmic	2.1.1.133	r	E4	[ P-0502 ( META1_0804 ) ]
R-0600	cobyrinic acid a,c-diamide synthase	cobyrinate + 2 L-glutamine + 2 ATP + 2 H2O = cob(II)yrinate-a,c-diamide + 2 L-glutamate + 2 ADP + 2 phosphate	adenosylcobalamin biosynthesis pathway	cytoplasmic	-.-.-.-	nr	E4	[ P-0503 ( META1_0805 ) ]
R-0601	hydrogenobyrinate a,c-diamide synthase	hydrogenobyrinate + 2 L-glutamine + 2 ATP + 2 H2O = 2 L-glutamate + hydrogenobyrinate-a,c-diamide + 2 ADP + 2 phosphate + 4 H+	adenosylcobalamin biosynthesis pathway	cytoplasmic	6.3.5.9	r	E4	[ P-0503 ( META1_0805 ) ]
R-0602	isonitrile hydratase	N-cyclohexylformamide = cyclohexyl-isocyanide + H2O	unassigned	cytoplasmic	4.2.1.103	r	E4	[ P-0504 ( META1_0926 ) ]
R-0603	urease	urea + H2O = 2 NH3 + CO2	urea degradation	cytoplasmic	3.5.1.5	r	E4	[ P-0505 ( META1_0975 and META1_0976 and META1_0977 ) ] or [ P-0507 ( META1_1073 and META1_1075 ) ] or [ P-0612 ( META1_3224 and META1_3227 ) ]
R-0604	6-pyruvoyl tetrahydrobiopterin synthase	7,8-dihydroneopterin-triphosphate = triphosphate + 6-pyruvoyl-tetrahydropterin	tetrahydrobioprein biosynthesis	cytoplasmic	4.2.3.12	nr	E4	[ P-0506 ( META1_1009 ) ]
R-0605	quinoprotein ethanol dehydrogenase	ethanol[p] + 2 oxidized-cytochrome-c = 2 reduced-cytochrome-c + 2 H+[p] + acetaldehyde[p]	oxidative ethanol degradation	periplasmic	1.1.99.8	r	E4	[ P-0509 ( META1_1139 ) ] or [ P-0080 ( META1_4535 and META1_4538 ) ]
R-0606	cytochrome d terminal oxidase	2 UQH2 + O2 + 4 H+ = 2 UQ + 2 H2O + 4 H+[p]	oxidative phosphorilation	inner membrane	1.9.3.-	nr	E4	[ P-0510 ( META1_1160 and META1_1161 ) ]
R-0607	2-octaprenylphenol hydroxylase	2-octaprenylphenol + O2 + 2 H+ = 2-octaprenyl-6-hydroxyphenol + H2O	ubiquinone-8 biosynthesis	cytoplasmic	-.-.-.-	nr	E4	[ P-0661 ( META1_4310 ) ]
R-0608	NADPH-dependent FMN reductase	FMNH2 + NADP+ = FMN + NADPH + H+	oxidative phosphorilation	cytoplasmic	1.5.1.29	r	E4	[ P-0512 ( META1_1214 ) ] or [ P-0549 ( META1_2232 and META1_2233 ) ] or [ P-0571 ( META1_2380 ) ] or [ P-0634 ( META1_3632 ) ] or [ P-0653 ( META1_4236 ) ] or [ P-0719 ( META2_0363 ) ]
R-0609	precorrin-3B C(17)-methyltransferase	precorrin-3B + (S)-adenosyl-L-methionine = precorrin-4 + (S)-adenosyl-L-homocysteine	adenosylcobalamin biosynthesis pathway	cytoplasmic	2.1.1.131	r	E4	[ P-0514 ( META1_1324 ) ]
R-0610	precorrin-2 C(20)-methyltransferase	precorrin-2 + (S)-adenosyl-L-methionine = (S)-adenosyl-L-homocysteine + precorrin-3A	adenosylcobalamin biosynthesis pathway	cytoplasmic	2.1.1.130	r	E4	[ P-0515 ( META1_1325 ) ]
R-0611	precorrin-8X methylmutase	precorrin-8x = hydrogenobyrinate	adenosylcobalamin biosynthesis pathway	cytoplasmic	5.4.1.2	r	E4	[ P-0516 ( META1_1326 ) ]
R-0612	precorrin-3B synthase	precorrin-3A + NADH + O2 + H+ = precorrin-3B + NAD+ + H2O	adenosylcobalamin biosynthesis pathway	cytoplasmic	1.14.13.83	r	E4	[ P-0517 ( META1_1327 ) ]
R-0613	cobinamide phosphate guanylyltransferase	adenosyl-cobinamide-phosphate + GTP = adenosylcobinamide-GDP + diphosphate	adenosylcobalamin biosynthesis pathway	cytoplasmic	2.7.7.62	r	E4	[ P-0518 ( META1_1336 ) ]
R-0614	cobinamide kinase	adenosylcobinamide + ATP = adenosyl-cobinamide-phosphate + ADP	adenosylcobalamin salvage pathway	cytoplasmic	2.7.1.156	r	E4	[ P-0518 ( META1_1336 ) ]
R-0615	cobalamin adenosyltransferase	ATP + cob(I)alamin = coenzyme-B12 + triphosphate + H+	adenosylcobalamin salvage pathway	cytoplasmic	2.5.1.17	nr	E4	[ P-0519 ( META1_1337 ) ]
R-0616	ferrochelatase	Fe2+ + protoporphyrin-IX = protoheme-IX + 2 H+	heme biosynthesis	cytoplasmic	4.99.1.1	r	E4	[ P-0520 ( META1_1363 ) ]
R-0617	dephospho-CoA kinase	dephospho-CoA + ATP = ADP + CoA	coenzyme A biosynthesis	cytoplasmic	2.7.1.24	nr	E4	[ P-0521 ( META1_1379 ) ]
R-0618	uroporphyrinogen decarboxylase	uroporphyrinogen-III = 4 CO2 + coproporphyrinogen-III	heme biosynthesis	cytoplasmic	4.1.1.37	nr	E4	[ P-0522 ( META1_1385 ) ]
R-0619	molybdopterin synthase sulfurylase	precursor-Z + 2 sulfurated-molybdopterin-synthase = 2 molybdopterin-synthase + molybdopterin	molybdenum cofactor biosynthesis	cytoplasmic	2.8.1.-	nr	E4	[ P-0523 ( META1_1399 and META1_3081 ) ] or [ P-0529 ( META1_1526 ) ]
R-0620	ETF dehydrogenase	reduced-ETF + UQ = oxidized-ETF + UQH2	oxidative phosphorilation	cytoplasmic	-.-.-.-	r	E3	[ P-0524 ( META1_1434 and META1_1435 ) ] or [ P-0676 ( META1_4642 ) ]
R-0621	3-hydroxybutyryl-CoA dehydrogenase	(S)-3-hydroxybutanoyl-CoA + NADP+ = acetoacetyl-CoA + NADPH + H+	Ethylmalonyl-CoA pathway	cytoplasmic	1.1.1.157	nr	E4	[ P-0525 ( META1_1436 ) ]
R-0622	uracil phosphoribosyltransferase	diphosphate + UMP = 5-phosphoribosyl-1-pyrophosphate + uracil	salvage pathways of purine and pyrimidine nucleotides	cytoplasmic	2.4.2.9	r	E4	[ P-0526 ( META1_1439 ) ]
R-0623	glycogen phosphorylase-limit dextrin a-1,6-glucohydrolase	limit-dextrin + H2O = maltotetraose + debranched-limit-dextrin	starch and sucrose metabolism	cytoplasmic	3.2.1.33	nr	E4	[ P-0527 ( META1_1440 ) ]
R-0624	thiamine biosynthesis protein thiC	5-aminoimidazole-ribonucleotide + (S)-adenosyl-L-methionine = hydroxymethylpyrimidine-phosphate + 5'-deoxyadenosine + L-methionine	thiamine biosynthesis	cytoplasmic	-.-.-.-	r	E4	[ P-0528 ( META1_1503 ) ]
R-0625	guanine deaminase	guanine + H2O = NH3 + xanthine	salvage pathways of purine and pyrimidine nucleotides	cytoplasmic	3.5.4.3	r	E4	[ P-0530 ( META1_1653 ) ] or [ P-0616 ( META1_3348 ) ]
R-0626	ureidoglycolate amidohydrolase	(S)-ureidoglycolate + H2O = 2 NH3 + CO2 + glyoxylate	allantoin degradation pathway	cytoplasmic	3.5.3.19	nr	E4	[ P-0531 ( META1_1666 ) ]
R-0627	3-methyl-2-oxobutanoate hydroxymethyltransferase	3-methyl-2-oxobutanoate + 5,10-methylenetetrahydrofolate + H2O = 2-dehydropantoate + tetrahydrofolate	pantothenate biosynthesis	cytoplasmic	2.1.2.11	r	E4	[ P-0532 ( META1_1701 ) ]
R-0628	carboxymethylenebutenolidase	2-chloro-cis-dienelactone + H2O = 2-chloromaleylacetate + H+	1,4-dichlorobenzene degradation	cytoplasmic	-.-.-.-	nr	E4	[ P-0533 ( META1_1735 ) ]
R-0629	dienelactone hydrolase (cis)	cis-dienelactone + H2O = 2-maleylacetate + H+	4-chlorocatechol degradation	cytoplasmic	3.1.1.45	nr	E4	[ P-0533 ( META1_1735 ) ]
R-0630	dienelactone hydrolase (trans)	trans-dienelactone + H2O = 2-maleylacetate + H+	4-chlorocatechol degradation	cytoplasmic	3.1.1.45	nr	E4	[ P-0533 ( META1_1735 ) ]
R-0631	4-(b-D-ribofuranosyl)aminobenzene-5'-phosphate synthase	p-aminobenzoate + 5-phosphoribosyl-1-pyrophosphate = 4-(b-D-ribofuranosyl)aminobenzene-5'-phosphate + CO2 + diphosphate	folate biosynthesis	cytoplasmic	-.-.-.-	nr	E3	[ P-0534 ( META1_1760 ) ]
R-0632	acyl carrier protein phosphodiesterase	[acyl-carrier-protein] + H2O = 4'-phosphopantetheine + apo-[acyl-carrier-protein]	acyl carrier protein metabolism	cytoplasmic	3.1.4.14	nr	E6	-
R-0633	homospermidine synthase 1	putrescine + spermidine = 1,3-diaminopropane + sym-homospermidine	homospermidine biosynthesis	cytoplasmic	2.5.1.45	nr	E4	[ P-0538 ( META1_2024 ) ]
R-0634	homospermidine synthase 2	2 putrescine = NH3 + sym-homospermidine	homospermidine biosynthesis	cytoplasmic	2.5.1.44	nr	E4	[ P-0538 ( META1_2024 ) ]
R-0635	N-ethylmaleimide reductase	N-ethylmaleimide + 2 H+ = N-ethylsuccinimide	unassigned	cytoplasmic	1.-.-.-	r	E4	[ P-0539 ( META1_2030 ) ]
R-0636	inorganic pyrophosphatase	diphosphate + H2O = 2 phosphate	oxidative phosphorilation	cytoplasmic	3.6.1.1	nr	E4	[ P-0540 ( META1_2060 ) ]
R-0637	UDP-3-O-[3-hydroxymyristoyl]glucosamine N-acetyltransferase	(3R)-3-hydroxytetradecanoyl-[acyl-carrier-protein] + UDP-3-O-(3-hydroxymyristoyl)glucosamine = UDP-2,3-bis(3-hydroxymyristoyl)glucosamine + [acyl-carrier-protein]	lipid-A-precursor biosynthesis	cytoplasmic	2.3.1.-	r	E4	[ P-0541 ( META1_2065 ) ]
R-0638	undecaprenyl diphosphate synthase 1	all-trans-farnesyl-diphosphate + isopentenyl-diphosphate = 2-cis,6-trans,10-trans-geranylgeranyl-diphosphate + diphosphate	peptidoglycan biosynthesis	cytoplasmic	2.5.1.31	nr	E4	[ P-0542 ( META1_2070 ) ] or [ P-0669 ( META1_4452 ) ]
R-0639	undecaprenyl diphosphate synthase 2	2-cis,6-trans,10-trans-geranylgeranyl-diphosphate + isopentenyl-diphosphate = di-trans,poly-cis-pentaprenyl-diphosphate + diphosphate	peptidoglycan biosynthesis	cytoplasmic	2.5.1.31	nr	E4	[ P-0542 ( META1_2070 ) ] or [ P-0669 ( META1_4452 ) ]
R-0640	undecaprenyl diphosphate synthase 3	di-trans,poly-cis-pentaprenyl-diphosphate + isopentenyl-diphosphate = di-trans,poly-cis-hexaprenyl-diphosphate + diphosphate	peptidoglycan biosynthesis	cytoplasmic	2.5.1.31	nr	E4	[ P-0542 ( META1_2070 ) ] or [ P-0669 ( META1_4452 ) ]
R-0641	undecaprenyl diphosphate synthase 4	di-trans,poly-cis-hexaprenyl-diphosphate + isopentenyl-diphosphate = di-trans,poly-cis-heptaprenyl-diphosphate + diphosphate	peptidoglycan biosynthesis	cytoplasmic	2.5.1.31	nr	E4	[ P-0542 ( META1_2070 ) ] or [ P-0669 ( META1_4452 ) ]
R-0642	undecaprenyl diphosphate synthase 5	di-trans,poly-cis-heptaprenyl-diphosphate + isopentenyl-diphosphate = di-trans,poly-cis-octaprenyl-diphosphate + diphosphate	peptidoglycan biosynthesis	cytoplasmic	2.5.1.31	nr	E4	[ P-0542 ( META1_2070 ) ] or [ P-0669 ( META1_4452 ) ]
R-0643	undecaprenyl diphosphate synthase 6	di-trans,poly-cis-octaprenyl-diphosphate + isopentenyl-diphosphate = di-trans,poly-cis-nonaprenyldiphosphate + diphosphate	peptidoglycan biosynthesis	cytoplasmic	2.5.1.31	nr	E4	[ P-0542 ( META1_2070 ) ] or [ P-0669 ( META1_4452 ) ]
R-0644	undecaprenyl diphosphate synthase 7	di-trans,poly-cis-nonaprenyldiphosphate + isopentenyl-diphosphate = di-trans,poly-cis-decaprenyldiphosphate + diphosphate	peptidoglycan biosynthesis	cytoplasmic	2.5.1.31	nr	E4	[ P-0542 ( META1_2070 ) ] or [ P-0669 ( META1_4452 ) ]
R-0645	undecaprenyl diphosphate synthase 8	di-trans,poly-cis-decaprenyldiphosphate + isopentenyl-diphosphate = di-trans,poly-cis-undecaprenyl-diphosphate + diphosphate	peptidoglycan biosynthesis	cytoplasmic	2.5.1.31	nr	E4	[ P-0542 ( META1_2070 ) ] or [ P-0669 ( META1_4452 ) ]
R-0646	acyl-CoA thioesterase II (n-h6:0)	(3R)-3-hydroxyhexanoyl-CoA + H2O = (3R)-3-hydroxyhexanoate + CoA	fatty acid b-oxidation	cytoplasmic	3.1.2.2	nr	E4	[ P-0543 ( META1_2086 ) ] or [ P-0709 ( META1_5221 ) ]
R-0647	acyl-CoA thioesterase II (n-h8:0)	(3R)-3-hydroxyoctanoyl-CoA + H2O = (3R)-3-hydroxyoctanoate + CoA	fatty acid b-oxidation	cytoplasmic	3.1.2.2	nr	E4	[ P-0543 ( META1_2086 ) ] or [ P-0709 ( META1_5221 ) ]
R-0648	acyl-CoA thioesterase II (n-h10:0)	(3R)-3-hydroxydecanoyl-CoA + H2O = (3R)-3-hydroxydecanoate + CoA	fatty acid b-oxidation	cytoplasmic	3.1.2.2	nr	E4	[ P-0543 ( META1_2086 ) ] or [ P-0709 ( META1_5221 ) ]
R-0649	acyl-CoA thioesterase II (n-h12:0)	(3R)-3-hydroxydodecanoyl-CoA + H2O = (3R)-3-hydroxydodecanoate + CoA	fatty acid b-oxidation	cytoplasmic	3.1.2.2	nr	E4	[ P-0543 ( META1_2086 ) ] or [ P-0709 ( META1_5221 ) ]
R-0650	acyl-CoA thioesterase II (n-h14:0)	(3R)-3-hydroxytetradecanoyl-CoA + H2O = (3R)-3-hydroxytetradecanoate + CoA	fatty acid b-oxidation	cytoplasmic	3.1.2.2	nr	E4	[ P-0543 ( META1_2086 ) ] or [ P-0709 ( META1_5221 ) ]
R-0651	acyl-CoA thioesterase II (n-h16:0)	(3R)-3-hydroxyhexadecanoyl-CoA + H2O = (3R)-3-hydroxyhexadecanoate + CoA	fatty acid b-oxidation	cytoplasmic	3.1.2.2	nr	E4	[ P-0543 ( META1_2086 ) ] or [ P-0709 ( META1_5221 ) ]
R-0652	acyl-CoA thioesterase II (n-h18:0)	(3R)-3-hydroxyoctadecanoyl-CoA + H2O = (3R)-3-hydroxyoctadecanoate + CoA	fatty acid b-oxidation	cytoplasmic	3.1.2.2	nr	E4	[ P-0543 ( META1_2086 ) ] or [ P-0709 ( META1_5221 ) ]
R-0653	acyl-CoA thioesterase II (n-6:0)	hexanoyl-CoA + H2O = hexanoate + CoA	fatty acid b-oxidation	cytoplasmic	3.1.2.3	nr	E4	[ P-0543 ( META1_2086 ) ] or [ P-0709 ( META1_5221 ) ]
R-0654	acyl-CoA thioesterase II (n-8:0)	octanoyl-CoA + H2O = octanoate + CoA	fatty acid b-oxidation	cytoplasmic	3.1.2.4	nr	E4	[ P-0543 ( META1_2086 ) ] or [ P-0709 ( META1_5221 ) ]
R-0655	acyl-CoA thioesterase II (n-10:0)	decanoyl-CoA + H2O = decanoate + CoA	fatty acid b-oxidation	cytoplasmic	3.1.2.5	nr	E4	[ P-0543 ( META1_2086 ) ] or [ P-0709 ( META1_5221 ) ]
R-0656	acyl-CoA thioesterase II (n-12:0)	dodecanoyl-CoA + H2O = dodecanoate + CoA	fatty acid b-oxidation	cytoplasmic	3.1.2.6	nr	E4	[ P-0543 ( META1_2086 ) ] or [ P-0709 ( META1_5221 ) ]
R-0657	acyl-CoA thioesterase II (n-14:0)	tetradecanoyl-CoA + H2O = tetradecanoate + CoA	fatty acid b-oxidation	cytoplasmic	3.1.2.7	nr	E4	[ P-0543 ( META1_2086 ) ] or [ P-0709 ( META1_5221 ) ]
R-0658	acyl-CoA thioesterase II (n-16:0)	hexadecanoyl-CoA + H2O = hexadecanoate + CoA	fatty acid b-oxidation	cytoplasmic	3.1.2.8	nr	E4	[ P-0543 ( META1_2086 ) ] or [ P-0709 ( META1_5221 ) ]
R-0659	acyl-CoA thioesterase II (n-18:0)	octadecanoyl-CoA + H2O = octadecanoate + CoA	fatty acid b-oxidation	cytoplasmic	3.1.2.9	nr	E4	[ P-0543 ( META1_2086 ) ] or [ P-0709 ( META1_5221 ) ]
R-0660	creatininase	creatinine + H2O = creatine	creatinine degradation	cytoplasmic	3.5.2.10	r	E4	[ P-0544 ( META1_2123 ) ] or [ P-0648 ( META1_4099 ) ]
R-0661	fumarylacetoacetate hydrolase	4-fumaryl-acetoacetate + H2O = fumarate + acetoacetate	tyrosine degradation	cytoplasmic	3.7.1.2	nr	E4	[ P-0545 ( META1_2128 ) ]
R-0662	2-dehydropantoate 2-reductase	2-dehydropantoate + NADPH + H+ = L-pantoate + NADP+	pantothenate biosynthesis	cytoplasmic	1.1.1.169	nr	E4	[ P-0546 ( META1_2129 ) ]
R-0663	sulfate adenylyltransferase	SO42- + ATP + 2 H+ = adenosine-5'-phosphosulfate + diphosphate	sulfate reduction I (assimilatory)	cytoplasmic	2.7.7.4	r	E4	[ P-0547 ( META1_2228 and META1_2229 ) ]
R-0664	phosphoadenosine phosphosulfate reductase	phosphoadenosine-5'-phosphosulfate + reduced-thioredoxin = adenosine-3',5'-bisphosphate + HSO3- + H+ + oxidized-thioredoxin	sulfate reduction I (assimilatory)	cytoplasmic	1.8.4.8	r	E4	[ P-0548 ( META1_2230 ) ]
R-0665	sulfite reductase-(NADPH)	HSO3- + 3 NADPH + 4 H+ = H2S + 3 NADP+ + 3 H2O	sulfate reduction I (assimilatory)	cytoplasmic	1.8.1.2	r	E4	[ P-0549 ( META1_2232 and META1_2233 ) ] or [ P-0550 ( META1_4939 ) ]
R-0666	pyridoxine 5'-phosphate synthase	1-deoxy-D-xylulose-5-phosphate + 1-amino-propan-2-one-3-phosphate = pyridoxine-5'-phosphate + phosphate + 2 H2O	pyridoxal-5'-phosphate biosynthesis	cytoplasmic	2.6.99.2	nr	E4	[ P-0551 ( META1_2271 ) ]
R-0667	holo-[acyl-carrier-protein] synthase	apo-[acyl-carrier-protein] + CoA = adenosine-3',5'-bisphosphate + [acyl-carrier-protein]	acyl carrier protein metabolism	cytoplasmic	2.7.8.7	r	E4	[ P-0552 ( META1_2272 ) ]
R-0669	glutathione reductase	glutathione-disulfide + NADPH + H+ = 2 glutathione + NADP+	superoxide radicals degradation	cytoplasmic	1.8.1.7	nr	E4	[ P-0568 ( META1_2302 ) ]
R-0670	NADPH-ferredoxin oxidoreductase 1	2 oxidized-ferredoxin + NADPH = 2 reduced-ferredoxin + NADP+ + H+	oxidative phosphorilation	cytoplasmic	1.18.1.2	r	E4	[ P-0569 ( META1_2334 ) ]
R-0671	dethiobiotin synthetase	CO2 + 7,8-diaminopelargonate + ATP = dethiobiotin + phosphate + ADP	biotin biosynthesis	cytoplasmic	6.3.3.3	nr	E4	[ P-0570 ( META1_2335 ) ]
R-0672	undecaprenyl pyrophosphate phosphatase	di-trans,poly-cis-undecaprenyl-diphosphate + H2O = di-trans,poly-cis-undecaprenyl-phosphate + phosphate	peptidoglycan biosynthesis	cytoplasmic	3.6.1.27	nr	E4	[ P-0572 ( META1_2389 ) ]
R-0673	peptidoglycan glycosyltransferase	diphosphoundecaprenyl-[GlcNAc-MurNAc-pentapeptide](n) + peptidoglycan1 + H+ = diphosphoundecaprenyl-[GlcNAc-MurNAc-pentapeptide](n+1) + di-trans,poly-cis-undecaprenyl-diphosphate	peptidoglycan biosynthesis	cytoplasmic	2.4.1.129	nr	E4	[ P-0573 ( META1_2497 ) ]
R-0674	pantothenate kinase	(R)-pantothenate + ATP = (D)-4'-phosphopantothenate + ADP	coenzyme A biosynthesis	cytoplasmic	2.7.1.33	nr	E4	[ P-0574 ( META1_2521 ) ]
R-0675	methylamine dehydrogenase	methylamine[p] + oxidized-amicyanin + H2O[p] = formaldehyde[p] + NH3[p] + reduce-amicyanin	methylamine oxidation to formaldehyde	periplasmic	1.4.99.3	nr	E1	[ P-0575 ( META1_2769 and META1_2770 and META1_2771 and META1_2772 and META1_2773 and META1_2774 and META1_2776 and META1_2777 ) ]	Chistoserdov,1994 J Bacteriol.
R-0676	maleylacetoacetate isomerase	4-maleyl-acetoacetate = 4-fumaryl-acetoacetate	tyrosine degradation	cytoplasmic	5.2.1.2	nr	E4	[ P-0576 ( META1_2830 ) ]
R-0677	NADH:ubiquinone oxidoreductase II	UQ + NADH + H+ = UQH2 + NAD+	oxidative phosphorilation	cytoplasmic	1.6.5.-	nr	E4	[ P-0577 ( META1_2831 ) ]
R-0679	pyridoxal kinase	ATP + pyridoxal = ADP + pyridoxal-5'-phosphate	pyridoxal-5'-phosphate salvage pathway	cytoplasmic	2.7.1.35	nr	E4	[ P-0578 ( META1_2863 ) ]
R-0680	pyridoxamine kinase	ATP + pyridoxamine = ADP + pyridoxamine-5'-phosphate	pyridoxal-5'-phosphate salvage pathway	cytoplasmic	2.7.1.35	r	E4	[ P-0578 ( META1_2863 ) ]
R-0681	trans-2,3-dihydro-3-hydroxy-anthranilate isomerase	trans-2,3-dihydro-3-hydroxyanthranilate = 2,3-dihydro-3-hydroxy-anthranilate	phenazine biosynthesis	cytoplasmic	-.-.-.-	nr	E4	[ P-0579 ( META1_2864 ) ]
R-0682	L-Ala-D/L-Glu epimerase	L-Ala-γ-D-Glu = L-Ala-L-Glu	unassigned	cytoplasmic	5.1.1.-	r	E4	[ P-0580 ( META1_2870 ) ]
R-0683	spermidine acetyltransferase	acetyl-CoA + spermidine = N-acetylspermidine + CoA	spermidine metabolism	cytoplasmic	2.3.1.57	r	E4	[ P-0582 ( META1_2899 ) ]
R-0684	methoxyneurosporene dehydrogenase 1	hydroxyneurosporene + oxidized-electron-acceptor = demethylspheroidene + reduced-electron-acceptor	carotenoids biosynthesis	cytoplasmic	1.14.99.-	r	E4	[ P-0584 ( META1_2923 ) ]
R-0685	methoxyneurosporene dehydrogenase 2	rhodopin + oxidized-electron-acceptor = 3,4-dehydrorhodopin + reduced-electron-acceptor	carotenoids biosynthesis	cytoplasmic	1.14.99.-	r	E4	[ P-0584 ( META1_2923 ) ]
R-0686	methoxyneurosporene dehydrogenase 3	rhodovibrin + oxidized-electron-acceptor = hydroxyspirilloxanthin + reduced-electron-acceptor	carotenoids biosynthesis	cytoplasmic	1.14.99.-	r	E4	[ P-0584 ( META1_2923 ) ]
R-0687	hydroxyneurosporene methyltransferase 1	demethylspheroidene + (S)-adenosyl-L-methionine = spheroidene + (S)-adenosyl-L-homocysteine	carotenoids biosynthesis	cytoplasmic	2.1.1.-	nr	E4	[ P-0585 ( META1_2925 ) ]
R-0688	hydroxyneurosporene methyltransferase 2	hydroxyneurosporene + (S)-adenosyl-L-methionine = methoxyneurosporene + (S)-adenosyl-L-homocysteine	carotenoids biosynthesis	cytoplasmic	2.1.1.-	nr	E4	[ P-0585 ( META1_2925 ) ]
R-0689	hydroxyneurosporene methyltransferase 3	rhodopin + (S)-adenosyl-L-methionine = 3,4-dihydroanhydrorhodovibrin + (S)-adenosyl-L-homocysteine	carotenoids biosynthesis	cytoplasmic	2.1.1.-	nr	E4	[ P-0585 ( META1_2925 ) ]
R-0690	hydroxyneurosporene methyltransferase 4	3',4'-dihydrorhodovibrin + (S)-adenosyl-L-methionine = 3,4,3',4'-tetrahydrospirilloxanthin + (S)-adenosyl-L-homocysteine	carotenoids biosynthesis	cytoplasmic	2.1.1.-	nr	E4	[ P-0585 ( META1_2925 ) ]
R-0691	hydroxyneurosporene methyltransferase 5	3,4-dehydrorhodopin + (S)-adenosyl-L-methionine = anhydrorhodovibrin + (S)-adenosyl-L-homocysteine	carotenoids biosynthesis	cytoplasmic	2.1.1.-	nr	E4	[ P-0585 ( META1_2925 ) ]
R-0692	hydroxyneurosporene methyltransferase 6	hydroxyspirilloxanthin + (S)-adenosyl-L-methionine = spirilloxanthin + (S)-adenosyl-L-homocysteine	carotenoids biosynthesis	cytoplasmic	2.1.1.-	nr	E4	[ P-0585 ( META1_2925 ) ]
R-0693	2-desacetyl-2-hydroxyethyl bacteriochlorophyllide a dehydrogenase	2-desacetyl-2-hydroxyethyl-bacteriochlorophyllidea = bacteriochlorophyllidea + 2 H+	bacteriochlorophyll a biosynthesis	cytoplasmic	-.-.-.-	nr	E4	[ P-0586 ( META1_2926 ) ]
R-0694	chlorophyllide a reductase	chlorophyllidea + ATP + H2O = 3-vinyl-bacteriochlorophyllidea + ADP + phosphate	bacteriochlorophyll a biosynthesis	cytoplasmic	-.-.-.-	nr	E4	[ P-0587 ( META1_2927 and META1_2928 and META1_2929 ) ]
R-0695	3-hydroxyethylchlorophyllide a reductase	3-hydroxyethylchlorophyllidea + 2 H+ = 2-desacetyl-2-hydroxyethyl-bacteriochlorophyllidea	bacteriochlorophyll a biosynthesis	cytoplasmic	-.-.-.-	nr	E4	[ P-0587 ( META1_2927 and META1_2928 and META1_2929 ) ]
R-0696	cyanase	cyanate + HCO3- + H+ = carbamate + CO2	cyanate degradation	cytoplasmic	4.2.1.104	nr	E4	[ P-0588 ( META1_2966 ) ]
R-0697	di-haem cytochrome c peroxidase	H2O2[p] + 2 reduced-cytochrome-c + 2 H+ = 2 oxidized-cytochrome-c + 2 H2O[p]	superoxide radicals degradation	cytoplasmic	1.11.1.5	nr	E4	[ P-0589 ( META1_2969 ) ]
R-0698	L-sorbosone dehydrogenase	L-sorbosone-2,6-lactone + reduced-electron-acceptor + H2O = 2-keto-L-gulonate + oxidized-electron-acceptor	sugar metabolism	cytoplasmic	-.-.-.-	nr	E4	[ P-0590 ( META1_2996 ) ]
R-0699	xanthine dehydrogenase 1	xanthine + NAD+ + H2O = urate + NADH + H+	salvage pathways of purine and pyrimidine nucleotides	cytoplasmic	1.17.1.4	r	E4	[ P-0591 ( META1_3015 ) ] or [ AU-0645 ( META1_1654 and META1_3923 ) ]
R-0700	carbonic anhydrase	CO2 + H2O = HCO3- + H+	unassigned	cytoplasmic	4.2.1.1	r	E4	[ P-0592 ( META1_3028 ) ] or [ P-0670 ( META1_4490 ) ]
R-0701	molybdenum::molybdopterin ligase	molybdopterin-AMP + molybdate + H+ = molybdenum-cofactor + AMP + H2O	molybdenum cofactor biosynthesis	cytoplasmic	3.6.1.-	nr	E4	[ P-0594 ( META1_3047 ) ] or [ P-0595 ( META1_3048 ) ] or [ P-0596 ( META1_3050 ) ]
R-0702	nicotinate nucleotide adenylyltransferase	ATP + nicotinate-mononucleotide = diphosphate + nicotinate-adenine-dinucleotide	NAD biosynthesis	cytoplasmic	2.7.7.18	nr	E4	[ P-0597 ( META1_3073 ) ]
R-0703	acetyl-CoA:acetoacetyl-CoA transferase	acetoacetate + acetyl-CoA = acetoacetyl-CoA + acetate	PHB degradation	cytoplasmic	2.8.3.-	r	E4	[ P-0598 ( META1_3124 and META1_3125 ) ]
R-0704	UDP-N-acetylglucosamine--N-acetylmuramyl-(pentapeptide) pyrophosphoryl-undecaprenol N-acetylglucosamine transferase 1	N-acetylmuramoyl-pentapeptide-diphosphoundecaprenol + UDP-N-acetyl-D-glucosamine = N-acetylglucosamine--N-acetylmuramyl-(pentapeptide)-pyrophosphoryl-undecaprenol + UDP	peptidoglycan biosynthesis	cytoplasmic	2.4.1.227	nr	E6	-
R-0705	UDP-N-acetylglucosamine--N-acetylmuramyl-(pentapeptide) pyrophosphoryl-undecaprenol N-acetylglucosamine transferase 2	N-acetylmuramoyl-L-alanyl-D-glutamyl-meso-2,6-diaminopimelyl-D-alanyl-D-alanine-diphosphoundecaprenol + UDP-N-acetyl-D-glucosamine = peptidoglycan1 + UDP + H+	peptidoglycan biosynthesis	cytoplasmic	2.4.1.227	r	E4	[ P-0599 ( META1_3147 ) ]
R-0706	UDP-N-acetylmuramate-alanine ligase	L-alanine + UDP-N-acetylmuramate + ATP = UDP-N-acetylmuramoyl-L-alanine + phosphate + ADP	peptidoglycan biosynthesis	cytoplasmic	6.3.2.8	r	E4	[ P-0600 ( META1_3148 ) ]
R-0707	D-alanine-D-alanine ligase B	2 D-alanine + ATP = D-alanyl-D-alanine + phosphate + ADP	peptidoglycan biosynthesis	cytoplasmic	6.3.2.4	r	E4	[ P-0601 ( META1_3151 ) ]
R-0708	UDP-3-O-acyl-N-acetylglucosamine deacetylase	UDP-3-O-(3-hydroxymyristoyl)-N-acetylglucosamine + H2O = UDP-3-O-(3-hydroxymyristoyl)glucosamine + acetate	lipid-A-precursor biosynthesis	cytoplasmic	3.5.1.-	nr	E4	[ P-0602 ( META1_3155 ) ]
R-0709	thymidine phosphorylase	phosphate + thymidine = deoxyribose-1-phosphate + thymine	salvage pathways of purine and pyrimidine nucleotides	cytoplasmic	2.4.2.4	r	E4	[ P-0604 ( META1_3168 ) ]
R-0710	uracil phosphorylase	phosphate + deoxyuridine = deoxyribose-1-phosphate + uracil	salvage pathways of purine and pyrimidine nucleotides	cytoplasmic	-.-.-.-	r	E4	[ P-0604 ( META1_3168 ) ]
R-0711	xanthosine phosphorylase	xanthosine + phosphate = alpha-D-ribose-1-phosphate + xanthine	salvage pathways of purine and pyrimidine nucleotides	cytoplasmic	-.-.-.-	r	E4	[ P-0605 ( META1_3170 ) ]
R-0712	cytidine deaminase 1	cytidine + H2O = uridine + NH3	salvage pathways of purine and pyrimidine nucleotides	cytoplasmic	3.5.4.5	nr	E4	[ P-0606 ( META1_3171 ) ]
R-0713	cytidine deaminase 2	deoxycytidine + H2O = deoxyuridine + NH3	salvage pathways of purine and pyrimidine nucleotides	cytoplasmic	3.5.4.14	nr	E4	[ P-0606 ( META1_3171 ) ]
R-0714	tetraacyldisaccharide 4'-kinase	lipid-A-disaccharide + ATP = lipid-IVA + ADP	lipid-A-precursor biosynthesis	cytoplasmic	2.7.1.130	r	E4	[ P-0607 ( META1_3173 ) ]
R-0715	3-deoxy-D-manno-octulosonic acid transferase 1	(KDO)-lipid-IVA + CMP-3-deoxy-D-manno-octulosonate = KDO2-lipid-IVA + CMP	lipopolysaccharide biosynthesis	cytoplasmic	2.-.-.-	r	E4	[ P-0608 ( META1_3174 ) ]
R-0716	3-deoxy-D-manno-octulosonic acid transferase 2	lipid-IVA + CMP-3-deoxy-D-manno-octulosonate = (KDO)-lipid-IVA + CMP	lipopolysaccharide biosynthesis	cytoplasmic	2.-.-.-	r	E4	[ P-0608 ( META1_3174 ) ]
R-0717	GTP cyclohydrolase II	GTP + 3 H2O = diphosphate + 2,5-diamino-6-(ribosylamino)-4-(3H)-pyrimidinone-5'-phosphate + formate	flavin biosynthesis	cytoplasmic	3.5.4.25	nr	E4	[ P-0609 ( META1_3198 ) ]
R-0718	acylphosphatase (n-16:0)	hexadecanoyl-phosphate + H2O = hexadecanoate + phosphate	fatty acid degradation	cytoplasmic	3.6.1.7	nr	E4	[ P-0610 ( META1_3206 ) ]
R-0719	acylphosphatase (n-16:1)	hexadec-9-enoyl-phosphate + H2O = 9-hexadecenoate + phosphate	fatty acid degradation	cytoplasmic	3.6.1.7	nr	E4	[ P-0610 ( META1_3206 ) ]
R-0720	acylphosphatase (n-18:0)	octadecanoyl-phosphate + H2O = octadecanoate + phosphate	fatty acid degradation	cytoplasmic	3.6.1.7	nr	E4	[ P-0610 ( META1_3206 ) ]
R-0721	acylphosphatase (n-18:1)	octadec-9-enoyl-phosphate + H2O = 9-octadecenoate + phosphate	fatty acid degradation	cytoplasmic	3.6.1.7	nr	E4	[ P-0610 ( META1_3206 ) ]
R-0722	magnesium chelatase	ATP + protoporphyrin-IX + Mg2+ + H2O = Mg-protoporphyrin + phosphate + ADP + 2 H+	bacteriochlorophyll a biosynthesis	cytoplasmic	6.6.1.1	nr	E4	[ P-0611 ( META1_3217 ) ]
R-0724	H(+)-translocating pyrophosphatases	diphosphate + H2O + H+ = 2 phosphate + H+[p]	oxidative phosphorilation	inner membrane	3.6.1.1	nr	E4	[ P-0614 ( META1_3299 ) ]
R-0725	octaprenyl diphosphate synthase 1	isopentenyl-diphosphate + all-trans-geranyl-geranyl-diphosphate = geranylfarnesyl-diphosphate + diphosphate	ubiquinone-8 biosynthesis	cytoplasmic	2.5.1.33	nr	E4	[ P-0615 ( META1_3319 ) ]
R-0726	octaprenyl diphosphate synthase 2	geranylfarnesyl-diphosphate + isopentenyl-diphosphate = all-trans-hexaprenyl-diphosphate + diphosphate	ubiquinone-8 biosynthesis	cytoplasmic	2.5.1.33	nr	E4	[ P-0615 ( META1_3319 ) ]
R-0727	octaprenyl diphosphate synthase 3	all-trans-hexaprenyl-diphosphate + isopentenyl-diphosphate = all-trans-heptaprenyl-diphosphate + diphosphate	ubiquinone-8 biosynthesis	cytoplasmic	2.5.1.30	nr	E4	[ P-0615 ( META1_3319 ) ]
R-0728	octaprenyl diphosphate synthase 4	all-trans-heptaprenyl-diphosphate + isopentenyl-diphosphate = diphosphate + all-trans-octaprenyl-diphosphate	ubiquinone-8 biosynthesis	cytoplasmic	2.5.1.11	nr	E4	[ P-0615 ( META1_3319 ) ]
R-0729	thiamine monophosphate kinase	thiamine-phosphate + ATP = thiamine-diphosphate + ADP	thiamin biosynthesis	cytoplasmic	2.7.4.16	nr	E4	[ P-0617 ( META1_3373 ) ]
R-0730	6,7-dimethyl-8-ribityllumazine synthase	5-amino-6-ribitylamino-2,4(1H,3H)-pyrimidinedione + L-3,4-dihydroxybutan-2-one-4-phosphate = 6,7-dimethyl-8-(1-D-ribityl)lumazine + phosphate + 2 H2O	flavin biosynthesis	cytoplasmic	-.-.-.-	nr	E4	[ P-0618 ( META1_3375 and META1_3380 ) ]
R-0731	riboflavin synthase	2 6,7-dimethyl-8-(1-D-ribityl)lumazine = 5-amino-6-ribitylamino-2,4(1H,3H)-pyrimidinedione + riboflavin	flavin biosynthesis	cytoplasmic	2.5.1.9	nr	E4	[ P-0618 ( META1_3375 and META1_3380 ) ]
R-0732	diaminohydroxyphosphoribosylaminopyrimidine deaminase	2,5-diamino-6-(ribosylamino)-4-(3H)-pyrimidinone-5'-phosphate + H2O = 5-amino-6-(5'-phosphoribosylamino)uracil + NH3	flavin biosynthesis	cytoplasmic	3.5.4.26	nr	E4	[ P-0619 ( META1_3381 ) ]
R-0733	5-amino-6-(5-phosphoribosylamino)uracil reductase	5-amino-6-(5'-phosphoribosylamino)uracil + NADPH + H+ = 5-amino-6-ribitylamino-2,4(1H,3H)-pyrimidinedione-5'-phosphate + NADP+	flavin biosynthesis	cytoplasmic	1.1.1.193	nr	E4	[ P-0619 ( META1_3381 ) ]
R-0736	hydroperoxidase	2 H2O2 = 2 H2O + O2	superoxide radicals degradation	cytoplasmic	1.11.1.6	nr	E4	[ P-0621 ( META1_3421 ) ] or [ P-0674 ( META1_4617 ) ] or [ P-0724 ( META2_1021 ) ] or [ P-0771 ( META1_0179 ) ]
R-0737	heme d synthase	protoheme-IX + H2O2 = heme-d	heme biosynthesis	cytoplasmic	-.-.-.-	r	E4	[ P-0621 ( META1_3421 ) ]
R-0738	nitrate reductase (periplasmic)	NO3-[p] + 2 reduced-cytochrome-c + 2 H+[p] = NO2-[p] + 2 oxidized-cytochrome-c + H2O[p]	oxidative phosphorilation	periplasmic	1.7.99.4	nr	E4	[ P-0622 ( META1_3433 ) ]
R-0739	uroporphyrin III C-methyltransferase 2	(S)-adenosyl-L-methionine + precorrin-1 = (S)-adenosyl-L-homocysteine + precorrin-2	siroheme biosynthesis	cytoplasmic	2.1.1.107	nr	E4	[ P-0623 ( META1_3434 ) ]
R-0740	uroporphyrin III C-methyltransferase 1	(S)-adenosyl-L-methionine + uroporphyrinogen-III = (S)-adenosyl-L-homocysteine + precorrin-1	siroheme biosynthesis	cytoplasmic	2.1.1.107	r	E4	[ P-0623 ( META1_3434 ) ]
R-0741	precorrin-2 dehydrogenase	precorrin-2 + NAD+ = sirohydrochlorin + NADH + H+	siroheme biosynthesis	cytoplasmic	1.3.1.76	r	E4	[ P-0623 ( META1_3434 ) ]
R-0742	sirohydrochlorin ferrochelatase	sirohydrochlorin + Fe2+ = siroheme + 2 H+	siroheme biosynthesis	cytoplasmic	4.99.1.4	r	E4	[ P-0623 ( META1_3434 ) ]
R-0743	cobaltochelatase	hydrogenobyrinate-a,c-diamide + Co2+ + ATP + H2O = cob(II)yrinate-a,c-diamide + ADP + phosphate	adenosylcobalamin biosynthesis pathway	cytoplasmic	6.6.1.2	nr	E4	[ P-0624 ( META1_3440 and META1_3441 ) ]
R-0744	acyl-CoA dehydrogenase (n-4:0)	butyryl-CoA + FAD = crotonyl-CoA + FADH2	fatty acid b-oxidation	cytoplasmic	1.3.99.3	r	E4	[ P-0625 ( META1_3456 ) ] or [ P-0671 ( META1_4494 ) ] or [ P-0695 ( META1_5048 ) ]
R-0745	acyl-CoA dehydrogenase (n-6:0)	hexanoyl-CoA + FAD = trans-hex-2-enoyl-CoA + FADH2	fatty acid b-oxidation	cytoplasmic	1.3.99.3	r	E4	[ P-0625 ( META1_3456 ) ] or [ P-0671 ( META1_4494 ) ] or [ P-0695 ( META1_5048 ) ]
R-0746	acyl-CoA dehydrogenase (n-8:0)	octanoyl-CoA + FAD = trans-oct-2-enoyl-CoA + FADH2	fatty acid b-oxidation	cytoplasmic	1.3.99.3	r	E4	[ P-0625 ( META1_3456 ) ] or [ P-0671 ( META1_4494 ) ] or [ P-0695 ( META1_5048 ) ]
R-0747	acyl-CoA dehydrogenase (n-10:0)	decanoyl-CoA + FAD = trans-dec-2-enoyl-CoA + FADH2	fatty acid b-oxidation	cytoplasmic	1.3.99.3	r	E4	[ P-0625 ( META1_3456 ) ] or [ P-0671 ( META1_4494 ) ] or [ P-0695 ( META1_5048 ) ]
R-0748	acyl-CoA dehydrogenase (n-12:0)	dodecanoyl-CoA + FAD = trans-dodec-2-enoyl-CoA + FADH2	fatty acid b-oxidation	cytoplasmic	1.3.99.3	r	E4	[ P-0625 ( META1_3456 ) ] or [ P-0671 ( META1_4494 ) ] or [ P-0695 ( META1_5048 ) ]
R-0749	acyl-CoA dehydrogenase (n-14:0)	tetradecanoyl-CoA + FAD = trans-tetradec-2-enoyl-CoA + FADH2	fatty acid b-oxidation	cytoplasmic	1.3.99.3	r	E4	[ P-0625 ( META1_3456 ) ] or [ P-0671 ( META1_4494 ) ] or [ P-0695 ( META1_5048 ) ]
R-0750	acyl-CoA dehydrogenase (n-16:0)	hexadecanoyl-CoA + FAD = trans-hexadec-2-enoyl-CoA + FADH2	fatty acid b-oxidation	cytoplasmic	1.3.99.3	r	E4	[ P-0625 ( META1_3456 ) ] or [ P-0671 ( META1_4494 ) ] or [ P-0695 ( META1_5048 ) ]
R-0751	acyl-CoA dehydrogenase (n-18:0)	octadecanoyl-CoA + FAD = trans-octadec-2-enoyl-CoA + FADH2	fatty acid b-oxidation	cytoplasmic	1.3.99.3	r	E4	[ P-0625 ( META1_3456 ) ] or [ P-0671 ( META1_4494 ) ] or [ P-0695 ( META1_5048 ) ]
R-0752	acyl-CoA dehydrogenase (n-12:1)	cis-dodec-5-enoyl-CoA + FAD = trans-3-cis-5-dodecenoyl-CoA + FADH2	fatty acid b-oxidation	cytoplasmic	1.3.99.3	r	E4	[ P-0625 ( META1_3456 ) ] or [ P-0671 ( META1_4494 ) ] or [ P-0695 ( META1_5048 ) ]
R-0753	acyl-CoA dehydrogenase (n-14:1)	cis-tetradec-7-enoyl-CoA + FAD = trans-3-cis-7-tetradecenoyl-CoA + FADH2	fatty acid b-oxidation	cytoplasmic	1.3.99.3	r	E4	[ P-0625 ( META1_3456 ) ] or [ P-0671 ( META1_4494 ) ] or [ P-0695 ( META1_5048 ) ]
R-0754	acyl-CoA dehydrogenase (n-16:1)	hexadec-9-enoyl-CoA + FAD = trans-3-cis-9-hexadecenoyl-CoA + FADH2	fatty acid b-oxidation	cytoplasmic	1.3.99.3	r	E4	[ P-0625 ( META1_3456 ) ] or [ P-0671 ( META1_4494 ) ] or [ P-0695 ( META1_5048 ) ]
R-0755	acyl-CoA dehydrogenase (n-18:1)	octadec-9-enoyl-CoA + FAD = trans-3-cis-11-octadecenoyl-CoA + FADH2	fatty acid b-oxidation	cytoplasmic	1.3.99.3	r	E4	[ P-0625 ( META1_3456 ) ] or [ P-0671 ( META1_4494 ) ] or [ P-0695 ( META1_5048 ) ]
R-0756	heme O synthase	protoheme-IX + all-trans-farnesyl-diphosphate + H2O = heme-o + diphosphate	heme biosynthesis	cytoplasmic	2.5.1.-	r	E4	[ P-0626 ( META1_3472 ) ]
R-0757	N-formylglutamate amidohydrolase	N-formyl-L-glutamate + H2O = L-glutamate + formate	histidine degradation	cytoplasmic	3.5.1.68	nr	E4	[ P-0627 ( META1_3487 ) ]
R-0758	haloacid dehalogenase	chloroacetate + H2O = glycolate + HCl	1,2-dichloroethane degradation	cytoplasmic	3.8.1.2	r	E4	[ P-0628 ( META1_3510 ) ]
R-0759	superoxide dismutase	2 superoxide + 2 H+ = H2O2 + O2	superoxide radicals degradation	cytoplasmic	1.15.1.1	r	E4	[ P-0629 ( META1_3512 ) ]
R-0760	sulfite oxidase	HSO3- + O2 + H2O = H2O2 + SO42- + H+	sulfur metabolism	cytoplasmic	1.8.3.1	nr	E4	[ P-0630 ( META1_3524 ) ] or [ P-0652 ( META1_4217 ) ]
R-0762	2-hydroxychromene-2-carboxylate isomerase	2-hydroxychromene-2-carboxylate = trans-O-hydroxybenzylidenepyruvate	naphthalene degradation	cytoplasmic	-.-.-.-	nr	E4	[ P-0632 ( META1_3563 ) ]
R-0763	precorrin-5 (C1)-methyltransferase	precorrin-5 + (S)-adenosyl-L-methionine + H2O = precorrin-6A + (S)-adenosyl-L-homocysteine + acetate	adenosylcobalamin biosynthesis pathway	cytoplasmic	2.1.1.152	r	E4	[ P-0633 ( META1_3613 ) ]
R-0764	fatty acyl-CoA synthetase (n-4:0)	butyrate + ATP + CoA = butyryl-CoA + AMP + diphosphate	fatty acid b-oxidation	cytoplasmic	6.2.1.3	r	E4	[ P-0636 ( META1_3655 ) ] or [ P-0643 ( META1_3910 ) ]
R-0765	fatty acyl-CoA synthetase (n-6:0)	hexanoate + ATP + CoA = hexanoyl-CoA + AMP + diphosphate	fatty acid b-oxidation	cytoplasmic	6.2.1.3	r	E4	[ P-0636 ( META1_3655 ) ] or [ P-0643 ( META1_3910 ) ]
R-0766	fatty acyl-CoA synthetase (n-8:0)	octanoate + ATP + CoA = octanoyl-CoA + AMP + diphosphate	fatty acid b-oxidation	cytoplasmic	6.2.1.3	r	E4	[ P-0636 ( META1_3655 ) ] or [ P-0643 ( META1_3910 ) ]
R-0767	fatty acyl-CoA synthetase (n-10:0)	decanoate + ATP + CoA = decanoyl-CoA + AMP + diphosphate	fatty acid b-oxidation	cytoplasmic	6.2.1.3	r	E4	[ P-0636 ( META1_3655 ) ] or [ P-0643 ( META1_3910 ) ]
R-0768	fatty acyl-CoA synthetase (n-12:0)	dodecanoate + ATP + CoA = dodecanoyl-CoA + AMP + diphosphate	fatty acid b-oxidation	cytoplasmic	6.2.1.3	r	E4	[ P-0636 ( META1_3655 ) ] or [ P-0643 ( META1_3910 ) ]
R-0769	fatty acyl-CoA synthetase (n-14:0)	tetradecanoate + ATP + CoA = tetradecanoyl-CoA + AMP + diphosphate	fatty acid b-oxidation	cytoplasmic	6.2.1.3	r	E4	[ P-0636 ( META1_3655 ) ] or [ P-0643 ( META1_3910 ) ]
R-0770	fatty acyl-CoA synthetase (n-16:0)	hexadecanoate + ATP + CoA = hexadecanoyl-CoA + AMP + diphosphate	fatty acid b-oxidation	cytoplasmic	6.2.1.3	r	E4	[ P-0636 ( META1_3655 ) ] or [ P-0643 ( META1_3910 ) ]
R-0771	fatty acyl-CoA synthetase (n-18:0)	octadecanoate + ATP + CoA = octadecanoyl-CoA + AMP + diphosphate	fatty acid b-oxidation	cytoplasmic	6.2.1.3	r	E4	[ P-0636 ( META1_3655 ) ] or [ P-0643 ( META1_3910 ) ]
R-0772	fatty acyl-CoA synthetase (n-12:1)	5-dodecenoate + ATP + CoA = cis-dodec-5-enoyl-CoA + AMP + diphosphate	fatty acid b-oxidation	cytoplasmic	6.2.1.3	r	E4	[ P-0636 ( META1_3655 ) ] or [ P-0643 ( META1_3910 ) ]
R-0773	fatty acyl-CoA synthetase (n-14:1)	7-tetradecenoate + ATP + CoA = cis-tetradec-7-enoyl-CoA + AMP + diphosphate	fatty acid b-oxidation	cytoplasmic	6.2.1.3	r	E4	[ P-0636 ( META1_3655 ) ] or [ P-0643 ( META1_3910 ) ]
R-0774	fatty acyl-CoA synthetase (n-16:1)	9-hexadecenoate + ATP + CoA = hexadec-9-enoyl-CoA + AMP + diphosphate	fatty acid b-oxidation	cytoplasmic	6.2.1.3	r	E4	[ P-0636 ( META1_3655 ) ] or [ P-0643 ( META1_3910 ) ]
R-0775	fatty acyl-CoA synthetase (n-18:1)	9-octadecenoate + ATP + CoA = octadec-9-enoyl-CoA + AMP + diphosphate	fatty acid b-oxidation	cytoplasmic	6.2.1.3	r	E4	[ P-0636 ( META1_3655 ) ] or [ P-0643 ( META1_3910 ) ]
R-0776	adenine deaminase	adenine + H2O = NH3 + hypoxanthine	salvage pathways of purine and pyrimidine nucleotides	cytoplasmic	3.5.4.2	nr	E4	[ P-0637 ( META1_3660 ) ]
R-0777	exopolyphosphatase	polyphosphate(n) + H2O = polyphosphate(n-1) + phosphate	phosphorous metabolism	cytoplasmic	3.6.1.11	nr	E4	[ P-0638 ( META1_3662 ) ]
R-0778	lauroyl acyltransferase	dodecanoyl-[acyl-carrier-protein] + KDO2-lipid-IVA = KDO2-(lauroyl)-lipid-IVA + [acyl-carrier-protein]	lipopolysaccharide biosynthesis	cytoplasmic	2.3.1.-	r	E4	[ P-0639 ( META1_3702 ) ]
R-0779	alcohol dehydrogenase (isopropanol)	isopropanol + NAD+ = acetone + NADH + H+	acetone degradation	cytoplasmic	1.1.1.-	r	E4	[ P-0640 ( META1_3748 ) ]
R-0780	alcohol dehydrogenase (acetaldehyde)	acetaldehyde + NADH + H+ = ethanol + NAD+	oxidative ethanol degradation	cytoplasmic	1.1.1.-	r	E4	[ P-0640 ( META1_3748 ) ]
R-0781	acetoin reductase	acetoin + NADH + H+ = 2,3-butanediol + NAD+	diacetyl, acetoin, 2,3-butanediol biosynthesis	cytoplasmic	1.1.1.4	r	E4	[ P-0640 ( META1_3748 ) ]
R-0782	diacetyl reductase	diacetyl + NADH + H+ = acetoin + NAD+	diacetyl, acetoin, 2,3-butanediol biosynthesis	cytoplasmic	1.1.1.5	nr	E4	[ P-0640 ( META1_3748 ) ]
R-0783	3,4-dihydroxy-2-butanone-4-phoshate synthase	D-ribulose-5-phosphate = formate + L-3,4-dihydroxybutan-2-one-4-phosphate	flavin biosynthesis	cytoplasmic	4.1.99.12	nr	E4	[ P-0609 ( META1_3198 ) ]
R-0784	pyrimidine phosphatase	5-amino-6-ribitylamino-2,4(1H,3H)-pyrimidinedione-5'-phosphate + H2O = 5-amino-6-ribitylamino-2,4(1H,3H)-pyrimidinedione + phosphate	flavin biosynthesis	cytoplasmic	-.-.-.-	nr	E6	-
R-0785	2,3-dihydro-3-hydroxy-anthranilate oxidation (spontaneous)	2,3-dihydro-3-hydroxy-anthranilate = 2,3-dihydro-3-oxo-anthranilate + 4 H+	phenazine biosynthesis	cytoplasmic	-.-.-.-	nr	E2	-
R-0786	2,3-dihydro-3-oxo-anthranilate condensation (hypothetical)	2 2,3-dihydro-3-oxo-anthranilate = phenazine-1-carboxylate + CO2 + O2 + 3 H+	phenazine biosynthesis	cytoplasmic	-.-.-.-	r	E6	-
R-0787	NH3-dependent NAD(+) synthetase	ATP + nicotinate-adenine-dinucleotide + NH3 = AMP + diphosphate + NAD+	NAD biosynthesis	cytoplasmic	6.3.5.1	nr	E4	[ P-0343 ( META1_4425 ) ]
R-0788	anhydro-N-acetylmuramoyl-L-alanine amidase	GlcNAc-1,6-anhMurNAc-L-Ala-gamma-D-Glu-DAP-D-Ala + H2O = GlcNAc-1,6-anhMurNAc + L-Ala-gamma-D-Glu-DAP-D-Ala	murein tripeptide recycling	cytoplasmic	3.5.1.28	nr	E4	[ P-0735 ( META1_3918 ) ]
R-0789	4-hydroxybenzoate octaprenyltransferase	all-trans-octaprenyl-diphosphate + 4-hydroxybenzoate = 3-octaprenyl-4-hydroxybenzoate + diphosphate	ubiquinone-8 biosynthesis	cytoplasmic	2.5.1.39	nr	E4	[ P-0737 ( META1_0666 ) ]
R-0790	chorismate lyase	chorismate = 4-hydroxybenzoate + pyruvate	ubiquinone-8 biosynthesis	cytoplasmic	4.1.3.40	nr	E6	-
R-0791	3-octaprenyl-4-hydroxybenzoate carboxy-lyase	3-octaprenyl-4-hydroxybenzoate = 2-octaprenylphenol + CO2	ubiquinone-8 biosynthesis	cytoplasmic	4.1.1.-	nr	E6	-
R-0792	molybderin biosynthesis protein	GTP + H2O = precursor-Z + diphosphate	molybdenum cofactor biosynthesis	cytoplasmic	3.5.4.-	nr	E4	[ P-0500 ( META1_0772 and META1_2843 ) ]
R-0793	4-hydroxy-L-threonine phosphate dehydrogenase, NAD-dependent	4-(phosphonooxy)-threonine + NAD+ = (2S)-2-amino-3-oxo-4-phosphonooxybutanoate + NADH + H+	pyridoxal-5'-phosphate biosynthesis	cytoplasmic	1.1.1.262	r	E4	[ P-0642 ( META1_3894 ) ]
R-0794	xanthine dehydrogenase 2	hypoxanthine + H2O = xanthine + 2 H+	salvage pathways of purine and pyrimidine nucleotides	cytoplasmic	-.-.-.-	nr	E4	[ P-0591 ( META1_3015 ) ] or [ AU-0645 ( META1_1654 and META1_3923 ) ]
R-0795	urea carboxylase	ATP + urea + CO2 + H2O = ADP + phosphate + urea-1-carboxylate	urea degradation	cytoplasmic	6.3.4.6	nr	E4	[ P-0647 ( META1_4094 ) ]
R-0796	allophanate hydrolase	urea-1-carboxylate + H2O = 2 NH3 + 2 CO2	urea degradation	cytoplasmic	3.5.1.54	nr	E4	[ P-0647 ( META1_4094 ) ]
R-0797	putative n-methylproline demethylase	monomethyl-proline + demethylated-methyl-acceptor = L-proline + methylated-methyl-acceptor	stachydrine degradation	cytoplasmic	-.-.-.-	nr	E4	[ P-0649 ( META1_4118 ) ]
R-0798	choline kinase	choline + ATP = phosphoryl-choline + ADP + 2 H+	phosphatidylcholine biosynthesis	cytoplasmic	2.7.1.32	nr	E4	[ P-0651 ( META1_4122 ) ]
R-0799	ethanolamine kinase	ethanolamine + ATP = phosphoryl-ethanolamine + ADP	phosphatidylcholine biosynthesis	cytoplasmic	2.7.1.82	nr	E4	[ P-0651 ( META1_4122 ) ]
R-0800	hydantoinase	dihydrouracil + H2O = 3-ureidopropionate	uracil degradation (reductive)	cytoplasmic	3.5.2.2	nr	E4	[ P-0736 ( META1_4124 ) ]
R-0801	UDP-N-acetylglucosamine 2-epimerase	UDP-N-acetyl-D-glucosamine + H2O = N-acetyl-D-mannosamine + UDP	sugar nucleotide biosynthesis	cytoplasmic	5.1.3.14	nr	E4	[ P-0654 ( META1_4260 ) ]
R-0802	nigerose hydrolase	nigerose + H2O = 2 D-glucose	sugar degradation	cytoplasmic	3.2.1.-	r	E4	[ P-0655 ( META1_4275 ) ]
R-0803	2-octaprenyl-6-methoxyphenol hydroxylase	2-octaprenyl-6-methoxyphenol + O2 + 4 H+ = 2-octaprenyl-6-methoxy-1,4-benzoquinol + H2O	ubiquinone-8 biosynthesis	cytoplasmic	1.14.3.-	nr	E4	[ P-0656 ( META1_4277 ) ]
R-0804	nicotinamidase	nicotinamide + H2O = NH3 + nicotinate	NAD biosynthesis	cytoplasmic	3.5.1.19	r	E4	[ P-0658 ( META1_4281 ) ]
R-0805	agmatinase	agmatine + H2O = urea + putrescine	putrescine biosynthesis	cytoplasmic	3.5.3.11	r	E4	[ P-0659 ( META1_4303 ) ]
R-0806	phosphopantothenoylcysteine decarboxylase	(R)-4'-phosphopantothenoyl-L-cysteine = 4'-phosphopantetheine + CO2	coenzyme A biosynthesis	cytoplasmic	4.1.1.36	nr	E4	[ P-0660 ( META1_4307 ) ]
R-0807	phosphopantothenoylcysteine synthetase	(D)-4'-phosphopantothenate + L-cysteine + CTP = (R)-4'-phosphopantothenoyl-L-cysteine + diphosphate + CMP	coenzyme A biosynthesis	cytoplasmic	6.3.2.5	nr	E4	[ P-0660 ( META1_4307 ) ]
R-0808	(S)-adenosylmethionine:2-DMK methyltransferase	(S)-adenosyl-L-methionine + demethylmenaquinone-8 = (S)-adenosyl-L-homocysteine + menaquinone-8	menaquinone-8 biosynthesis	cytoplasmic	2.1.1.-	nr	E4	[ P-0662 ( META1_4311 ) ]
R-0809	2-octaprenyl-6-methoxy-1,4-benzoquinone methylase	(S)-adenosyl-L-methionine + 2-octaprenyl-6-methoxy-1,4-benzoquinol = (S)-adenosyl-L-homocysteine + 2-octaprenyl-3-methyl-6-methoxy-1,4-benzoquinol	ubiquinone-8 biosynthesis	cytoplasmic	2.1.1.-	nr	E4	[ P-0662 ( META1_4311 ) ]
R-0810	biotin synthase	sulfurated-sulfur-donor + dethiobiotin + 2 (S)-adenosyl-L-methionine = biotin + 2 5'-deoxyadenosine + 2 L-methionine + unsulfurated-sulfur-acceptor	biotin biosynthesis	cytoplasmic	2.8.1.6	nr	E4	[ P-0664 ( META1_4394 ) ]
R-0811	5-carboxymethyl-2-oxo-hex-3-ene-1,7-dioate decarboxylase	5-carboxy-2-oxohept-3-enedioate = 2-hydroxyhepta-2,4-dienedioate + CO2	4-hydroxyphenylacetate degradation	cytoplasmic	4.1.1.68	nr	E4	[ P-0665 ( META1_4396 ) ]
R-0812	5-carboxymethyl-2-hydroxymuconate isomerase	5-carboxymethyl-2-hydroxymuconate = 5-carboxy-2-oxohept-3-enedioate	4-hydroxyphenylacetate degradation	cytoplasmic	5.3.3.10	nr	E4	[ P-0665 ( META1_4396 ) ]
R-0813	rubredoxin NAD+ reductase	oxidized-rubredoxin + NADH = reduced-rubredoxin + NAD+	oxidative phosphorilation	cytoplasmic	1.18.1.1	r	E4	[ P-0667 ( META1_0921 ) ]
R-0814	pyridine nucleotide-disulphide oxidoreductase	oxidized-electron-acceptor + NADH + H+ = reduced-electron-acceptor + NAD+	oxidative phosphorilation	cytoplasmic	1.6.99.3	nr	E4	[ P-0668 ( META1_4439 ) ]
R-0815	catalase	ethanol + H2O2 = acetaldehyde + 2 H2O	oxidative ethanol degradation	cytoplasmic	1.11.1.6	nr	E4	[ P-0724 ( META2_1021 ) ]
R-0816	maltose acetyltransferase	maltose + acetyl-CoA = acetylmaltose + CoA	starch and sucrose metabolism	cytoplasmic	2.3.1.79	r	E4	[ P-0675 ( META1_4639 ) ]
R-0817	D-lactate dehydrogenase	D-lactate + NAD+ = pyruvate + NADH + H+	methylglyoxal degradation	cytoplasmic	1.1.1.28	r	E4	[ P-0682 ( META1_4794 ) ]
R-0819	enoyl-CoA hydratase (n-6:0)	trans-hex-2-enoyl-CoA + H2O = (3S)-3-hydroxyhexanoyl-CoA	fatty acid b-oxidation	cytoplasmic	4.2.1.17	r	E4	[ P-0683 ( META1_4879 ) ] or [ P-0734 ( META1_3452 and META1_3455 ) ]
R-0820	enoyl-CoA hydratase (n-8:0)	trans-oct-2-enoyl-CoA + H2O = (3S)-3-hydroxyoctanoyl-CoA	fatty acid b-oxidation	cytoplasmic	4.2.1.17	r	E4	[ P-0683 ( META1_4879 ) ] or [ P-0734 ( META1_3452 and META1_3455 ) ]
R-0821	enoyl-CoA hydratase (n-12:0)	trans-dodec-2-enoyl-CoA + H2O = (3S)-3-hydroxydodecanoyl-CoA	fatty acid b-oxidation	cytoplasmic	4.2.1.17	r	E4	[ P-0683 ( META1_4879 ) ] or [ P-0734 ( META1_3452 and META1_3455 ) ]
R-0822	enoyl-CoA hydratase (n-14:0)	trans-tetradec-2-enoyl-CoA + H2O = (3S)-3-hydroxytetradecanoyl-CoA	fatty acid b-oxidation	cytoplasmic	4.2.1.17	r	E4	[ P-0683 ( META1_4879 ) ] or [ P-0734 ( META1_3452 and META1_3455 ) ]
R-0823	enoyl-CoA hydratase (n-16:0)	trans-hexadec-2-enoyl-CoA + H2O = (3S)-3-hydroxyhexadecanoyl-CoA	fatty acid b-oxidation	cytoplasmic	4.2.1.17	r	E4	[ P-0683 ( META1_4879 ) ] or [ P-0734 ( META1_3452 and META1_3455 ) ]
R-0824	enoyl-CoA hydratase (n-18:0)	trans-octadec-2-enoyl-CoA + H2O = (3S)-3-hydroxyoctadecanoyl-CoA	fatty acid b-oxidation	cytoplasmic	4.2.1.17	r	E4	[ P-0683 ( META1_4879 ) ] or [ P-0734 ( META1_3452 and META1_3455 ) ]
R-0825	enoyl-CoA hydratase (n-12:1)	trans-3-cis-5-dodecenoyl-CoA + H2O = (3S)-3-hydroxy-cis-dodec-5-enoyl-CoA	fatty acid b-oxidation	cytoplasmic	4.2.1.17	r	E4	[ P-0683 ( META1_4879 ) ] or [ P-0734 ( META1_3452 and META1_3455 ) ]
R-0826	enoyl-CoA hydratase (n-14:1)	trans-3-cis-7-tetradecenoyl-CoA + H2O = (3S)-3-hydroxy-cis-tetradec-7-enoyl-CoA	fatty acid b-oxidation	cytoplasmic	4.2.1.17	r	E4	[ P-0683 ( META1_4879 ) ] or [ P-0734 ( META1_3452 and META1_3455 ) ]
R-0827	enoyl-CoA hydratase (n-16:1)	trans-3-cis-9-hexadecenoyl-CoA + H2O = (3S)-3-hydroxy-cis-hexadec-9-enoyl-CoA	fatty acid b-oxidation	cytoplasmic	4.2.1.17	r	E4	[ P-0683 ( META1_4879 ) ] or [ P-0734 ( META1_3452 and META1_3455 ) ]
R-0828	enoyl-CoA hydratase (n-18:1)	trans-3-cis-11-octadecenoyl-CoA + H2O = (3S)-3-hydroxy-cis-octadec-11-enoyl-CoA	fatty acid b-oxidation	cytoplasmic	4.2.1.17	r	E4	[ P-0683 ( META1_4879 ) ] or [ P-0734 ( META1_3452 and META1_3455 ) ]
R-0829	cardiolipin synthase (n-16:0)	phosphatidylglycerol(dihexadecanoyl) = cardiolipin(dihexadecanoyl) + glycerol	cardiolipin biosynthesis	cytoplasmic	2.7.8.-	r	E4	[ P-0684 ( META1_4881 ) ]
R-0830	cardiolipin synthase (n-16:1)	phosphatidylglycerol(dihexadec-9-enoyl) = cardiolipin(dihexadec-9-enoyl) + glycerol	cardiolipin biosynthesis	cytoplasmic	2.7.8.-	r	E4	[ P-0684 ( META1_4881 ) ]
R-0831	cardiolipin synthase (n-18:0)	phosphatidylglycerol(dioctadecanoyl) = cardiolipin(dioctadecanoyl) + glycerol	cardiolipin biosynthesis	cytoplasmic	2.7.8.-	r	E4	[ P-0684 ( META1_4881 ) ]
R-0832	cardiolipin synthase (n-18:1)	phosphatidylglycerol(dioctadec-9-enoyl) = cardiolipin(dioctadec-9-enoyl) + glycerol	cardiolipin biosynthesis	cytoplasmic	2.7.8.-	r	E4	[ P-0684 ( META1_4881 ) ]
R-0833	hydroxymethylpyrimidine kinase	ATP + hydroxymethylpyrimidine = ADP + hydroxymethylpyrimidine-phosphate	thiamin biosynthesis	cytoplasmic	2.7.1.49	r	E4	[ P-0685 ( META1_4915 ) ]
R-0834	phosphohydroxymethylpyrimidine kinase	hydroxymethylpyrimidine-phosphate + ATP = 4-amino-5-hydroxymethyl-2-methylpyrimidine-pyrophosphate + ADP	thiamin biosynthesis	cytoplasmic	2.7.4.7	r	E4	[ P-0685 ( META1_4915 ) ]
R-0835	ferredoxin--nitrite reductase	NO2- + 6 reduced-ferredoxin + 7 H+ = NH3 + 6 oxidized-ferredoxin + 2 H2O	nitrate reduction	cytoplasmic	1.7.7.1	nr	E4	[ P-0688 ( META1_4940 ) ]
R-0837	saccharopine dehydrogenase (NADP+, L-glutamate-forming)	saccharopine + NADP+ + H2O = L-glutamate + 2-aminoadipate-6-semialdehyde + NADPH + H+	lysine biosynthesis	cytoplasmic	1.5.1.7	nr	E4	[ P-0691 ( META1_4985 ) ]
R-0838	nicotinate phosphoribosyltransferase	nicotinate-mononucleotide + diphosphate = nicotinate + 5-phosphoribosyl-1-pyrophosphate	NAD salvage pathway	cytoplasmic	2.4.2.11	r	E4	[ P-0693 ( META1_5011 ) ]
R-0839	pantetheine-phosphate adenylyltransferase	4'-phosphopantetheine + ATP = dephospho-CoA + diphosphate	coenzyme A biosynthesis	cytoplasmic	2.7.7.3	r	E4	[ P-0694 ( META1_5018 ) ]
R-0840	UDP-N-acetylmuramoylalanine--D-glutamate ligase	UDP-N-acetylmuramoyl-L-alanine + D-glutamate + ATP = UDP-N-acetylmuramoyl-L-alanyl-D-glutamate + phosphate + ADP	peptidoglycan biosynthesis	cytoplasmic	6.3.2.9	nr	E4	[ P-0697 ( META1_5084 ) ]
R-0841	UDP-N-acetylmuramoylalanyl-D-glutamyl-2,6-diaminopimelate-D-alanyl-D-alanine ligase	UDP-N-acetylmuramoyl-L-alanyl-D-glutamyl-meso-2,6-diaminopimelate + D-alanyl-D-alanine + ATP = UDP-N-acetylmuramoyl-L-alanyl-D-glutamyl-meso-2,6-diaminopimelyl-D-alanyl-D-alanine + phosphate + ADP	peptidoglycan biosynthesis	cytoplasmic	6.3.2.10	nr	E4	[ P-0698 ( META1_5086 ) ]
R-0842	phospho-N-acetylmuramoyl-pentapeptide-transferase 1	UDP-N-acetylmuramoyl-L-alanyl-D-glutamyl-meso-2,6-diaminopimelyl-D-alanyl-D-alanine + di-trans,poly-cis-undecaprenyl-phosphate = peptidoglycan2 + UMP	peptidoglycan biosynthesis	cytoplasmic	2.7.8.13	r	E4	[ P-0700 ( META1_5085 ) ]
R-0843	phospho-N-acetylmuramoyl-pentapeptide-transferase 2	UDP-N-acetylmuramoyl-L-alanyl-D-glutamyl-L-lysyl-D-alanyl-D-alanine + di-trans,poly-cis-undecaprenyl-phosphate = N-acetylmuramoyl-L-alanyl-D-glutamyl-L-lysyl-D-alanyl-D-alanine-diphosphoundecaprenol + UMP	peptidoglycan biosynthesis	cytoplasmic	2.7.8.13	r	E4	[ P-0700 ( META1_5085 ) ]
R-0844	UDP-N-acetylmuramoylalanyl-D-glutamate 2,6-diaminopimelate ligase	UDP-N-acetylmuramoyl-L-alanyl-D-glutamate + meso-diaminoheptanedioate + ATP = UDP-N-acetylmuramoyl-L-alanyl-D-glutamyl-meso-2,6-diaminopimelate + phosphate + ADP	peptidoglycan biosynthesis	cytoplasmic	6.3.2.13	nr	E4	[ P-0699 ( META1_5087 ) ]
R-0845	UDP-N-acetylglucosamine acyltransferase	(3R)-3-hydroxytetradecanoyl-[acyl-carrier-protein] + UDP-N-acetyl-D-glucosamine = UDP-3-O-(3-hydroxymyristoyl)-N-acetylglucosamine + [acyl-carrier-protein]	lipid-A-precursor biosynthesis	cytoplasmic	2.3.1.129	r	E4	[ P-0701 ( META1_5125 ) ]
R-0846	lipid-A-disaccharide synthase	2,3-bis(3-hydroxymyristoyl)-b-D-glucosaminyl-1-phosphate + UDP-2,3-bis(3-hydroxymyristoyl)glucosamine = lipid-A-disaccharide + UDP	lipid-A-precursor biosynthesis	cytoplasmic	2.4.1.182	nr	E4	[ P-0702 ( META1_5127 ) ]
R-0847	tartrate dehydrogenase	L-tartrate + NAD+ = 2-hydroxy-3-oxosuccinate + NADH + H+	tartrate metabolism	cytoplasmic	1.1.1.93	r	E4	[ P-0703 ( META1_5136 ) ]
R-0848	tartrate decarboxylase	L-tartrate = D-glycerate + CO2	tartrate metabolism	cytoplasmic	4.1.1.73	nr	E4	[ P-0703 ( META1_5136 ) ]
R-0849	D-malate dehydrogenase [decarboxylating]	(R)-malate + NAD+ = CO2 + pyruvate + NADH + H+	D-malate degradation	cytoplasmic	1.1.1.83	nr	E4	[ P-0703 ( META1_5136 ) ]
R-0850	precorrin-6A reductase	precorrin-6A + NADPH + H+ = precorrin-6B + NADP+	adenosylcobalamin biosynthesis pathway	cytoplasmic	1.3.1.54	r	E4	[ P-0704 ( META1_5173 ) ]
R-0851	adenosyl-cobyric acid synthase	adenosyl-cobyrinate-a,c-diamide + 4 L-glutamine + 4 ATP + 4 H2O = 4 L-glutamate + adenosyl-cobyrate + 4 ADP + 4 phosphate	adenosylcobalamin biosynthesis pathway	cytoplasmic	6.3.5.10	r	E4	[ P-0705 ( META1_5174 ) ]
R-0852	adenosylcobinamide-phosphate synthase	ATP + adenosyl-cobyrate + (R)-1-amino-2-propanol-O-2-phosphate = ADP + phosphate + adenosyl-cobinamide-phosphate	adenosylcobalamin biosynthesis pathway	cytoplasmic	6.3.1.10	nr	E4	[ P-0706 ( META1_5175 ) ]
R-0853	L-threonine-O-3-phosphate decarboxylase	L-threonine-O-3-phosphate = (R)-1-amino-2-propanol-O-2-phosphate + CO2	adenosylcobalamin biosynthesis pathway	cytoplasmic	4.1.1.81	nr	E4	[ P-0707 ( META1_5176 ) ]
R-0854	2-nitropropane dioxygenase	2 2-nitropropane + O2 = 2 NO2- + 2 acetone + 2 H+	2-nitropropane degradation	cytoplasmic	1.13.11.32	r	E4	[ P-0708 ( META1_5191 ) ]
R-0855	aerobic magnesium-protoporphyrin IX monomethyl ester cyclase 1	131-oxo-magnesium-protoporphyrin-IX-13-monomethyl-ester + NADPH + O2 + H+ = divinyl-protochlorophyllidea + NADP+ + 2 H2O	bacteriochlorophyll a biosynthesis	cytoplasmic	1.14.13.81	nr	E4	[ P-0710 ( META1_5263 ) ]
R-0856	aerobic magnesium-protoporphyrin IX monomethyl ester cyclase 2	131-hydroxy-magnesium-protoporphyrin-IX-13-monomethyl-ester + NADPH + O2 + H+ = 131-oxo-magnesium-protoporphyrin-IX-13-monomethyl-ester + NADP+ + 2 H2O	bacteriochlorophyll a biosynthesis	cytoplasmic	1.14.13.81	nr	E4	[ P-0710 ( META1_5263 ) ]
R-0857	magnesium protoporphyrin IX methyltransferase	Mg-protoporphyrin + (S)-adenosyl-L-methionine = (S)-adenosyl-L-homocysteine + Mg-protoporphyrin-monomethyl-ester	bacteriochlorophyll a biosynthesis	cytoplasmic	2.1.1.11	nr	E4	[ P-0711 ( META1_5269 ) ]
R-0858	protochlorophyllide reductase	monovinyl-protochlorophyllidea + NADPH + H+ = chlorophyllidea + NADP+	bacteriochlorophyll a biosynthesis	cytoplasmic	1.3.1.33	nr	E4	[ P-0712 ( META1_5270 ) ]
R-0859	3-vinyl bacteriochlorophyllide a hydratase	3-vinyl-bacteriochlorophyllidea + H2O = 2-desacetyl-2-hydroxyethyl-bacteriochlorophyllidea	bacteriochlorophyll a biosynthesis	cytoplasmic	-.-.-.-	nr	E4	[ P-0713 ( META1_5274 ) ]
R-0860	chlorophyllide hydratase	chlorophyllidea + H2O = 3-hydroxyethylchlorophyllidea	bacteriochlorophyll a biosynthesis	cytoplasmic	-.-.-.-	nr	E4	[ P-0713 ( META1_5274 ) ]
R-0861	bacteriochlorophyll a synthase	bacteriochlorophyllidea + all-trans-geranyl-geranyl-diphosphate = geranylgeranyl-bacteriochlorophylla + diphosphate	bacteriochlorophyll a biosynthesis	cytoplasmic	-.-.-.-	nr	E4	[ P-0714 ( META1_5277 ) ]
R-0862	geranylgeranyl reductase 1	geranylgeranyl-bacteriochlorophylla + NADPH + H+ = dihydrogeranylgeranyl-bacteriochlorophylla + NADP+	bacteriochlorophyll a biosynthesis	cytoplasmic	-.-.-.-	nr	E4	[ P-0715 ( META1_5279 ) ]
R-0863	geranylgeranyl reductase 2	dihydrogeranylgeranyl-bacteriochlorophylla + NADPH + H+ = tetrahydrogeranylgeranyl-bacteriochlorophylla + NADP+	bacteriochlorophyll a biosynthesis	cytoplasmic	-.-.-.-	nr	E4	[ P-0715 ( META1_5279 ) ]
R-0864	geranylgeranyl reductase 3	tetrahydrogeranylgeranyl-bacteriochlorophylla + NADPH + H+ = bacteriochlorophylla + NADP+	bacteriochlorophyll a biosynthesis	cytoplasmic	-.-.-.-	nr	E4	[ P-0715 ( META1_5279 ) ]
R-0865	arsenate reductase	arsenate + reduced-glutaredoxin = arsenite + oxidized-glutaredoxin + H2O	arsenate detoxification	cytoplasmic	1.20.4.1	nr	E4	[ P-0716 ( META2_0144 ) ] or [ P-0717 ( META2_0145 ) ]
R-0866	phosphonate dehydrogenase	phosphonate + NAD+ + H2O = phosphate + NADH + H+	unassigned	cytoplasmic	1.20.1.1	r	E4	[ P-0718 ( META2_0360 ) ] or [ P-0731 ( META2_1233 ) ]
R-0867	methylglyoxal reductase	methylglyoxal + NADPH + H+ = acetol + NADP+	methylglyoxal degradation	cytoplasmic	-.-.-.-	r	E4	[ P-0722 ( META2_0870 ) ]
R-0868	b-keto ester reductase	ethyl-2-methylacetoacetate + NADPH + H+ = ethyl-(2R)-methyl-(3S)-hydroxybutanoate + NADP+	unassigned	cytoplasmic	1.1.1.274	r	E4	[ P-0722 ( META2_0870 ) ]
R-0869	2,5-diketo-D-gluconate reductase A	2,5-didehydro-D-gluconate + NADPH + H+ = 2-keto-L-gluconate + NADP+	ketogluconate metabolism	cytoplasmic	1.1.1.274	r	E4	[ P-0722 ( META2_0870 ) ]
R-0870	chromate reductase	Cr6+ + 2 NADPH + O2 = Cr3+ + H2O2 + 2 NADP+	chromium metabolism	cytoplasmic	-.-.-.-	nr	E4	[ P-0723 ( META2_0871 ) ]
R-0871	nitrilase	indole-3-acetonitrile + 2 H2O = NH3 + indole-3-acetate + H+	IAA biosynthesis	cytoplasmic	3.5.5.1	nr	E4	[ P-0726 ( META2_1117 ) ] or [ P-0727 ( META2_1120 ) ]
R-0872	neurosporene dehydratase	neurosporene + H2O = hydroxyneurosporene	carotenoids biosynthesis	cytoplasmic	-.-.-.-	nr	E4	[ P-0733 ( META1_2922 ) ]
R-0873	hydroxyneurosporene synthase 1	trans-lycopene + H2O = rhodopin	carotenoids biosynthesis	cytoplasmic	-.-.-.-	nr	E4	[ P-0733 ( META1_2922 ) ]
R-0874	hydroxyneurosporene synthase 2	anhydrorhodovibrin + H2O = rhodovibrin	carotenoids biosynthesis	cytoplasmic	-.-.-.-	nr	E4	[ P-0733 ( META1_2922 ) ]
R-0875	hydroxyneurosporene synthase 3	3,4-dihydroanhydrorhodovibrin + H2O = 3',4'-dihydrorhodovibrin	carotenoids biosynthesis	cytoplasmic	-.-.-.-	nr	E4	[ P-0733 ( META1_2922 ) ]
R-0876	aerobic magnesium-protoporphyrin IX monomethyl ester cyclase 3	Mg-protoporphyrin-monomethyl-ester + NADPH + O2 + H+ = 131-hydroxy-magnesium-protoporphyrin-IX-13-monomethyl-ester + NADP+ + H2O	bacteriochlorophyll a biosynthesis	cytoplasmic	1.14.13.81	nr	E4	[ P-0710 ( META1_5263 ) ]
R-0877	3,8-divinyl protochlorophyllide 8-vinyl reductase	divinyl-protochlorophyllidea + NADPH + H+ = monovinyl-protochlorophyllidea + NADP+	bacteriochlorophyll a biosynthesis	cytoplasmic	1.3.1.75	nr	E6	-
R-0878	molybdopterin adenylyltransferase	ATP + molybdopterin = molybdopterin-AMP + diphosphate	molybdenum cofactor biosynthesis	cytoplasmic	2.7.7.-	nr	E6	-
R-0879	3-hydroxyacyl-CoA epimerase (n-4:0)	(S)-3-hydroxybutanoyl-CoA = (R)-3-hydroxybutanoyl-CoA	fatty acid b-oxidation	cytoplasmic	5.1.2.3	r	E4	[ P-0734 ( META1_3452 and META1_3455 ) ]
R-0880	3-hydroxyacyl-CoA epimerase (n-6:0)	(3S)-3-hydroxyhexanoyl-CoA = (3R)-3-hydroxyhexanoyl-CoA	fatty acid b-oxidation	cytoplasmic	5.1.2.3	r	E4	[ P-0734 ( META1_3452 and META1_3455 ) ]
R-0881	3-hydroxyacyl-CoA epimerase (n-8:0)	(3S)-3-hydroxyoctanoyl-CoA = (3R)-3-hydroxyoctanoyl-CoA	fatty acid b-oxidation	cytoplasmic	5.1.2.3	r	E4	[ P-0734 ( META1_3452 and META1_3455 ) ]
R-0882	3-hydroxyacyl-CoA epimerase (n-12:0)	(3S)-3-hydroxydodecanoyl-CoA = (3R)-3-hydroxydodecanoyl-CoA	fatty acid b-oxidation	cytoplasmic	5.1.2.3	r	E4	[ P-0734 ( META1_3452 and META1_3455 ) ]
R-0883	3-hydroxyacyl-CoA epimerase (n-14:0)	(3S)-3-hydroxytetradecanoyl-CoA = (3R)-3-hydroxytetradecanoyl-CoA	fatty acid b-oxidation	cytoplasmic	5.1.2.3	r	E4	[ P-0734 ( META1_3452 and META1_3455 ) ]
R-0884	3-hydroxyacyl-CoA epimerase (n-16:0)	(3S)-3-hydroxyhexadecanoyl-CoA = (3R)-3-hydroxyhexadecanoyl-CoA	fatty acid b-oxidation	cytoplasmic	5.1.2.3	r	E4	[ P-0734 ( META1_3452 and META1_3455 ) ]
R-0885	3-hydroxyacyl-CoA epimerase (n-18:0)	(3S)-3-hydroxyoctadecanoyl-CoA = (3R)-3-hydroxyoctadecanoyl-CoA	fatty acid b-oxidation	cytoplasmic	5.1.2.3	r	E4	[ P-0734 ( META1_3452 and META1_3455 ) ]
R-0886	3-hydroxyacyl-CoA epimerase (n-12:1)	(3S)-3-hydroxy-cis-dodec-5-enoyl-CoA = (3R)-3-hydroxy-cis-dodec-5-enoyl-CoA	fatty acid b-oxidation	cytoplasmic	5.1.2.3	r	E4	[ P-0734 ( META1_3452 and META1_3455 ) ]
R-0887	3-hydroxyacyl-CoA epimerase (n-14:1)	(3S)-3-hydroxy-cis-tetradec-7-enoyl-CoA = (3R)-3-hydroxy-cis-tetradec-7-enoyl-CoA	fatty acid b-oxidation	cytoplasmic	5.1.2.3	r	E4	[ P-0734 ( META1_3452 and META1_3455 ) ]
R-0888	3-hydroxyacyl-CoA epimerase (n-16:1)	(3S)-3-hydroxy-cis-hexadec-9-enoyl-CoA = (3R)-3-hydroxy-cis-hexadec-9-enoyl-CoA	fatty acid b-oxidation	cytoplasmic	5.1.2.3	r	E4	[ P-0734 ( META1_3452 and META1_3455 ) ]
R-0889	3-hydroxyacyl-CoA epimerase (n-18:1)	(3S)-3-hydroxy-cis-octadec-11-enoyl-CoA = (3R)-3-hydroxy-cis-octadec-11-enoyl-CoA	fatty acid b-oxidation	cytoplasmic	5.1.2.3	r	E4	[ P-0734 ( META1_3452 and META1_3455 ) ]
R-0890	3-hydroxyacyl-CoA dehydrogenase (n-4:0)	(S)-3-hydroxybutanoyl-CoA + NAD+ = acetoacetyl-CoA + NADH + H+	fatty acid b-oxidation	cytoplasmic	1.1.1.35	r	E4	[ P-0734 ( META1_3452 and META1_3455 ) ]	Korotkova,2001 J Bacteriol.
R-0891	3-hydroxyacyl-CoA dehydrogenase (n-6:0)	(3S)-3-hydroxyhexanoyl-CoA + NAD+ = 3-oxohexanoyl-CoA + NADH + H+	fatty acid b-oxidation	cytoplasmic	1.1.1.35	r	E4	[ P-0734 ( META1_3452 and META1_3455 ) ]
R-0892	3-hydroxyacyl-CoA dehydrogenase (n-8:0)	(3S)-3-hydroxyoctanoyl-CoA + NAD+ = 3-oxooctanoyl-CoA + NADH + H+	fatty acid b-oxidation	cytoplasmic	1.1.1.35	r	E4	[ P-0734 ( META1_3452 and META1_3455 ) ]
R-0893	3-hydroxyacyl-CoA dehydrogenase (n-12:0)	(3S)-3-hydroxydodecanoyl-CoA + NAD+ = 3-oxododecanoyl-CoA + NADH + H+	fatty acid b-oxidation	cytoplasmic	1.1.1.35	r	E4	[ P-0734 ( META1_3452 and META1_3455 ) ]
R-0894	3-hydroxyacyl-CoA dehydrogenase (n-14:0)	(3S)-3-hydroxytetradecanoyl-CoA + NAD+ = 3-oxotetradecanoyl-CoA + NADH + H+	fatty acid b-oxidation	cytoplasmic	1.1.1.35	r	E4	[ P-0734 ( META1_3452 and META1_3455 ) ]
R-0895	3-hydroxyacyl-CoA dehydrogenase (n-16:0)	(3S)-3-hydroxyhexadecanoyl-CoA + NAD+ = 3-oxohexadecanoyl-CoA + NADH + H+	fatty acid b-oxidation	cytoplasmic	1.1.1.35	r	E4	[ P-0734 ( META1_3452 and META1_3455 ) ]
R-0896	3-hydroxyacyl-CoA dehydrogenase (n-18:0)	(3S)-3-hydroxyoctadecanoyl-CoA + NAD+ = 3-oxooctadecanoyl-CoA + NADH + H+	fatty acid b-oxidation	cytoplasmic	1.1.1.35	r	E4	[ P-0734 ( META1_3452 and META1_3455 ) ]
R-0897	3-hydroxyacyl-CoA dehydrogenase (n-12:1)	(3S)-3-hydroxy-cis-dodec-5-enoyl-CoA + NAD+ = 3-oxo-cis-dodec-5-enoyl-CoA + NADH + H+	fatty acid b-oxidation	cytoplasmic	1.1.1.35	r	E4	[ P-0734 ( META1_3452 and META1_3455 ) ]
R-0898	3-hydroxyacyl-CoA dehydrogenase (n-14:1)	(3S)-3-hydroxy-cis-tetradec-7-enoyl-CoA + NAD+ = 3-oxo-cis-tetradec-7-enoyl-CoA + NADH + H+	fatty acid b-oxidation	cytoplasmic	1.1.1.35	r	E4	[ P-0734 ( META1_3452 and META1_3455 ) ]
R-0899	3-hydroxyacyl-CoA dehydrogenase (n-16:1)	(3S)-3-hydroxy-cis-hexadec-9-enoyl-CoA + NAD+ = 3-oxo-cis-hexadec-9-enoyl-CoA + NADH + H+	fatty acid b-oxidation	cytoplasmic	1.1.1.35	r	E4	[ P-0734 ( META1_3452 and META1_3455 ) ]
R-0900	3-hydroxyacyl-CoA dehydrogenase (n-18:1)	(3S)-3-hydroxy-cis-octadec-11-enoyl-CoA + NAD+ = 3-oxo-cis-octadec-11-enoyl-CoA + NADH + H+	fatty acid b-oxidation	cytoplasmic	1.1.1.35	r	E4	[ P-0734 ( META1_3452 and META1_3455 ) ]
R-0901	enoyl-CoA isomerase (n-6:0)	trans-hex-2-enoyl-CoA = cis-hex-3-enoyl-CoA	fatty acid b-oxidation	cytoplasmic	5.3.3.8	r	E4	[ P-0734 ( META1_3452 and META1_3455 ) ]
R-0902	enoyl-CoA isomerase (n-8:0)	trans-oct-2-enoyl-CoA = cis-oct-3-enoyl-CoA	fatty acid b-oxidation	cytoplasmic	5.3.3.8	r	E4	[ P-0734 ( META1_3452 and META1_3455 ) ]
R-0903	enoyl-CoA isomerase (n-12:0)	trans-dodec-2-enoyl-CoA = cis-dodec-3-enoyl-CoA	fatty acid b-oxidation	cytoplasmic	5.3.3.8	r	E4	[ P-0734 ( META1_3452 and META1_3455 ) ]
R-0904	enoyl-CoA isomerase (n-14:0)	trans-tetradec-2-enoyl-CoA = cis-tetradec-3-enoyl-CoA	fatty acid b-oxidation	cytoplasmic	5.3.3.8	r	E4	[ P-0734 ( META1_3452 and META1_3455 ) ]
R-0905	enoyl-CoA isomerase (n-16:0)	trans-hexadec-2-enoyl-CoA = cis-hexadec-3-enoyl-CoA	fatty acid b-oxidation	cytoplasmic	5.3.3.8	r	E4	[ P-0734 ( META1_3452 and META1_3455 ) ]
R-0906	enoyl-CoA isomerase (n-18:0)	trans-octadec-2-enoyl-CoA = cis-octadec-3-enoyl-CoA	fatty acid b-oxidation	cytoplasmic	5.3.3.8	r	E4	[ P-0734 ( META1_3452 and META1_3455 ) ]
R-0907	enoyl-CoA isomerase (n-12:1)	trans-2-cis-5-dodecenoyl-CoA = cis-3-cis-5-dodecenoyl-CoA	fatty acid b-oxidation	cytoplasmic	5.3.3.8	r	E4	[ P-0734 ( META1_3452 and META1_3455 ) ]
R-0908	enoyl-CoA isomerase (n-14:1)	trans-2-cis-7-tetradecenoyl-CoA = cis-3-cis-7-tetradecenoyl-CoA	fatty acid b-oxidation	cytoplasmic	5.3.3.8	r	E4	[ P-0734 ( META1_3452 and META1_3455 ) ]
R-0909	enoyl-CoA isomerase (n-16:1)	trans-2-cis-9-hexadecenoyl-CoA = cis-3-cis-9-hexadecenoyl-CoA	fatty acid b-oxidation	cytoplasmic	5.3.3.8	r	E4	[ P-0734 ( META1_3452 and META1_3455 ) ]
R-0910	enoyl-CoA isomerase (n-18:1)	trans-2-cis-11-octadecenoyl-CoA = cis-3-cis-11-octadecenoyl-CoA	fatty acid b-oxidation	cytoplasmic	5.3.3.8	r	E4	[ P-0734 ( META1_3452 and META1_3455 ) ]
R-0911	enoyl-CoA isomerase (n-4:0)	crotonyl-CoA = vinylacetyl-CoA	fatty acid b-oxidation	cytoplasmic	5.3.3.8	r	E4	[ P-0734 ( META1_3452 and META1_3455 ) ]
R-0913	3-ketoacyl-CoA thiolase (n-6:0)	3-oxohexanoyl-CoA + CoA = acetyl-CoA + butyryl-CoA	fatty acid b-oxidation	cytoplasmic	2.3.1.16	r	E4	[ P-0734 ( META1_3452 and META1_3455 ) ]
R-0914	3-ketoacyl-CoA thiolase (n-8:0)	3-oxooctanoyl-CoA + CoA = acetyl-CoA + hexanoyl-CoA	fatty acid b-oxidation	cytoplasmic	2.3.1.16	r	E4	[ P-0734 ( META1_3452 and META1_3455 ) ]
R-0915	3-ketoacyl-CoA thiolase (n-10:0)	3-oxodecanoyl-CoA + CoA = acetyl-CoA + octanoyl-CoA	fatty acid b-oxidation	cytoplasmic	2.3.1.16	r	E4	[ P-0734 ( META1_3452 and META1_3455 ) ]
R-0916	3-ketoacyl-CoA thiolase (n-12:0)	3-oxododecanoyl-CoA + CoA = acetyl-CoA + decanoyl-CoA	fatty acid b-oxidation	cytoplasmic	2.3.1.16	r	E4	[ P-0734 ( META1_3452 and META1_3455 ) ]
R-0917	3-ketoacyl-CoA thiolase (n-14:0)	3-oxotetradecanoyl-CoA + CoA = acetyl-CoA + dodecanoyl-CoA	fatty acid b-oxidation	cytoplasmic	2.3.1.16	r	E4	[ P-0734 ( META1_3452 and META1_3455 ) ]
R-0918	3-ketoacyl-CoA thiolase (n-16:0)	3-oxohexadecanoyl-CoA + CoA = acetyl-CoA + tetradecanoyl-CoA	fatty acid b-oxidation	cytoplasmic	2.3.1.16	r	E4	[ P-0734 ( META1_3452 and META1_3455 ) ]
R-0919	3-ketoacyl-CoA thiolase (n-18:0)	3-oxooctadecanoyl-CoA + CoA = acetyl-CoA + hexadecanoyl-CoA	fatty acid b-oxidation	cytoplasmic	2.3.1.16	r	E4	[ P-0734 ( META1_3452 and META1_3455 ) ]
R-0920	3-ketoacyl-CoA thiolase (n-12:1)	3-oxo-cis-dodec-5-enoyl-CoA + CoA = acetyl-CoA + cis-dec-3-enoyl-CoA	fatty acid b-oxidation	cytoplasmic	2.3.1.16	r	E4	[ P-0734 ( META1_3452 and META1_3455 ) ]
R-0921	3-ketoacyl-CoA thiolase (n-14:1)	3-oxo-cis-tetradec-7-enoyl-CoA + CoA = acetyl-CoA + cis-dodec-5-enoyl-CoA	fatty acid b-oxidation	cytoplasmic	2.3.1.16	r	E4	[ P-0734 ( META1_3452 and META1_3455 ) ]
R-0922	3-ketoacyl-CoA thiolase (n-16:1)	3-oxo-cis-hexadec-9-enoyl-CoA + CoA = acetyl-CoA + cis-tetradec-7-enoyl-CoA	fatty acid b-oxidation	cytoplasmic	2.3.1.16	r	E4	[ P-0734 ( META1_3452 and META1_3455 ) ]
R-0923	3-ketoacyl-CoA thiolase (n-18:1)	3-oxo-cis-octadec-11-enoyl-CoA + CoA = acetyl-CoA + hexadec-9-enoyl-CoA	fatty acid b-oxidation	cytoplasmic	2.3.1.16	r	E4	[ P-0734 ( META1_3452 and META1_3455 ) ]
R-0924	enoyl-CoA isomerase (n-10:0)	trans-dec-2-enoyl-CoA = cis-dec-2-enoyl-CoA	fatty acid b-oxidation	cytoplasmic	5.3.3.8	r	E4	[ P-0734 ( META1_3452 and META1_3455 ) ]
R-0925	3-hydroxyacyl-CoA dehydrogenase (n-10:0)	(3S)-3-hydroxydecanoyl-CoA + NAD+ = 3-oxodecanoyl-CoA + NADH + H+	fatty acid b-oxidation	cytoplasmic	1.1.1.35	r	E4	[ P-0734 ( META1_3452 and META1_3455 ) ]
R-0926	3-hydroxyacyl-CoA epimerase (n-10:0)	(3S)-3-hydroxydecanoyl-CoA = (3R)-3-hydroxydecanoyl-CoA	fatty acid b-oxidation	cytoplasmic	5.1.2.3	r	E4	[ P-0734 ( META1_3452 and META1_3455 ) ]
R-0927	enoyl-CoA hydratase (n-10:0)	trans-dec-2-enoyl-CoA + H2O = (3S)-3-hydroxydecanoyl-CoA	fatty acid b-oxidation	cytoplasmic	4.2.1.17	r	E4	[ P-0683 ( META1_4879 ) ] or [ P-0734 ( META1_3452 and META1_3455 ) ]
R-0928	2-octaprenyl-3-methyl-6-methoxy-1,4-benzoquinone hydroxylase	2-octaprenyl-3-methyl-6-methoxy-1,4-benzoquinol + O2 + H+ = 3-demethylubiquinol-8 + H2O	ubiquinone-8 biosynthesis	cytoplasmic	-.-.-.-	nr	E6	-
R-0929	L-sorbosone to L-sorbosone-2,6-lactone (spontaneously)	L-sorbosone = L-sorbosone-2,6-lactone	sugar metabolism	cytoplasmic	-.-.-.-	nr	E2	-
R-0930	pantothenate synthetase	b-alanine + L-pantoate + ATP = (R)-pantothenate + diphosphate + AMP	pantothenate biosynthesis	cytoplasmic	6.3.2.1	nr	E4	[ P-0738 ( META1_2235 ) ]
R-0933	phosphatidylglycerophosphatase (n-16:0)	phosphatidylglycerolphosphate(dihexadecanoyl) + H2O = phosphate + phosphatidylglycerol(dihexadecanoyl)	glycerophospholipid metabolism	cytoplasmic	3.1.3.27	r	E6	-
R-0934	phosphatidylglycerophosphatase (n-16:1)	phosphatidylglycerolphosphate(dihexadec-9-enoyl) + H2O = phosphate + phosphatidylglycerol(dihexadec-9-enoyl)	glycerophospholipid metabolism	cytoplasmic	3.1.3.27	r	E6	-
R-0935	phosphatidylglycerophosphatase (n-18:0)	phosphatidylglycerolphosphate(dioctadecanoyl) + H2O = phosphate + phosphatidylglycerol(dioctadecanoyl)	glycerophospholipid metabolism	cytoplasmic	3.1.3.27	r	E6	-
R-0936	phosphatidylglycerophosphatase (n-18:1)	phosphatidylglycerolphosphate(dioctadec-9-enoyl) + H2O = phosphate + phosphatidylglycerol(dioctadec-9-enoyl)	glycerophospholipid metabolism	cytoplasmic	3.1.3.27	r	E6	-
R-0937	protoporphyrinogen IX oxidase	protoporphyrinogen-IX + 3 O2 = protoporphyrin-IX + 3 H2O2	bacteriochlorophyll a biosynthesis	cytoplasmic	1.3.3.4	nr	E6	-
R-0938	1-amino-propan-2-one-3-phosphate synthesis	(2S)-2-amino-3-oxo-4-phosphonooxybutanoate = 1-amino-propan-2-one-3-phosphate + CO2	pyridoxal-5'-phosphate biosynthesis	cytoplasmic	-.-.-.-	nr	E2	-
R-0939	riboflavin kinase	riboflavin + ATP = ADP + FMN	flavin biosynthesis	cytoplasmic	2.7.1.26	nr	E4	[ P-0739 ( META1_0335 ) ]
R-0940	FMN adenylyltransferase	ATP + FMN = diphosphate + FAD	flavin biosynthesis	cytoplasmic	2.7.7.2	nr	E4	[ P-0739 ( META1_0335 ) ]
R-0941	UDP-2,3-diacylglucosamine hydrolase	UDP-2,3-bis(3-hydroxymyristoyl)glucosamine + H2O = 2,3-bis(3-hydroxymyristoyl)-b-D-glucosaminyl-1-phosphate + UMP	peptidoglycan biosynthesis	cytoplasmic	-.-.-.-	nr	E6	-
R-0942	cob(I)yrinic acid a,c-diamide adenosyltransferase	cob(I)yrinate-a,c-diamide + ATP = adenosyl-cobyrinate-a,c-diamide + triphosphate + H+	adenosylcobalamin biosynthesis pathway	cytoplasmic	2.5.1.17	nr	E4	[ P-0519 ( META1_1337 ) ]
R-0943	cob(II)yrinate a,c-diamide reductase	cob(II)yrinate-a,c-diamide + FMNH2 = cob(I)yrinate-a,c-diamide + FMN	adenosylcobalamin biosynthesis pathway	cytoplasmic	1.16.8.1	nr	E4	[ P-0740 ( META1_1981 ) ]
R-0944	a-ribazole-5'-phosphate phosphatase	a-ribazole-5'-P + H2O = a-ribazole + phosphate	adenosylcobalamin biosynthesis pathway	cytoplasmic	3.1.3.73	nr	E6	-
R-0945	adenosylcobalamine-5'-phosphate phosphatase	adenosylcobalamin-5'-phosphate + H2O = coenzyme-B12 + phosphate	adenosylcobalamin biosynthesis pathway	cytoplasmic	-.-.-.-	nr	E6	-
R-0946	L-threonine kinase	L-threonine + ATP = L-threonine-O-3-phosphate + ADP	adenosylcobalamin biosynthesis pathway	cytoplasmic	-.-.-.-	nr	E6	-
R-0947	flavin destructase	FMNH2 + O2 = 2 dimethylbenzimidazole + D-erythrose-4-phosphate + H2O	adenosylcobalamin biosynthesis pathway	cytoplasmic	-.-.-.-	nr	E6	-
R-0965	N-succinyldiaminopimelate-aminotransferase	L-glutamate + N-succinyl-2-amino-6-ketopimelate = 2-oxoglutarate + N-succinyl-L,L-2,6-diaminopimelate	lysine biosynthesis	cytoplasmic	2.6.1.17	r	E6	-
R-0966	L-asparaginase (periplasm)	L-asparagine[p] + H2O[p] = L-aspartate[p] + NH3[p]	aspartate/asparagine degradation	periplasmic	3.5.1.1	nr	E4	[ P-0376 ( META1_4726 ) ]
R-0967	superoxide dismutase (periplasm)	2 superoxide[p] + 2 H+[p] = H2O2[p] + O2[p]	superoxide radicals degradation	periplasmic	1.15.1.1	r	E4	[ P-0681 ( META1_4707 ) ]
R-0968	galactose oxidase (extracellular)	D-galactose[e] + O2[e] = D-galacto-hexodialdose[e] + H2O2[e]	sugar oxidation	extracellular	1.1.3.9	r	E4	[ P-0146 ( META1_0037 ) ] or [ P-0147 ( META1_0991 ) ]
R-0969	phytoene dehydrogenase 1 (extracellular)	phytoene[e] + reduced-electron-acceptor[e] + O2[e] = phytofluene[e] + oxidized-electron-acceptor[e] + 2 H2O[e]	carotenoids biosynthesis	extracellular	1.14.99.-	nr	E4	[ P-0452 ( META1_3665 ) ]
R-0970	phytoene dehydrogenase 2 (extracellular)	phytofluene[e] + reduced-electron-acceptor[e] + O2[e] = zeta-carotene[e] + oxidized-electron-acceptor[e] + 2 H2O[e]	carotenoids biosynthesis	extracellular	1.14.99.-	nr	E4	[ P-0452 ( META1_3665 ) ]
R-0971	zeta-carotene desaturase 1 (extracullular)	zeta-carotene[e] + reduced-electron-acceptor[e] + O2[e] = neurosporene[e] + oxidized-electron-acceptor[e] + 2 H2O[e]	carotenoids biosynthesis	extracellular	1.14.99.30	nr	E4	[ P-0452 ( META1_3665 ) ]
R-0972	zeta-carotene desaturase 2 (extracellular)	neurosporene[e] + reduced-electron-acceptor[e] + O2[e] = trans-lycopene[e] + oxidized-electron-acceptor[e] + 2 H2O[e]	carotenoids biosynthesis	extracellular	1.14.99.30	nr	E4	[ P-0452 ( META1_3665 ) ]
R-0973	deoxynucleoside triphosphate pyrophosphohydrolase (dATP)	dATP + H2O = dAMP + diphosphate	salvage pathways of purine and pyrimidine nucleotides	cytoplasmic	3.6.1.-	nr	E4	[ P-0475 ( META1_0202 ) ]
R-0974	deoxynucleoside triphosphate pyrophosphohydrolase (dTTP)	dTTP + H2O = dTMP + diphosphate	salvage pathways of purine and pyrimidine nucleotides	cytoplasmic	3.6.1.-	nr	E4	[ P-0475 ( META1_0202 ) ]
R-0975	deoxynucleoside triphosphate pyrophosphohydrolase (dGTP)	dGTP + H2O = dGMP + diphosphate	salvage pathways of purine and pyrimidine nucleotides	cytoplasmic	3.6.1.-	nr	E4	[ P-0475 ( META1_0202 ) ]
R-0976	deoxynucleoside triphosphate pyrophosphohydrolase (dCTP)	dCTP + H2O = dCMP + diphosphate	salvage pathways of purine and pyrimidine nucleotides	cytoplasmic	3.6.1.-	nr	E4	[ P-0475 ( META1_0202 ) ]
R-0977	NADH-azoreductase	methyl-red + 2 NADH + 2 H+ = anthranilate + N,N'-dimethyl-p-phenylenediamine + 2 NAD+	unassigned	cytoplasmic	1.7.1.6	r	E4	[ P-0537 ( META1_2017 ) ]
R-0978	acetyldehyde dehydrogenase	acetaldehyde + NADP+ + H2O = acetate + NADPH + H+	oxidative ethanol degradation	cytoplasmic	1.2.1.-	nr	E4	[ P-0114 ( META1_3652 ) ]
R-0979	beta-glucosidase	short-glucan(y) + y H2O = y b-D-glucose	starch and sucrose metabolism	cytoplasmic	3.2.1.-	nr	E4	[ P-0183 ( META1_1169 ) ]
R-0980	2-acetolactate decarboxylation	2-acetolactate = CO2 + 2 H+ + diacetyl	diacetyl, acetoin, 2,3-butanediol biosynthesis	cytoplasmic	-.-.-.-	nr	E2	-
R-0981	5-methylthioribose-1-phosphate isomerase	(S)-methyl-5-thio-alpha-D-ribose-1-phosphate = (S)-methyl-5-thio-D-ribulose-1-phosphate	methionine salvage pathway	cytoplasmic	5.3.1.23	nr	E4	[ P-0754 ( META1_0488 ) ]
R-0982	S-adenosylmethionine decarboxylase	(S)-adenosyl-L-methionine = CO2 + (S)-adenosylmethioninamine	polyamine biosynthesis	cytoplasmic	4.1.1.50	nr	E6	-
R-0983	adenylylsulfate kinase	adenosine-5'-phosphosulfate + ATP = phosphoadenosine-5'-phosphosulfate + ADP	sulfate reduction I (assimilatory)	cytoplasmic	2.7.1.25	r	E6	-
R-0984	nitrate reductase assimilatory	NO3- + NADPH + H+ = NO2- + NADP+ + H2O	nitrate reduction	cytoplasmic	1.7.1.3	nr	E6	-
R-0985	adenosine-3'(2'),5'-bisphosphate nucleotidase	adenosine-3',5'-bisphosphate + H2O = phosphate + AMP	sulfate reduction I (assimilatory)	cytoplasmic	3.1.3.7	nr	E4	[ P-0766 ( META1_1419 ) ]
R-0988	5-keto-D-gluconate 5-reductase (inferred from physiology)	NADPH + 5-dehydro-D-gluconate + H+ = NADP+ + D-gluconate	ketogluconate metabolism	cytoplasmic	1.1.1.69	r	E6	-
R-0989	malyl-CoA thioesterase	(S)-malyl-CoA + H2O = (S)-malate + CoA	acetate metabolism	cytoplasmic	-.-.-.-	nr	E1	[ P-0769 ( META1_2137 ) ]	Erb et al.,2010 J.Bacteriol.; Smejkalova et al., 2010 PLoSOne
R-0990	triphosphate phosphohydrolase (inferred from gap)	triphosphate + H2O = diphosphate + phosphate	phosphorous metabolism	cytoplasmic	3.6.1.25	nr	E6	-
R-0991	NADPH oxidoreductase (OYE)	NADPH + H+ + O2 = NADP+ + H2O2	NADPH oxidation	cytoplasmic	1.6.99.1	nr	E4	[ P-0772 ( META1_2244 ) ]
R-0992	glutathione peroxidase (periplasmic)	H2O2[p] + 2 glutathione = glutathione-disulfide + 2 H2O[p]	superoxide radicals degradation	periplasmic	1.11.1.9	nr	E4	[ P-0773 ( META1_0207 ) ] or [ P-0774 ( META1_3265 ) ]
R-0993	5'-deoxyadenosine phosphorylase	5'-deoxyadenosine + phosphate = adenine + 5'-deoxyribose-1-phosphate	unassigned	cytoplasmic	-.-.-.-	r	E4	[ P-0214 ( META1_2512 ) ]
R-0994	aminodeoxychorismate lyase	4-amino-4-deoxychorismate = p-aminobenzoate + pyruvate	folate biosynthesis	cytoplasmic	4.1.3.38	r	E6	-
R-0995	sulfur donor activation	unsulfurated-sulfur-acceptor + H2S = sulfurated-sulfur-donor	sulfur metabolism	cytoplasmic	.-.-.-.-	nr	E6	-
R-0996	aspartate 1-decarboxylase	L-aspartate = b-alanine + CO2	coenzyme A biosynthesis	cytoplasmic	4.1.1.11	nr	E6	-
R-0997	molybdopterin-synthase activations	sulfurated-sulfur-donor + molybdopterin-synthase = sulfurated-molybdopterin-synthase + unsulfurated-sulfur-acceptor	molybdenum cofactor biosynthesis	cytoplasmic	.-.-.-.-	nr	E6	-
R-0998	erythronate-4-phosphate dehydrogenase	erythronate-4-phosphate + NAD+ = 2-oxo-3-hydroxy-4-phosphobutanoate + NADH + H+	pyridoxal-5'-phosphate biosynthesis	cytoplasmic	1.1.1.290	r	E6	-
R-0999	erythrose 4-phosphate dehydrogenase	D-erythrose-4-phosphate + NAD+ + H2O = erythronate-4-phosphate + NADH + H+	pyridoxal-5'-phosphate biosynthesis	cytoplasmic	1.2.1.72	r	E6	-
R-1000	glycine oxidase 5	glycine + O2 = iminoglycine + H2O2	thiamine biosynthesis	cytoplasmic	1.4.3.19	nr	E4	[ P-0486 ( META1_0430 ) ]
R-1001	thiamin biosynthesis 1	thiS + ATP = adenylated-thiS + diphosphate	thiamine biosynthesis	cytoplasmic	2.7.7.-	nr	E4	[ P-0776 ( META1_0429 ) ]
R-1002	thiamin biosynthesis 2	thiI + L-cysteine = thiI-persulfide + L-alanine	thiamine biosynthesis	cytoplasmic	-.-.-.-	r	E4	[ P-0775 ( META1_4360 ) ]
R-1003	thiamin biosynthesis 3	adenylated-thiS + thiI-persulfide = thiS-thiI-acyl-disulfide + AMP	thiamine biosynthesis	cytoplasmic	-.-.-.-	nr	E6	-
R-1004	thiamin biosynthesis 4	thiS-thiI-acyl-disulfide + thiF = thiS-thiF-acyl-disulfide + thiI	thiamine biosynthesis	cytoplasmic	-.-.-.-	nr	E6	-
R-1005	debranched limit dextrin phosphorylase	debranched-limit-dextrin + n phosphate = n D-glucose-1-phosphate	starch and sucrose metabolism	cytoplasmic		r	E4	[ P-0164 ( META1_2008 ) ]
R-1006	NAD kinase	NAD+ + ATP = NADP+ + ADP	NAD biosynthesis	cytoplasmic	2.7.1.23	nr	E4	[ P-0799 ( META1_0369 ) ]
R-1007	photosystem I	2 oxidized-ferredoxin + 2 reduced-cytochrome-c + photon = 2 reduced-ferredoxin + 2 oxidized-cytochrome-c	photosynthesis light reactions	inner membrane	.-.-.-.-	nr	E4	[ P-0800 ( META1_2931 and META1_2932 and META1_2933 and META1_2934 and META1_2935 and META1_5267 and META1_5268 ) ]
R-1008	sulfur oxidation enzyme system	thiosulfate[p] + 5 H2O[p] + oxidized-cytochrome-c = 2 SO42-[p] + 10 H+[p] + 8 reduced-cytochrome-c	sulfur metabolism	periplasmic	.-.-.-.-	r	E4	[ P-0801 ( META1_2558 and META1_2561 and META1_2562 and META1_2563 and META1_2564 and META1_2565 and META1_2566 and META1_2567 and META1_2568 ) ]
R-1009	formaldehyde dehydrogenase	formaldehyde[p] + 2 oxidized-cytochrome-c = formate[p] + 2 H+[p] + 2 reduced-cytochrome-c	formaldehyde oxidation to formate	periplasmic	.-.-.-.-	nr	E1	[ P-0802 ( META1_1740 ) ]	Schmidt et al. (2010) Microbiology
R-1010	aldose sugar dehydrogenase (D-arabinose)	D-arabinose[p] + 2 oxidized-cytochrome-c = D-arabinono-1,4-lactone[p] + 2 H+[p] + 2 reduced-cytochrome-c	sugar oxidation	periplasmic	1.1.5.-	nr	E4	[ P-0150 ( META1_4884 ) ]
R-1011	aldose sugar dehydrogenase (L-arabinose)	L-arabinose[p] + 2 oxidized-cytochrome-c = L-arabinono-1,4-lactone[p] + 2 H+[p] + 2 reduced-cytochrome-c	sugar oxidation	periplasmic	1.1.5.-	nr	E4	[ P-0150 ( META1_4884 ) ]
R-1012	D-arabinolactonase	D-arabinono-1,4-lactone[p] + H2O[p] = D-arabinonate[p]	sugar oxidation	periplasmic	3.1.1.-	nr	E2	-
R-1013	L-arabinolactonase	L-arabinono-1,4-lactone[p] + H2O[p] = L-arabinonate[p]	sugar oxidation	periplasmic	3.1.1.-	nr	E2	-
R-1014	aldose sugar dehydrogenase (L-lyxose)	L-lyxose[p] + 2 oxidized-cytochrome-c = L-lyxono-1,4-lactone[p] + 2 H+[p] + 2 reduced-cytochrome-c	sugar oxidation	periplasmic	1.1.5.-	nr	E4	[ P-0150 ( META1_4884 ) ]
R-1015	L-lyxolactonase	L-lyxono-1,4-lactone[p] + H2O[p] = L-lyxonate[p]	sugar oxidation	periplasmic	3.1.1.-	nr	E2	-
R-1016	aldose sugar dehydrogenase (D-xylose)	D-xylose[p] + 2 oxidized-cytochrome-c = D-xylono-1,4-lactone[p] + 2 H+[p] + 2 reduced-cytochrome-c	sugar oxidation	periplasmic	1.1.5.-	nr	E4	[ P-0150 ( META1_4884 ) ]
R-1017	D-xylolactonase	D-xylono-1,4-lactone[p] + H2O[p] = D-xylonate[p]	sugar oxidation	periplasmic	3.1.1.-	nr	E2	-
R-1018	aldose sugar dehydrogenase (D-ribose)	D-ribose[p] + 2 oxidized-cytochrome-c = D-ribono-1,4-lactone[p] + 2 H+[p] + 2 reduced-cytochrome-c	sugar oxidation	periplasmic	1.1.5.-	nr	E4	[ P-0150 ( META1_4884 ) ]
R-1019	D-ribolactonase	D-ribono-1,4-lactone[p] + H2O[p] = D-ribonate[p]	sugar oxidation	periplasmic	3.1.1.-	nr	E2	-
R-1020	aldose sugar dehydrogenase (2-deoxy-D-ribose)	2-deoxy-D-ribose[p] + 2 oxidized-cytochrome-c = 2-deoxy-D-ribono-1,4-lactone[p] + 2 H+[p] + 2 reduced-cytochrome-c	sugar oxidation	periplasmic	1.1.5.-	nr	E4	[ P-0150 ( META1_4884 ) ]
R-1021	2-deoxy-D-ribolactonase	2-deoxy-D-ribono-1,4-lactone[p] + H2O[p] = 2-deoxy-D-ribonate[p]	sugar oxidation	periplasmic	3.1.1.-	nr	E2	-
R-1022	aldose sugar dehydrogenase (3-O-b-D-galactopyranosyl-D-arabinose)	3-O-b-D-galactopyranosyl-D-arabinose[p] + 2 oxidized-cytochrome-c = 3-O-b-D-galactopyranosyl-D-arabinono-1,4-lactone[p] + 2 H+[p] + 2 reduced-cytochrome-c	sugar oxidation	periplasmic	1.1.5.-	nr	E4	[ P-0150 ( META1_4884 ) ]
R-1023	3-O-b-D-galactopyranosyl-D-arabinolactonase	3-O-b-D-galactopyranosyl-D-arabinono-1,4-lactone[p] + H2O[p] = 3-O-b-D-galactopyranosyl-D-arabinonate[p]	sugar oxidation	periplasmic	3.1.1.-	nr	E2	-
R-1024	ethylamine dehydrogenase	ethylamine[p] + oxidized-amicyanin + H2O[p] = acetaldehyde[p] + NH3[p] + reduce-amicyanin	ethylamine oxidation to acetaldehyde	periplasmic	1.4.99.3	nr	E1	[ P-0575 ( META1_2769 and META1_2770 and META1_2771 and META1_2772 and META1_2773 and META1_2774 and META1_2776 and META1_2777 ) ]
R-1025	amicyanin oxidation	2 oxidized-cytochrome-c + reduced-amicyanin = 2 reduced-cytochrome-c + oxidized-amicyanine	methylamine oxidation to formaldehyde	periplasmic		nr	E1	[ P-0575 ( META1_2769 and META1_2770 and META1_2771 and META1_2772 and META1_2773 and META1_2774 and META1_2776 and META1_2777 ) ]
R-1026	photosystem I cyclic	2 reduced-ferredoxin + 2 H+ + UQ = 2 oxidized-ferredoxin + UQH2	photosynthesis light reactions	periplasmic	noEC	nr	E6	-
R-1027	2-amino-2-deoxyisochorismate synthase	chorismate + L-glutamine = 2-amino-2-deoxy-isochorismate + L-glutamate	phenazine biosynthesis	cytoplasmic	2.6.1.86	nr	E5	-
R-1028	2-amino-2-deoxyisochorismate hydrolase	2-amino-2-deoxy-isochorismate + H2O = trans-2,3-dihydro-3-hydroxyanthranilate	phenazine biosynthesis	cytoplasmic	noEC	nr	E5	-
R-1029	carbamate degradation (spontaneous)	carbamate + H+ = NH3 + CO2	cyanate degradation	cytoplasmic	4.2.1.104	nr	E2	-
R-1030	D-lactate dehydrogenase (cytochrome)	D-lactate + 2 oxidized-cytochrome-c = pyruvate + 2 H+ + 2 reduced-cytochrome-c	lactate metabolism	cytoplasmic	1.1.2.4	nr	E4	[ P-0805 ( META1_3705 ) ] or [ P-0806 ( META1_4596 ) ]
R-1031	S-lactate dehydrogenase	(S)-lactate + NAD+ = pyruvate + NADH + H+	lactate metabolism	cytoplasmic	-.-.-.-	r	E5	-
R-1032	1,2-propanediol dehydrogenase	1,2-propanediol[p] + 4 oxidized-cytochrome-c = (S)-lactate[p] + 4 H+[p] + 4 reduced-cytochrome-c	1,2-propanediol metabolism	periplasmic	-.-.-.-	nr	E1	[ P-0080 ( META1_4535 and META1_4538 ) ]	Bolbot, Anthony, 1980, J Gen. Microbiology
R-1033	adenosine phosphorylase	phosphate + adenosine = deoxyribose-1-phosphate + adenine	salvage pathways of purine and pyrimidine nucleotides	cytoplasmic	2.4.2.1	r	E6	-
R-5001	methanol transport via diffusion (extracellular to periplasm)	methanol[e] = methanol[p]	transport : one carbon compound	outer membrane		r	E5	-
R-5002	formaldehyde transport via diffusion (periplasm to cytoplasm)	formaldehyde[p] = formaldehyde	transport : one carbon compound	inner membrane		r	E5	-
R-5003	CO2 transport via diffusion (extracellular to periplasm)	CO2[e] = CO2[p]	transport : one carbon compound	outer membrane		r	E5	-
R-5004	CO2 transport via diffusion (periplasm to cytoplasm)	CO2[p] = CO2	transport : one carbon compound	inner membrane		r	E5	-
R-5005	O2 transport via diffusion (extracellular to periplasm)	O2[e] = O2[p]	transport : gaz	outer membrane		r	E5	-
R-5006	O2 transport via diffusion (periplasm to cytoplasm)	O2[p] = O2	transport : gaz	inner membrane		r	E5	-
R-5007	formaldehyde transport via diffusion (extracellular to periplasm)	formaldehyde[e] = formaldehyde[p]	transport : one carbon compound	outer membrane		r	E5	-
R-5008	phosphate transport via diffusion (extracellular to periplasm)	phosphate[e] = phosphate[p]	transport : ion	outer membrane		r	E5	-
R-5009	phosphate ABC transporter	phosphate[p] + ATP + H2O = 2 phosphate + ADP	transport : ion	inner membrane		nr	E4	[ P-0758 ( META1_5164 and META1_5165 and META1_5166 and META1_5167 ) ]
R-5010	NH3 transport via diffusion (extracellular to periplasm)	NH3[e] = NH3[p]	transport : ion	outer membrane		r	E5	-
R-5011	NH3 transport (periplasm to cytoplasm)	NH3[p] + H+[p] = NH3 + H+	transport : ion	inner membrane		r	E4	[ P-0741 ( META1_2088 ) ]
R-5012	succinate transport via diffusion (extracellular to periplasm)	succinate[e] = succinate[p]	transport : organic acid	outer membrane		r	E5	-
R-5013	succinate symport (periplasm to cytoplasm)	succinate[p] = succinate	transport : organic acid	inner membrane		nr	E4	[ P-0742 ( META1_3271 ) ] or [ P-0743 ( META1_4339 ) ]
R-5014	fumarate transport via diffusion (extracellular to periplasm)	fumarate[e] = fumarate[p]	transport : organic acid	outer membrane		r	E5	-
R-5015	fumarate symport (periplasm to cytoplasm)	fumarate[p] = fumarate	transport : organic acid	inner membrane		nr	E4	[ P-0742 ( META1_3271 ) ] or [ P-0743 ( META1_4339 ) ]
R-5016	citrate transport via diffusion (extracellular to periplasm)	citrate[e] = citrate[p]	transport : organic acid	outer membrane		r	E5	-
R-5017	citrate symport (periplasm to cytoplasm)	citrate[p] = citrate	transport : organic acid	inner membrane		nr	E4	[ P-0742 ( META1_3271 ) ] or [ P-0743 ( META1_4339 ) ]
R-5018	glycolate transport via diffusion (extracellular to periplasm)	glycolate[e] = glycolate[p]	transport : organic acid	outer membrane		r	E5	-
R-5019	glycolate symport (periplasm to cytoplasm)	glycolate[p] = glycolate	transport : organic acid	inner membrane		nr	E4	[ P-0744 ( META1_4616 ) ]
R-5020	formate transport via diffusion (extracellular to periplasm)	formate[e] = formate[p]	transport : one carbon compound	outer membrane		r	E5	-
R-5021	formate symport (periplasm to cytoplasm)	formate[p] = formate	transport : one carbon compound	inner membrane		nr	E4	[ P-0745 ( META1_0892 ) ]
R-5022	oxalate transport via diffusion (extracellular to periplasm)	oxalate[e] = oxalate[p]	transport : organic acid	outer membrane		r	E5	-
R-5023	oxalate/formate antiporter (periplasm to cytoplasm)	oxalate[p] + formate = oxalate + formate[p]	transport : organic acid	inner membrane		nr	E4	[ P-0746 ( META1_1925 ) ] or [ P-0747 ( META1_2127 ) ] or [ P-0748 ( META1_0798 ) ] or [ P-0749 ( META1_0992 ) ] or [ P-0750 ( META1_0993 ) ]
R-5024	acetate transport via diffusion (extracellular to periplasm)	acetate[e] = acetate[p]	transport : organic acid	outer membrane		r	E5	-
R-5025	sodium/acetate symporter (periplasm to cytoplasm)	acetate[p] = acetate	transport : organic acid	inner membrane		nr	E4	[ P-0751 ( META1_2533 ) ] or [ P-0752 ( META1_0927 ) ]
R-5026	D-gluconate transport via diffusion (extracellular to periplasm)	D-gluconate[e] = D-gluconate[p]	transport : sugar	outer membrane		r	E5	-
R-5027	H+/gluconate symporter	D-gluconate[p] = D-gluconate	transport : sugar	inner membrane		nr	E4	[ P-0755 ( META1_4338 ) ]
R-5028	putrescine transport via diffusion (extracellular to periplasm)	putrescine[e] = putrescine[p]	transport : polyamine	outer membrane		r	E5	-
R-5029	putrescine ABC transporter	putrescine[p] + ATP + H2O = putrescine + ADP + phosphate	transport : polyamine	inner membrane		nr	E4	[ P-0756 ( META1_4408 and META1_4583 and META1_4584 and META1_4585 ) ]
R-5030	a-ketoglutarate transport via diffusion (extracellular to periplasm)	2-oxoglutarate[e] = 2-oxoglutarate[p]	transport : organic acid	outer membrane		r	E5	-
R-5031	a-ketoglutarate MFS transporter	2-oxoglutarate[p] = 2-oxoglutarate	transport : organic acid	inner membrane		nr	E4	[ P-0757 ( META1_5134 ) ]
R-5032	PiT phosphate transporter	phosphate[p] + H+[p] = phosphate + H+	transport : ion	inner membrane		nr	E4	[ P-0759 ( META1_5245 ) ]
R-5033	sulfate transport via diffusion (extracellular to periplasm)	SO42-[e] = SO42-[p]	transport : ion	outer membrane		r	E5	-
R-5034	sodium/sulphate symporter	SO42-[p] + Na+[p] = SO42- + Na+	transport : ion	inner membrane		nr	E4	[ P-0760 ( META1_3858 ) ]
R-5035	sodium transport via diffusion (extracellular to periplasm)	Na+[e] = Na+[p]	transport : ion	outer membrane		r	E5	-
R-5036	thiosulfate transport via diffusion (extracellular to periplasm)	thiosulfate[e] = thiosulfate[p]	transport : ion	outer membrane		r	E5	-
R-5037	sulfate ABC transporter	SO42-[p] + ATP + H2O = SO42- + phosphate + ADP	transport : ion	inner membrane		nr	E4	[ P-0761 ( META1_0390 and META1_0403 and META1_0404 and META1_0405 and META1_0406 ) ]
R-5038	thiosulfate ABC transporter	thiosulfate[p] + ATP + H2O = thiosulfate + phosphate + ADP	transport : ion	inner membrane		nr	E4	[ P-0761 ( META1_0390 and META1_0403 and META1_0404 and META1_0405 and META1_0406 ) ]
R-5039	sodium-proton antiporter	Na+ + 2 H+[p] = Na+[p] + 2 H+	transport : ion	inner membrane	-.-.-.-	nr	E4	[ P-0762 ( META2_1135 ) ]
R-5040	nitrate ABC transporter	NO3-[p] + ATP + H2O = NO3- + phosphate + ADP	transport : ion	inner membrane		nr	E4	[ P-0777 ( META1_4944 and META1_4943 and META1_4942 ) ] Or [ P-0778 ( META1_0918 and META1_0919 and META1_0920 ) ]
R-5041	nitrate transport via diffusion (extracellular to periplasm)	NO3-[e] = NO3-[p]	transport : ion	outer membrane		r	E5	-
R-5042	glutamate transport via diffusion (extracellular to periplasm)	L-glutamate[e] = L-glutamate[p]	transport : amino acid	outer membrane		r	E5	-
R-5043	aspartate transport via diffusion (extracellular to periplasm)	L-aspartate[e] = L-aspartate[p]	transport : amino acid	outer membrane		r	E5	-
R-5044	aspartate ABC transporter	L-aspartate[p] + ATP + H2O = L-aspartate + phosphate + ADP	transport : amino acid	inner membrane		nr	E4	[ P-0763 ( META1_4346 and META1_4347 and META1_4348 and META1_4349 ) ]
R-5045	glutamate ABC transporter	L-glutamate[p] + ATP + H2O = L-glutamate + phosphate + ADP	transport : amino acid	inner membrane		nr	E4	[ P-0763 ( META1_4346 and META1_4347 and META1_4348 and META1_4349 ) ]
R-5046	H2O transport via diffusion (extracellular to periplasm)	H2O[e] = H2O[p]	transport : water	outer membrane		r	E5	-
R-5047	H2O transport via aquaporin	H2O[p] = H2O	transport : water	inner membrane		r	E4	[ P-0764 ( META1_3809 ) ]
R-5048	ethanolamine transport via diffusion (extracellular to periplasm)	ethanolamine[e] = ethanolamine[p]	transport : ethanolamine	outer membrane		r	E5	-
R-5049	ethanolamine transporter (permease)	ethanolamine[p] = ethanolamine	transport : ethanolamine	inner membrane		r	E4	[ P-0765 ( META1_0545 ) ]
R-5050	malate transport via diffusion (extracellular to periplasm)	(S)-malate[e] = (S)-malate[p]	transport : organic acid	outer membrane		r	E5	-
R-5051	malate symport (periplasm to cytoplasm)	(S)-malate[p] = (S)-malate	transport : organic acid	inner membrane		nr	E3	[ P-0767 ( META1_1221 ) ]
R-5052	pyruvate transport via diffusion (extracellular to periplasm)	pyruvate[e] = pyruvate[p]	transport : organic acid	outer membrane		r	E5	-
R-5053	pyruvate symport (periplasm to cytoplasm)	pyruvate[p] = pyruvate	transport : organic acid	inner membrane		nr	E5	-
R-5055	glucose porin B (extracellular to periplasm)	D-glucose[e] = D-glucose[p]	transport : sugar	outer membrane		nr	E4	[ P-0768 ( META2_0163 ) ]
R-5056	D-ribose transport via diffusion (extracellular to periplasm)	D-ribose[e] = D-ribose[p]	transport : pentose	outer membrane		r	E5	-
R-5058	2-deoxy-D-ribose transport via diffusion (extracellular to periplasm)	2-deoxy-D-ribose[e] = 2-deoxy-D-ribose[p]	transport : pentose	outer membrane		r	E5	-
R-5060	5-dehydro-D-gluconate transporter (inferred from physiology)	5-dehydro-D-gluconate[p] = 5-dehydro-D-gluconate	transport : sugar	inner membrane		nr	E5	-
R-5061	5-dehydro-D-gluconate transport via diffusion (extracellular to periplasm)	5-dehydro-D-gluconate[e] = 5-dehydro-D-gluconate[p]	transport : sugar	outer membrane		r	E5	-
R-5062	Co2+ transport via diffusion (extracellular to periplasm)	Co2+[e] = Co2+[p]	transport : ion	outer membrane		r	E5	-
R-5063	Cobalt transporter (periplasm to cytoplasm)	Co2+[p] = Co2+	transport : ion	inner membrane		nr	E4	[ P-0770 ( META1_1332 and META1_1333 ) ]
R-5064	H+ transport via diffusion (extracellular to periplasm)	H+[e] = H+[p]	transport : ion	outer membrane		r	E5	-
R-5065	H2O2 transport via diffusion (extracellular to periplasm)	H2O2[e] = H2O2[p]	transport : H2O2	outer membrane	-.-.-.-	r	E5	-
R-5066	H2O2 transport via diffusion (periplasm to cytoplasm)	H2O2[p] = H2O2	transport : H2O2	inner membrane	-.-.-.-	r	E5	-
R-5067	iron ABC transporter	Fe2+[p] + ATP + H2O = Fe2+ + phosphate + ADP	transport : ion	inner membrane		nr	E4	[ P-0781 ( META1_3131 and META1_3132 and META1_3133 ) ] or [ P-0780 ( META1_4214 and META1_4215 and META1_4216 ) ] or [ P-0779 ( META1_0391 and META1_0392 ) ]
R-5068	iron transport via diffusion (extracellular to periplasm)	Fe2+[e] = Fe2+[p]	transport : ion	outer membrane		r	E4	[ P-0782 ( META2_0097 ) ] or [ P-0783 ( META1_1268 ) ]
R-5069	molybdate ABC transporter	molybdate[p] + ATP + H2O = molybdate + phosphate + ADP	transport : ion	inner membrane		nr	E4	[ P-0784 ( META1_4922 and META1_3890 and META1_3893 ) ]
R-5070	molybdate transport via diffusion (extracellular to periplasm)	molybdate[e] = molybdate[p]	transport : ion	outer membrane		r	E5	-
R-5071	potassium:proton antiporter	K+ + H+[p] = K+[p] + H+	transport : ion	inner membrane		nr	E4	[ P-0785 ( META1_0077 ) ]
R-5072	potassium transport via diffusion (extracellular to periplasm)	K+[e] = K+[p]	transport : ion	outer membrane		r	E5	-
R-5073	magnesium transport via diffusion (extracellular to periplasm)	Mg2+[e] = Mg2+[p]	transport : ion	outer membrane		r	E5	-
R-5074	magnesium ABC transporter	Mg2+[p] + ATP + H2O = Mg2+ + phosphate + ADP	transport : ion	inner membrane		nr	E4	[ P-0786 ( META1_0628 ) ]
R-5075	calcium transport via diffusion (extracellular to periplasm)	Ca2+[e] = Ca2+[p]	transport : ion	outer membrane		r	E5	-
R-5076	calcium ABC transporter	Ca2+[p] + ATP + H2O = Ca2+ + phosphate + ADP	transport : ion	inner membrane		nr	E5	-
R-5077	copper transport via diffusion (extracellular to periplasm)	Cu2+[e] = Cu2+[p]	transport : ion	outer membrane		r	E5	-
R-5078	copper ABC transporter	Cu2+[p] + ATP + H2O = Cu2+ + phosphate + ADP	transport : ion	inner membrane		nr	E4	[ P-0787 ( META1_3668 ) ]
R-5079	copper-exporting ATPase	Cu2+ + ATP + H2O = Cu2+[p] + phosphate + ADP	transport : ion	inner membrane		nr	E4	[ P-0788 ( META1_2883 ) ] or [ P-0789 ( META1_2624 ) ]
R-5080	manganese transport via diffusion (extracellular to periplasm)	Mn2+[e] = Mn2+[p]	transport : ion	outer membrane		r	E5	-
R-5081	manganese:proton symport	Mn2+[p] + H+[p] = Mn2+ + H+	transport : ion	inner membrane		nr	E4	[ P-0790 ( META1_3856 ) ] or [ P-0793 ( META1_3795 ) ]
R-5082	iron:proton symport	Fe2+[p] + H+[p] = Fe2+ + H+	transport : ion	inner membrane		nr	E4	[ P-0790 ( META1_3856 ) ] or [ P-0791 ( META1_3795 ) ]
R-5083	cobalt-exporting ATPase	Co2+ + ATP + H2O = Co2+[p] + phosphate + ADP	transport : ion	inner membrane		nr	E4	[ P-0792 ( META1_2601 ) ] or [ P-0793 ( META2_0203 ) ]
R-5084	zinc-exporting ATPase	Zn2+ + ATP + H2O = Zn2+[p] + phosphate + ADP	transport : ion	inner membrane		nr	E4	[ P-0792 ( META1_2601 ) ] or [ P-0793 ( META2_0203 ) ]
R-5085	cadmium-exporting ATPase	Cd2+ + ATP + H2O = Cd2+[p] + phosphate + ADP	transport : ion	inner membrane		nr	E4	[ P-0792 ( META1_2601 ) ]
R-5086	zinc transport via diffusion (extracellular to periplasm)	Zn2+[e] = Zn2+[p]	transport : ion	outer membrane		r	E5	-
R-5087	zinc ABC transporter	Zn2+[p] + ATP + H2O = Zn2+ + phosphate + ADP	transport : ion	inner membrane		nr	E5	-
R-5088	chloride transport via diffusion (extracellular to periplasm)	Cl-[e] = Cl-[p]	transport : ion	outer membrane		r	E5	-
R-5089	chloride channel	Cl-[p] = Cl-	transport : ion	outer membrane		r	E4	[ P-0794 ( META1_4201 ) ] or [ P-0795 ( META1_1217 ) ] or [ P-0796 ( META1_2979 ) ] or [ P-0797 ( META1_3370 ) ]
R-5090	sodium/calcium exchanger	Na+[p] + Ca2+ = Na+ + Ca2+[p]	transport : ion	inner membrane		nr	E4	[ P-0798 ( META1_2668 ) ]
R-5091	D-arabinose transport via diffusion (extracellular to periplasm)	D-arabinose[e] = D-arabinose[p]	transport : pentose	outer membrane		r	E5	-
R-5092	L-arabinose transport via diffusion (extracellular to periplasm)	L-arabinose[e] = L-arabinose[p]	transport : pentose	outer membrane		r	E5	-
R-5093	D-arabinonate transport via diffusion (extracellular to periplasm)	D-arabinonate[e] = D-arabinonate[p]	transport : pentose	outer membrane		r	E5	-
R-5094	L-arabinonate transport via diffusion (extracellular to periplasm)	L-arabinonate[e] = L-arabinonate[p]	transport : pentose	outer membrane		r	E5	-
R-5095	L-lyxose transport via diffusion (extracellular to periplasm)	L-lyxose[e] = L-lyxose[p]	transport : pentose	outer membrane		r	E5	-
R-5096	D-xylose transport via diffusion (extracellular to periplasm)	D-xylose[e] = D-xylose[p]	transport : pentose	outer membrane		r	E5	-
R-5097	D-xylonate transport via diffusion (extracellular to periplasm)	D-xylonate[e] = D-xylonate[p]	transport : pentose	outer membrane		r	E5	-
R-5098	L-lyxonate transport via diffusion (extracellular to periplasm)	L-lyxonate[e] = L-lyxonate[p]	transport : pentose	outer membrane		r	E5	-
R-5099	D-ribonate transport via diffusion (extracellular to periplasm)	D-ribonate[e] = D-ribonate[p]	transport : pentose	outer membrane		r	E5	-
R-5100	2-deoxy-D-ribonate transport via diffusion (extracellular to periplasm)	2-deoxy-D-ribonate[e] = 2-deoxy-D-ribonate[p]	transport : pentose	outer membrane		r	E5	-
R-5101	acetoacetate symport (periplasm to cytoplasm)	acetoacetate[p] = acetoacetate	transport : organic acid	inner membrane		nr	E5	-
R-5102	acetoacetate transport via diffusion (extracellular to periplasm)	acetoacetate[e] = acetoacetate[p]	transport : organic acid	outer membrane		r	E5	-
R-5103	propanoate symport (periplasm to cytoplasm)	propanoate[p] = propanoate	transport : organic acid	inner membrane		nr	E5	-
R-5104	propanoate transport via diffusion (extracellular to periplasm)	propanoate[e] = propanoate[p]	transport : organic acid	outer membrane		r	E5	-
R-5105	3-O-b-D-galactopyranosyl-D-arabinose transport via diffusion (extracellular to periplasm)	3-O-b-D-galactopyranosyl-D-arabinose[e] = 3-O-b-D-galactopyranosyl-D-arabinose[p]	transport : polysugar	outer membrane		r	E5	-
R-5106	3-O-b-D-galactopyranosyl-D-arabinonate transport via diffusion (extracellular to periplasm)	3-O-b-D-galactopyranosyl-D-arabinonate[e] = 3-O-b-D-galactopyranosyl-D-arabinonate[p]	transport : polysugar	outer membrane		r	E5	-
R-5107	short-chain fatty acid (decanoate) transporter (periplasm to cytoplasm)	decanoate[p] = decanoate	transport : fatty acid	inner membrane		nr	E4	[ P-0803 ( META1_2351 ) ]
R-5108	decanoate transport via diffusion (extracellular to periplasm)	decanoate[e] = decanoate[p]	transport : fatty acid	outer membrane		r	E5	-
R-5109	methylamine transport via diffusion (extracellular to periplasm)	methylamine[e] = methylamine[p]	transport : one carbon compound	outer membrane		r	E5	-
R-5110	ethylamine transport via diffusion (extracellular to periplasm)	ethylamine[e] = ethylamine[p]	transport : ethylamine	outer membrane		r	E5	-
R-5111	acetaldehyde transport via diffusion (periplasm to cytoplasm)	acetaldehyde[p] = acetaldehyde	transport : aldehyde	inner membrane		r	E5	-
R-5112	ethanol transport via diffusion (extracellular to periplasm)	ethanol[e] = ethanol[p]	transport : alchool	outer membrane		r	E5	-
R-5113	L-tartrate transport via diffusion (extracellular to periplasm)	L-tartrate[e] = L-tartrate[p]	transport : organic acid	outer membrane		r	E5	-
R-5114	L-tartrate transporter	L-tartrate[p] = L-tartrate	transport : organic acid	inner membrane		r	E4	[ P-0804 ( META1_5318 ) ]
R-5115	glycerone transport via diffusion (extracellular to periplasm)	glycerone[e] = glycerone[p]	transport : triose	outer membrane		r	E5	-
R-5116	glycerone transport via diffusion (periplasm to cytoplasm)	glycerone[p] = glycerone	transport : triose	inner membrane		r	E5	-
R-5117	1,2-propanediol transport via diffusion (extracellular to periplasm)	1,2-propanediol[e] = 1,2-propanediol[p]	transport : alchool	outer membrane		r	E5	-
R-5118	(S)-lactate transport via diffusion (extracellular to periplasm)	(S)-lactate[e] = (S)-lactate[p]	transport : organic acid	outer membrane		r	E5	-
R-5119	(S)-lactate transport (periplasm to cytoplasm)	(S)-lactate[p] = (S)-lactate	transport : organic acid	inner membrane		nr	E5	-

## Sheet: Legend confidence score
Evidence level	Confidence score assigned accordingly to Thiele and Palsson (2010)			number	%
E1	4	Experimental evidence for enzyme activity	Biochemical data	54	0.04741
E2	4	Spontaneous reaction		15	0.0131694
E3	3	Experimental evidence for gene function	Genetic data	28	0.024583
E4	2	Genome annotation	Genomic data	856	0.751536
E5	2	Evidence from physiology (Transport)	Physiological data	127	0.111501
E6	1	Hypothetical reaction required for modeling	Modeling data	59	0.0517998
	2.09394	average score of the network
