# Supplementary material for: Genome-scale reconstruction and system level investigation of the metabolic network of Methylobacterium extorquens AM1
Source: BMC Syst Biol. 2011 Nov 10;5:189. doi: 10.1186/1752-0509-5-189 (PMC3227643; doi:10.1186/1752-0509-5-189)
Supplement: Additional file 3 — List of metabolites of the reconstruction (iRP911) [file 1752-0509-5-189-S3.XLSX]

## Sheet: Additional file 3
Name	Elemental Formula (netutral species)	PUBCHEM ID	KEGG ID	METACYC ID	CHEBI ID	External metabolite : 1; internal : 0	Comment
(1,4-alpha-D-glucosyl)(n)	(C6H10O5)n		C00718		138	1
(1,4-alpha-D-glucosyl)(n+1)	(C6H10O5)n		C00718		138	0
(1,4-alpha-D-glucosyl)(x)	(C6H10O5)n		C00718		138	0	dead-end
(1,4-beta-D-glucosyl)(n)	(C6H10O5)n		C00760		3529	1
(1,4-beta-D-glucosyl)(n+1)	(C6H10O5)n		C00760		3529	0
(2R)-ethylmalonyl-CoA	C26H42N7O19P3S		C18026	CPD-9406		0
(2S)-2-amino-3-oxo-4-phosphonooxybutanoate	C4H8N1O7P1			2-AMINO-3-OXO-4-PHOSPHONOOXYBUTYRATE		0
(2S)-2-isopropylmalate	C7H12O5		C02504	3-CARBOXY-3-HYDROXY-ISOCAPROATE	1178	0
(2S)-ethylmalonyl-CoA	C26H42N7O19P3S		C18026	CPD-9406		0
(2S)-methylsuccinyl-CoA	C26H42N7O19P3S	25203418		CPD-9407		0
(3R)-3-hydroxybutanoyl-[acyl-carrier-protein]	C4H7O2R		C04618			0
(3R)-3-hydroxy-cis-dodec-5-enoyl-[acyl-carrier-protein]	C12H21O2R					0
(3R)-3-hydroxy-cis-dodec-5-enoyl-CoA	C33H56N7O18P3S					0	dead-end
(3R)-3-hydroxy-cis-hexadec-9-enoyl-[acyl-carrier-protein]	C16H29O2R					0
(3R)-3-hydroxy-cis-hexadec-9-enoyl-CoA	C37H64N7O18P3S					0	dead-end
(3R)-3-hydroxy-cis-octadec-11-enoyl-[acyl-carrier-protein]	C18H33O2R					0
(3R)-3-hydroxy-cis-octadec-11-enoyl-CoA	C39H68N7O18P3S					0	dead-end
(3R)-3-hydroxy-cis-tetradec-7-enoyl-[acyl-carrier-protein]	C14H25O2R					0
(3R)-3-hydroxy-cis-tetradec-7-enoyl-CoA	C35H60N7O18P3S					0	dead-end
(3R)-3-hydroxydecanoate	C10H20O3	21976318				0	dead-end
(3R)-3-hydroxydecanoyl-[acyl-carrier-protein]	C10H19O2R		C04619			0
(3R)-3-hydroxydecanoyl-CoA	C31H54N7O18P3S					0
(3R)-3-hydroxydodecanoate	C12H24O3	22183160				0	dead-end
(3R)-3-hydroxydodecanoyl-[acyl-carrier-protein]	C12H23O2R		C05757			0
(3R)-3-hydroxydodecanoyl-CoA	C33H58N7O18P3S					0
(3R)-3-hydroxyhexadecanoate	C16H32O3	22183159				0	dead-end
(3R)-3-hydroxyhexadecanoyl-[acyl-carrier-protein]	C16H31O2R					0
(3R)-3-hydroxyhexadecanoyl-CoA	C37H66N7O18P3S					0
(3R)-3-hydroxyhexanoate	C6H12O3	11966222				0	dead-end
(3R)-3-hydroxyhexanoyl-[acyl-carrier-protein]	C6H11O2R					0
(3R)-3-hydroxyhexanoyl-CoA	C27H46N7O18P3S					0
(3R)-3-hydroxyoctadecanoate	C18H36O3	5282907				0	dead-end
(3R)-3-hydroxyoctadecanoyl-[acyl-carrier-protein]	C18H35O2R					0
(3R)-3-hydroxyoctadecanoyl-CoA	C39H70N7O18P3S					0
(3R)-3-hydroxyoctanoate	C8H16O3	78354430				0	dead-end
(3R)-3-hydroxyoctanoyl-[acyl-carrier-protein]	C8H15O2R		C04620			0
(3R)-3-hydroxyoctanoyl-CoA	C29H50N7O18P3S					0
(3R)-3-hydroxytetradecanoate	C14H28O3	57385331				0	dead-end
(3R)-3-hydroxytetradecanoyl-[acyl-carrier-protein]	C14H27O2R		C04688			0
(3R)-3-hydroxytetradecanoyl-CoA	C35H62N7O18P3S					0
(3S)-3-hydroxy-cis-dodec-5-enoyl-CoA	C33H56N7O18P3S					0
(3S)-3-hydroxy-cis-hexadec-9-enoyl-CoA	C37H64N7O18P3S					0
(3S)-3-hydroxy-cis-octadec-11-enoyl-CoA	C39H68N7O18P3S					0
(3S)-3-hydroxy-cis-tetradec-7-enoyl-CoA	C35H60N7O18P3S					0
(3S)-3-hydroxydecanoyl-CoA	C31H54N7O18P3S	3771015				0
(3S)-3-hydroxydodecanoyl-CoA	C33H58N7O18P3S					0
(3S)-3-hydroxyhexadecanoyl-CoA	C37H66N7O18P3S	79945607				0
(3S)-3-hydroxyhexanoyl-CoA	C27H46N7O18P3S	57390017				0
(3S)-3-hydroxyoctadecanoyl-CoA	C39H70N7O18P3S	771179				0
(3S)-3-hydroxyoctanoyl-CoA	C29H50N7O18P3S	85702520				0
(3S)-3-hydroxytetradecanoyl-CoA	C35H62N7O18P3S	57394925				0
(D)-4'-phosphopantothenate	C9H18NO8P		C03492	4-P-PANTOTHENATE	4082	0
(KDO)-lipid-IVA	C76H142N2O30P2			KDO-LIPID-IVA		0
(R)-1-amino-2-propanol-O-2-phosphate	C3H10N1O4P1			R-1-AMINOPROPAN-2-YL-PHOSPHATE		0
(R)-3-hydroxybutanoate	C4H8O3		C01089	CPD-335	10983	0
(R)-3-hydroxybutanoyl-CoA	C25H42N7O18P3S		C03561	CPD-650	323	0
(R)-4'-phosphopantothenoyl-L-cysteine	C12H23N2O9P1S1			R-4-PHOSPHOPANTOTHENOYL-L-CYSTEINE		0
(R)-malate	C4H6O5			CPD-660	11002	0	dead-end
(R)-methylmalonyl-CoA	C25H40N7O19P3S		C01213	METHYL-MALONYL-COA	313	0
(R)-pantothenate	C9H17N1O5		C00864	PANTOTHENATE	11008	0
(S)-1-pyrroline-5-carboxylate	C5H7NO2		C03912	L-DELTA1-PYRROLINE_5-CARBOXYLATE	371	0
(S)-3-hydroxybutanoyl-CoA	C25H42N7O18P3S		C01144	S-3-HYDROXYBUTANOYL-COA	394	0
(S)-adenosyl-4-methylthio-2-oxobutanoate	C15H20N5O6S		C04425	S-ADENOSYL-4-METHYLTHIO-2-OXOBUTANOATE	8944	1	dead end : set unbalanced
(S)-adenosyl-L-homocysteine	C14H20N6O5S		C00021	ADENOSYL-HOMO-CYS	8945	0
(S)-adenosyl-L-methionine	C15H22N6O5S		C00019	S-ADENOSYLMETHIONINE	8946	0
(S)-adenosylmethioninamine	C14H22N6O3S1			S-ADENOSYLMETHIONINAMINE		0
(S)-lactaldehyde	C3H6O2		C00424	LACTALD	421	0
(S)-lactate	C3H5O3			L-LACTATE		0
(S)-malate	C4H6O5			MAL		0
(S)-malyl-CoA	C25H40N7O20P3S		C04348	CPD-208	207	0
(S)-methyl-5'-thioadenosine	C11H15N5O3S		C00170	5-METHYLTHIOADENOSINE	1966	0
(S)-methyl-5-thio-alpha-D-ribose-1-phosphate	C6H13O7PS		C04188		2102	0
(S)-methyl-5-thio-D-ribulose-1-phosphate	C6H13O7P1S1			CPD-444		0	dead-end
(S)-methylmalonyl-CoA	C25H40N7O19P3S		C00683	D-METHYL-MALONYL-COA	384	0
(S)-ureidoglycolate	C3H6N2O4			CPD-1091		0	dead-end
[acyl-carrier-protein]	RH					0
1-(2-carboxyphenylamino)-1-deoxy-D-ribulose-5-phosphate	C12H16N1O9P1			CARBOXYPHENYLAMINO-DEOXYRIBULOSE-P		0
1,2-dihexadec-9-enoyl-glycerol	C35H64O5					0	dead-end
1,2-dihexadec-9-enoyl-sn-glycerol-3-phosphate	C35H65O8P1					0
1,2-dihexadecanoyl-glycerol	C35H68O5					0	dead-end
1,2-dihexadecanoyl-sn-glycerol-3-phosphate	C35H69O8P1					0
1,2-dioctadec-9-enoyl-glycerol	C39H72O5					0	dead-end
1,2-dioctadec-9-enoyl-sn-glycerol-3-phosphate	C39H73O8P1					0
1,2-dioctadecanoyl-glycerol	C39H76O5					0	dead-end
1,2-dioctadecanoyl-sn-glycerol-3-phosphate	C39H77O8P1					0
1,2-propanediol	C3H8O2	1030				0
1,3-diaminopropane	C3H10N2		C00986	CPD-313	519	0	dead-end
1,6-anhydro-N-acetylmuramate	C11H17N1O7			CPD0-882		0	dead-end
10-formyltetrahydrofolate	C20H23N7O7			10-FORMYL-THF		0
10-formyl-tetrahydropteroyl-[gamma-Glu](n)	.					0	dead-end
10-formyl-tetrahydropteroyl-[gamma-Glu](n+1)	.					0	dead-end
131-hydroxy-magnesium-protoporphyrin-IX-13-monomethyl-ester	C35H34N4O5Mg1			13-HYDROXY-MAGNESIUM-PROTOPORP		0
131-oxo-magnesium-protoporphyrin-IX-13-monomethyl-ester	C35H32N4O5Mg1			131-OXO-MAGNESIUM-PROTOPORPHYRIN-IX-13-M		0
1-amino-propan-2-one-3-phosphate	C3H8N1O5P1			1-AMINO-PROPAN-2-ONE-3-PHOSPHATE		0
1-deoxy-D-xylulose-5-phosphate	C5H11O7P		C11437	DEOXYXYLULOSE-5P	622	0
1-hexadec-9-enoyl-sn-glycero-3-phosphocholine	C24H48N1O7P1					0	dead-end
1-hexadec-9-enoyl-sn-glycero-3-phosphoethanolamine	C21H42N1O7P1					0	dead-end
1-hexadec-9-enoyl-sn-glycerol-3-phosphate	C19H37O7P1					0
1-hexadecanoyl-sn-glycero-3-phosphocholine	C24H50N1O7P1					0	dead-end
1-hexadecanoyl-sn-glycero-3-phosphoethanolamine	C21H44N1O7P1					0	dead-end
1-hexadecanoyl-sn-glycerol-3-phosphate	C19H39O7P1					0
1-hydroxy-2-methyl-2-(E)-butenyl-4-diphosphate	C5H12O8P2		C11811	HYDROXY-METHYL-BUTENYL-DIP	632	0
1-octadec-9-enoyl-sn-glycero-3-phosphocholine	C26H52N1O7P1					0	dead-end
1-octadec-9-enoyl-sn-glycero-3-phosphoethanolamine	C23H46N1O7P1					0	dead-end
1-octadec-9-enoyl-sn-glycerol-3-phosphate	C21H41O7P1					0
1-octadecanoyl-sn-glycero-3-phosphocholine	C26H54N1O7P1					0	dead-end
1-octadecanoyl-sn-glycero-3-phosphoethanolamine	C23H48N1O7P1					0	dead-end
1-octadecanoyl-sn-glycerol-3-phosphate	C21H43O7P1					0
2'-(5-triphosphoribosyl)-3'-dephospho-CoA	C26H46N7O26P5S1			2-5-TRIPHOSPHORIBOSYL-3-DEPHOSPHO-		0
2,3-bis(3-hydroxymyristoyl)-b-D-glucosaminyl-1-phosphate	C34H66NO12P			BISOHMYR-GLUCOSAMINYL-1P		0
2,3-bisphospho-D-glycerate	C3H8O10P2		C01159		872	0	dead-end
2,3-butanediol	C4H10O2			BUTANEDIOL		0	dead-end
2,3-dihydro-3-hydroxy-anthranilate	C7H9N1O3			CPD-9521		0
2,3-dihydro-3-oxo-anthranilate	C7H5N1O3			CPD-9520		0
2,3-dihydroxy-3-methylvalerate	C6H12O4			1-KETO-2-METHYLVALERATE		0
2,3-dihydroxy-isovalerate	C5H10O4			DIOH-ISOVALERATE		0
2,5-diamino-6-(ribosylamino)-4-(3H)-pyrimidinone-5'-phosphate	C9H16N5O8P1			DIAMINO-OH-PHOSPHORIBOSYLAMINO-PYR		0
2,5-didehydro-D-gluconate	C6H7O7			25-DIDEHYDRO-D-GLUCONATE	11449	0	dead-end
2-aceto-2-hydroxy-butyrate	C6H10O4			2-ACETO-2-HYDROXY-BUTYRATE		0
2-acetolactate	C5H8O4		C00900	2-ACETO-LACTATE	983	0
2-amino-2-deoxy-isochorismate	C10H11N1O5	25244985		2-amino-2-deoxy-isochorismate		0
2-aminoadipate-6-semialdehyde	C6H11N1O3			ALLYSINE		0	dead-end
2-chloro-cis-dienelactone	C6H2O4Cl1			CIS-2-CHLORO-4-CARBOXYMETHYLENEBUT-2-EN-		0	dead-end
2-chloromaleylacetate	C6H3O5Cl1			2-CHLOROMALEYLACETATE		0	dead-end
2-cis,6-trans,10-trans-geranylgeranyl-diphosphate	C20H36O7P2			CPD0-1028		0
2-C-methyl-D-erythritol-2,4-cyclodiphosphate	C5H12O9P2			2C-METH-D-ERYTHRITOL-CYCLODIPHOSPHATE		0
2-C-methyl-D-erythritol-4-phosphate	C5H13O7P1			2-C-METHYL-D-ERYTHRITOL-4-PHOSPHATE		0
2-dehydro-3-deoxy-D-gluconate-6-phosphate	C6H11O9P1			2-KETO-3-DEOXY-6-P-GLUCONATE		0
2-dehydro-D-gluconate	C6H10O7		C00629		1066	0
2-dehydropantoate	C6H10O4		C00966	2-DEHYDROPANTOATE	1071	0
2-deoxy-D-ribonate	C5H10O5					0
2-deoxy-D-ribono-1,4-lactone	C5H8O4	161815				0
2-deoxy-D-ribose	C5H10O4		C01801		4432	0
2-deoxy-D-ribose-5-phosphate	C5H11O7P		C00673		1082	0
2-desacetyl-2-hydroxyethyl-bacteriochlorophyllidea	C35H38N4O6Mg1			CPD-9065		0
2-hexadec-9-enoyl-sn-glycero-3-phosphocholine	C24H48N1O7P1					0	dead-end
2-hexadec-9-enoyl-sn-glycero-3-phosphoethanolamine	C21H42N1O7P1					0	dead-end
2-hexadecanoyl-sn-glycero-3-phosphocholine	C24H50N1O7P1					0	dead-end
2-hexadecanoyl-sn-glycero-3-phosphoethanolamine	C21H44N1O7P1					0	dead-end
2-hydroxy-3-oxosuccinate	C4H4O6		C03459	CPD-66	1124	0	dead-end
2-hydroxychromene-2-carboxylate	C10H7O4			CPDN-384		0	dead-end
2-hydroxyglutarate	C5H8O5				11596	0	dead-end
2-hydroxyhepta-2,4-dienedioate	C7H8O5			CPD-787		0	dead-end
2-isopropyl-3-oxosuccinate	C7H10O5		C04236	CPD-7100	1467	0
2-keto-3-methyl-valerate	C6H10O3			2-KETO-3-METHYL-VALERATE		0
2-keto-L-gluconate	C6H9O7			CPD-377		0	dead-end
2-keto-L-gulonate	C6H10O7		C15673		36602	0	dead-end
2-maleylacetate	C6H6O5		C02222	CPD-294	1184	0	dead-end
2-nitropropane	C3H7NO2		C02116	CPD-244	1226	0	dead-end
2-octadec-9-enoyl-sn-glycero-3-phosphocholine	C26H52N1O7P1					0	dead-end
2-octadec-9-enoyl-sn-glycero-3-phosphoethanolamine	C23H46N1O7P1					0	dead-end
2-octadecanoyl-sn-glycero-3-phosphocholine	C26H54N1O7P1					0	dead-end
2-octadecanoyl-sn-glycero-3-phosphoethanolamine	C23H48N1O7P1					0	dead-end
2-octaprenyl-3-methyl-6-methoxy-1,4-benzoquinol	C48H76O3			OCTAPRENYL-METHYL-METHOXY-BENZQ		0
2-octaprenyl-6-hydroxyphenol	C46H70O2		C05811	2-OCTAPRENYL-6-HYDROXYPHENOL	1233	0
2-octaprenyl-6-methoxy-1,4-benzoquinol	C47H74O3			OCTAPRENYL-METHOXY-BENZOQUINONE		0
2-octaprenyl-6-methoxyphenol	C47H72O2		C05812	2-OCTAPRENYL-6-METHOXYPHENOL	1235	0
2-octaprenylphenol	C46H70O		C05810	2-OCTAPRENYLPHENOL	1236	0
2-oxo-3-hydroxy-4-phosphobutanoate	C4H7O8P		C06054	3OH-4P-OH-ALPHA-KETOBUTYRATE	1240	0
2-oxobutanoate	C4H5O3		C00109	2-OXOBUTANOATE	16763	0
2-oxoglutarate	C5H6O5		C00026	2-KETOGLUTARATE	11638	0
2-phospho-4-(cytidine-5'-diphospho)-2-C-methyl-D-erythritol	C14H26N3O17P3		C11436	2-PHOSPHO-4-CYTIDINE-5-DIPHOSPHO-2-C-MET	1266	0
2-phospho-D-glycerate	C3H7O7P		C00631	2-PG	1267	0
2-phosphoglycolate	C2H5O6P		C00988	CPD-67	1268	0	dead-end
3,4,3',4'-tetrahydrospirilloxanthin	C42H64O2		C15888			0	dead-end
3,4-dehydrorhodopin	C40H56O		C15874			0
3,4-dihydroanhydrorhodovibrin	C41H60O		C15886			0
3',4'-dihydrorhodovibrin	C41H62O2		C15887			0
3-dehydroquinate	C7H10O6		C00944	DEHYDROQUINATE	32364	0
3-dehydroshikimate	C7H8O5		C02637		1488	0
3-demethylubiquinol-8	C48H75O4			OCTAPRENYL-METHYL-OH-METHOXY-BENZQ		0
3-deoxy-D-arabino-heptulosonate-7-phosphate	C7H13O10P1			3-DEOXY-D-ARABINO-HEPTULOSONATE-7-P	18150	0
3-deoxy-D-manno-octulosonate	C8H14O8		C01187	KDO	1493	0
3-deoxy-D-manno-octulosonate-8-P	C8H15O11P1			KDO-8P		0
3-hydroxyethylchlorophyllidea	C35H36N4O6Mg1			CPD-9064		0
3-isopropylmalate	C7H12O5		C04411	2-D-THREO-HYDROXY-3-CARBOXY-ISOCAPROATE	1565	0
3-mercaptopyruvate	C3H4O3S		C00957	3-MERCAPTO-PYRUVATE	6767	0	dead-end
3-methyl-2-oxobutanoate	C5H8O3		C00141		11851	0
3-O-b-D-galactopyranosyl-D-arabinonate	C11H20O11					0
3-O-b-D-galactopyranosyl-D-arabinono-1,4-lactone	C11H18O10					0
3-O-b-D-galactopyranosyl-D-arabinose	C11H20O10	193417		3-O-β-D-galactopyranosyl-D-arabinose		0
3-octaprenyl-4-hydroxybenzoate	C47H70O3		C05809	3-OCTAPRENYL-4-HYDROXYBENZOATE	1617	0
3-oxo-cis-dodec-5-enoyl-[acyl-carrier-protein]	C12H19O2R					0
3-oxo-cis-dodec-5-enoyl-CoA	C33H54N7O18P3S					0
3-oxo-cis-hexadec-9-enoyl-[acyl-carrier-protein]	C16H27O2R					0
3-oxo-cis-hexadec-9-enoyl-CoA	C37H62N7O18P3S					0
3-oxo-cis-octadec-11-enoyl-[acyl-carrier-protein]	C18H31O2R					0
3-oxo-cis-octadec-11-enoyl-CoA	C39H66N7O18P3S					0
3-oxo-cis-tetradec-7-enoyl-[acyl-carrier-protein]	C14H23O2R					0
3-oxo-cis-tetradec-7-enoyl-CoA	C35H58N7O18P3S					0
3-oxodecanoyl-[acyl-carrier-protein]	C10H17O2R					0
3-oxodecanoyl-CoA	C31H52N7O18P3S		C05265		1633	0
3-oxododecanoyl-[acyl-carrier-protein]	C12H21O2R					0
3-oxododecanoyl-CoA	C33H56N7O18P3S		C05263		1636	0
3-oxohexadecanoyl-[acyl-carrier-protein]	C16H29O2R					0
3-oxohexadecanoyl-CoA	C37H64N7O18P3S		C05259		1647	0
3-oxohexanoyl-[acyl-carrier-protein]	C6H9O2R					0
3-oxohexanoyl-CoA	C27H44N7O18P3S		C05269		1641	0
3-oxooctadecanoyl-[acyl-carrier-protein]	C18H33O2R					0
3-oxooctadecanoyl-CoA	C39H68N7O18P3S					0
3-oxooctanoyl-[acyl-carrier-protein]	C8H13O2R					0
3-oxooctanoyl-CoA	C29H48N7O18P3S		C05267		1645	0
3-oxotetradecanoyl-[acyl-carrier-protein]	C14H25O2R					0
3-oxotetradecanoyl-CoA	C35H60N7O18P3S		C05261		1654	0
3-phospho-D-glycerate	C3H7O7P		C00197	G3P	1657	0
3-phospho-D-glyceroylphosphate	C3H8O10P2		C00236		1658	0
3-phospho-hydroxypyruvate	C3H5O7P1			3-P-HYDROXYPYRUVATE		0
3-phospho-L-serine	C3H8N1O6P1			3-P-SERINE		0
3-ureidopropionate	C4H8N2O3		C02642	3-UREIDO-PROPIONATE	1671	0	dead-end
3-vinyl-bacteriochlorophyllidea	C35H36N4O5Mg1			CPD-9097		0
4-(b-D-ribofuranosyl)aminobenzene-5'-phosphate	C11H16N1O7P1			CPD-7652		0	dead-end
4-(cytidine-5'-diphospho)-2-C-methyl-D-erythritol	C14H25N3O14P2		C11435	4-CYTIDINE-5-DIPHOSPHO-2-C	1770	0
4-(phosphonooxy)-threonine	C4H10NO7P		C06055	4-PHOSPHONOOXY-THREONINE	7690	0
4-amino-4-deoxychorismate	C10H11N1O5		C11355	4-AMINO-4-DEOXYCHORISMATE	11956	0
4-amino-5-hydroxymethyl-2-methylpyrimidine-pyrophosphate	C6H11N3O7P2			AMINO-HYDROXYMETHYL-METHYLPYRIMIDINE-PP		0
4-carboxyaminoimidazole-ribonucleotide	C9H14N3O9P		C04751		575	0
4-fumaryl-acetoacetate	C8H8O6			4-FUMARYL-ACETOACETATE		0
4-hydroxy-2-oxoglutarate	C5H6O6				11993	0	dead-end
4-hydroxybenzoate	C7H6O3		C00156	4-hydroxybenzoate	12003	0
4-hydroxyphenylpyruvate	C9H8O4			P-HYDROXY-PHENYLPYRUVATE	36242	0
4-maleyl-acetoacetate	C8H8O6			4-MALEYL-ACETOACETATE		0	dead-end
4-methyl-2-oxopentanoate	C6H10O3		C00233	2K-4CH3-PENTANOATE	1891	0
4-methyl-5-(b-hydroxyethyl)thiazole-phosphate	C6H10N1O4P1S1			THZ-P		0
4'-phosphopantetheine	C11H23N2O7PS		C01134	PANTETHEINE-P	7914	0
5,10-methenyltetrahydrofolate	C20H22N7O6		C00445	5-10-METHENYL-THF	1987	0
5,10-methenyltetrahydromethanopterin	C31H43N6O16P		C04330	METHENYLTETRAHYDROMETHANOPTERIN	1988	0
5,10-methylenetetrahydrofolate	C20H23N7O6		C00143		1989	0
5,10-methylenetetrahydromethanopterin	C31H45N6O16P		C04377		1990	0
5,6,7,8-tetrahydropteridine	C6H8N4		C05650	5678-TETRAHYDROPTERIDINE	9487	0	dead-end
5-amino-6-(5'-phosphoribosylamino)uracil	C9H15N4O9P		C01268	CPD-602	2032	0
5-amino-6-ribitylamino-2,4(1H,3H)-pyrimidinedione	C9H16N4O6			AMINO-RIBOSYLAMINO-1H-3H-PYR-DIONE		0
5-amino-6-ribitylamino-2,4(1H,3H)-pyrimidinedione-5'-phosphate	C9H17N4O9P1			CPD-1086		0
5-aminoimidazole-ribonucleotide	C8H14N3O7P1			5-PHOSPHORIBOSYL-5-AMINOIMIDAZOLE		0
5-aminolevulinate	C5H9NO3		C00430		2034	0
5-carboxy-2-oxohept-3-enedioate	C8H8O7		C04052	CPD-785	2039	0
5-carboxymethyl-2-hydroxymuconate	C8H8O7		C04186	CPD-784	2040	0	dead-end
5-dehydro-D-gluconate	C6H10O7		C01062	5-DEHYDROGLUCONATE	2051	0
5'-deoxyadenosine	C10H13N5O3		C05198	CH33ADO	1960	0
5'-deoxyribose-1-phosphate	C5H11O7P1					1	dead end : set unbalanced
5-dodecenoate	C12H22O2					0	dead-end
5-enolpyruvylshikimate-3-phosphate	C10H13O10P1			3-ENOLPYRUVYL-SHIKIMATE-3P		0
5-formyltetrahydromethanopterin	C31H45N6O17P1			FORMYL-THMPT		0
5-methyltetrahydrofolate	C20H25N7O6		C00440		2097	0
5-phospho-beta-D-ribosylamine	C5H12NO7P		C03090		2123	0
5-phosphoribosyl-1-pyrophosphate	C5H13O14P3		C00119	PRPP	2121	0
5'-phosphoribosyl-4-(N-succinocarboxamide)-5-aminoimidazole	C13H19N4O12P		C04823	P-RIBOSYL-4-SUCCCARB-AMINOIMIDAZOLE	572	0
5-phospho-ribosyl-glycineamide	C7H15N2O8P1			5-PHOSPHO-RIBOSYL-GLYCINEAMIDE		0
5'-phosphoribosyl-N-formylglycineamide	C8H15N2O9P1			5-P-RIBOSYL-N-FORMYLGLYCINEAMIDE		0
5-phosphoribosyl-N-formylglycineamidine	C8H16N3O8P1			5-PHOSPHORIBOSYL-N-FORMYLGLYCINEAMIDINE		0
6,7-dihydropteridine	C6H6N4		C05649	67-DIHYDROPTERIDINE	4580	0	dead-end
6,7-dimethyl-8-(1-D-ribityl)lumazine	C13H18N4O6		C04332	DIMETHYL-D-RIBITYL-LUMAZINE	2154	0
6-carboxyhexanoyl-CoA	C28H46N7O19P3S		C01063		2176	0
6-hydroxymethyl-7,8-dihydropterin	C7H9N5O2			AMINO-OH-HYDROXYMETHYL-DIHYDROPTERIDINE		0
6-hydroxymethyl-dihydropterin-diphosphate	C7H11N5O8P2			DIHYDROPTERIN-CH2OH-PP		0
6-phospho-D-gluconate	C6H13O10P		C00345	CPD-2961	2231	0
6-pyruvoyl-tetrahydropterin	C9H11N5O3			6-PYRUVOYL-5678-TETRAHYDROPTERIN		0	dead-end
7,8-diaminopelargonate	C9H20N2O2			DIAMINONONANOATE		0
7,8-dihydro-D-neopterin	C9H13N5O4			DIHYDRO-NEO-PTERIN		0
7,8-dihydrofolate	C19H21N7O6		C00415	DIHYDROFOLATE	4564	0
7,8-dihydromethanopterin	C30H43N6O16P		C05927			1	dead-end: set unbalanced
7,8-dihydroneopterin-triphosphate	C9H16N5O13P3			DIHYDRONEOPTERIN-P3		0
7,8-dihydropteroate	C14H14N6O3		C00921	7-8-DIHYDROPTEROATE	4581	0
7-keto-8-aminopelargonate	C9H17N1O3			8-AMINO-7-OXONONANOATE		0
7-tetradecenoate	C14H26O2					0	dead-end
9-hexadecenoate	C16H30O2					0
9-octadecenoate	C18H34O2					0
acetaldehyde	C2H4O		C00084		2383	0
acetate	C2H4O2		C00033		13704	0
acetoacetate	C4H6O3		C00164	3-KETOBUTYRATE	13705	0
acetoacetyl-[acyl-carrier-protein]	C4H5O2R					0
acetoacetyl-CoA	C25H40N7O18P3S		C00332	ACETOACETYL-COA	2392	0
acetoin	C4H8O2		C00466		2397	0
acetol	C3H6O2		C05235	ACETOL	5796	0	dead-end
acetone	C3H6O		C00207		2398	0
acetyl-[acyl-carrier-protein]	C2H3O1R					0
acetyl-CoA	C23H38N7O17P3S		C00024	ACETYL-COA	2408	0
acetylmaltose	C14H24O12			ACETYLMALTOSE		0	dead-end
acetylphosphate	C2H5O5P1			ACETYL-P	46262	0
adenine	C5H5N5		C00147	ADENINE	2470	0
adenosine	C10H13N5O4		C00212	ADENOSINE	2472	0
adenosine-3',5'-bisphosphate	C10H15N5O10P2		C00054	3-5-ADP	2475	0
adenosine-5'-phosphosulfate	C10H14N5O10PS				40562	0
adenosylcobalamin-5'-phosphate	C72H101N18O20P2Co1			ADENOSYLCOBALAMIN-5-P		0
adenosylcobinamide	C58H83N16O11Co1			ADENOSYLCOBINAMIDE		0
adenosylcobinamide-GDP	C68H96CoN21O21P2		C06510	ADENOSYLCOBINAMIDE-GDP	2479	0
adenosyl-cobinamide-phosphate	C58H84N16O14P1Co1			ADENOSYLCOBINAMIDE-P		0
adenosyl-cobyrate	C55H76N15O11Co1			CPD-691		0
adenosyl-cobyrinate-a,c-diamide	C55H72N11O15Co1			CPD-690		0
adenylated-thiS						0
adenylo-succinate	C14H18N5O11P1			ADENYLOSUCC		0
ADP	C10H15N5O10P2		C00008	ADP	2342	0
ADP-glucose	C16H25N5O15P2				13230	0	dead-end
agmatine	C4H5N1O4		C00179	AGMATHINE	2514	0	dead-end
a-iminosuccinate	C4H3N1O4			IMINOASPARTATE		0
all-trans-farnesyl-diphosphate	C15H28O7P2		C00448	FARNESYL-PP	10700	0
all-trans-geranyl-geranyl-diphosphate	C20H36O7P2			GERANYLGERANYL-PP		0
all-trans-heptaprenyl-diphosphate	C35H60O7P2		C04216	ALL-TRANS-HEPTAPRENYL-DIPHOSPHATE	10191	0
all-trans-hexaprenyl-diphosphate	C30H52O7P2		C01230	ALL-TRANS-HEXAPRENYL-DIPHOSPHATE	10192	0
all-trans-octaprenyl-diphosphate	C40H68O7P2		C04146	OCTAPRENYL-DIPHOSPHATE	10194	0
alpha-D-ribose-1-phosphate	C5H11O8P1				45482	0
aminoimidazole-carboxamide-ribonucleotide	C9H15N4O8P1			AICAR		0
AMP	C10H14N5O7P		C00020	AMP	2356	0
anhydrorhodovibrin	C41H58O		C15877			0
anthranilate	C7H7N1O2		C00108	ANTHRANILATE	13841	0
apo-[acyl-carrier-protein]	.				16139	0
a-ribazole	C14H18N2O4			ALPHA-RIBAZOLE		0
a-ribazole-5'-P	C14H19N2O7P1			ALPHA-RIBAZOLE-5-P		0
arsenate	AsO4		C11215	ARSENATE	2844	0	dead-end
arsenite	AsO3		C06697	CPD-763	2846	0	dead-end
ATP	C10H16N5O13P3		C00002	ATP	2359	0
bacteriochlorophylla	C55H74N4O6Mg1			CPD-9067	30033	0	dead-end
bacteriochlorophyllidea	C35H36N4O6Mg1			CPD-9066		0
b-alanine	C3H7N1O2			B-ALANINE		0
b-D-galactose	C6H12O6			GALACTOSE		0
b-D-glucose	C6H12O6				12373	0
b-D-glucose-1-phosphate	C6H13O9P		C00663	CPD-448	10398	0	dead-end
b-D-glucose-6-phosphate	C6H13O9P1			GLC-6-P		0
benzaldehyde	C7H6O		C00261	BENZALDEHYDE	3019	0	dead-end
biotin	C10H16N2O3S		C00120	BIOTIN	3108	0
butyrate	C4H8O2			BUTYRIC_ACID	17968	0	dead-end
butyryl-[acyl-carrier-protein]	C4H7O1R					0
butyryl-CoA	C25H42N7O17P3S1			BUTYRYL-COA	15517	0
Ca2+	Ca		C00076			0
carbamate	CH3NO2		C01563	CARBAMATE	3386	0
carbamoyl-phosphate	CH4NO5P		C00169		3389	0
cardiolipin(dihexadec-9-enoyl)	C73H134O17P2					0	dead-end
cardiolipin(dihexadecanoyl)	C73H142O17P2					0	dead-end
cardiolipin(dioctadec-9-enoyl)	C81H150O17P2					0	dead-end
cardiolipin(dioctadecanoyl)	C81H158O17P2					0	dead-end
catechol	C6H6O2		C00090	CATECHOL	3467	0	dead-end
Cd2+	Cd		C01413			0	dead-end
CDP	C9H15N3O11P2		C00112	CDP	3260	0
CDP-1,2-dihexadec-9-enoyl-glycerol	C44H77N3O15P2					0
CDP-1,2-dihexadecanoyl-glycerol	C44H81N3O15P2					0
CDP-1,2-dioctadec-9-enoyl-glycerol	C48H85N3O15P2					0
CDP-1,2-dioctadecanoyl-glycerol	C48H89N3O15P2					0
CDP-4-dehydro-3,6-dideoxy-D-glucose	C15H23N3O14P2		C04297	CPD-1078	3263	0	dead-end
CDP-4-dehydro-6-deoxy-D-glucose	C15H23N3O15P2		C01219	CPD-658	3264	0
CDP-glucose	C15H25N3O16P2				13264	0
ceramide	C19H36NO3R		C00195		7242	0	dead-end
chloroacetate	C2H3O2Cl1			CHLOROACETIC-ACID		0	dead-end
chlorophyllidea	C35H34MgN4O5		C02139	CHLOROPHYLLIDE-A	3633	0
choline	C5H13NO		C00114	CHOLINE	3665	0
chorismate	C10H10O6		C00251	CHORISMATE	13993	0
cis-3-cis-11-octadecenoyl-CoA	C39H66N7O17P3S					0	dead-end
cis-3-cis-5-dodecenoyl-CoA	C33H54N7O17P3S					0	dead-end
cis-3-cis-7-tetradecenoyl-CoA	C35H58N7O17P3S					0	dead-end
cis-3-cis-9-hexadecenoyl-CoA	C37H62N7O17P3S					0	dead-end
cis-dec-2-enoyl-CoA	C31H52N7O17P3S					0	dead-end
cis-dec-3-enoyl-[acyl-carrier-protein]	C10H17O1R					0
cis-dec-3-enoyl-CoA	C31H52N7O17P3S					0	dead-end
cis-dienelactone	C6H3O4			4-CARBOXYMETHYLENEBUT-2-EN-4-OLIDE		0	dead-end
cis-dodec-3-enoyl-CoA	C33H56N7O17P3S					0	dead-end
cis-dodec-5-enoyl-[acyl-carrier-protein]	C12H21O1R					0
cis-dodec-5-enoyl-CoA	C33H56N7O17P3S					0
cis-hex-3-enoyl-CoA	C27H44N7O17P3S					0	dead-end
cis-hexadec-3-enoyl-CoA	C37H64N7O17P3S					0	dead-end
cis-oct-3-enoyl-CoA	C29H48N7O17P3S					0	dead-end
cis-octadec-3-enoyl-CoA	C39H68N7O17P3S					0	dead-end
cis-tetradec-3-enoyl-CoA	C35H60N7O17P3S					0	dead-end
cis-tetradec-7-enoyl-[acyl-carrier-protein]	C14H25O1R					0
cis-tetradec-7-enoyl-CoA	C35H60N7O17P3S					0
citrate	C6H8O7		C00158	CIT	13999	0
Cl-	Cl		C00698			0
CMP	C9H14N3O8P		C00055	CMP	3275	0
CMP-3-deoxy-D-manno-octulosonate	C17H26N3O15P1			CMP-KDO		0
CO2	CO2		C00011		3283	0
Co2+	Co		C00175		23337	0
CoA	C21H36N7O16P3S		C00010		3771	0
cob(I)alamin	C62H90N13O14P1Co1		C00853	COB-I-ALAMIN	3784	0	dead-end
cob(I)yrinate-a,c-diamide	C45H62N6O12Co1			CPD-694		0
cob(II)yrinate-a,c-diamide	C45H60N6O12Co1			CPD-689		0
cobinamide	C48H72N11O8Co1		C05774	COBINAMIDE	3798	0	dead-end
cobyrinate	C45H58CoN4O14		C05773	CPD-9049	3800	0	dead-end
coenzyme-B12	C72H100N18O17P1Co1		C00194	ADENOSYLCOBALAMIN	3797	0
coproporphyrinogen-III	C36H44N4O8		C03263	COPROPORPHYRINOGEN_III	3880	0
Cr3+	Cr				49544	0	dead-end
Cr6+	Cr				33007	0	dead-end
creatine	C4H9N3O2		C00300	CREATINE	3909	0	dead-end
creatinine	C4H7N3O		C00791	CREATININE	3910	0	dead-end
crotonyl-[acyl-carrier-protein]	C4H5O1R					0
crotonyl-CoA	C25H40N7O17P3S		C00877	CROTONYL-COA	3928	0
CTP	C9H16N3O14P3		C00063	CTP	3285	0
Cu2+	Cu		C00070			0
cyanate	CHNO				14037	0	dead-end
cyanide	CN		C00177		3969	0	dead-end
cyclohexyl-isocyanide	C7H11N1			CYCLOHEXYL-ISOCYANIDE		0	dead-end
cytidine	C9H13N3O5		C00475	CYTIDINE	4053	0	dead-end
dADP	C10H15N5O9P2		C00206		10489	0
D-alanine	C3H7NO2		C00133	D-ALANINE	4087	0
D-alanyl-D-alanine	C6H12N2O3		C00993	D-ALA-D-ALA	4088	0
dAMP	C10H14N5O6P		C00360	DAMP	10490	0
D-arabinonate	C5H10O6	10264		D-arabinonate		0
D-arabinono-1,4-lactone	C5H8O5	17723	C00652	D-arabinono-1,4-lactone		0
D-arabinose	C5H10O5	66308	C00216	D-arabinose		0
D-arabinose-5-phosphate	C5H11O8P		C01112	ARABINOSE-5P	4104	0
dATP	C10H16N5O12P3		C00131	DATP	14069	0
dCDP	C9H15N3O10P2		C00705	DCDP	10492	0
dCMP	C9H14N3O7P		C00239	DCMP	10493	0	dead-end
dCTP	C9H16N3O13P3		C00458	DCTP	14072	0
D-cysteine	C3H7NO2S		C00793	D-CYSTEINE	4111	0	dead-end
debranched-limit-dextrin	.		C02049			0
decanoate	C10H20O2				27689	0
decanoyl-[acyl-carrier-protein]	C10H19O1R					0
decanoyl-CoA	C31H54N7O17P3S		C05274	CPD-10267	4348	0
demethylated-methyl-acceptor	RH					0	dead-end
demethylmenaquinone-8	C50H70O2			DEMETHYLMENAQUINONE		0	dead-end
demethylspheroidene	C40H58O1			CPD-11464		0
deoxycytidine	C9H13N3O4		C00881	DEOXYCYTIDINE	4407	0	dead-end
deoxyribose-1-phosphate	C5H11O7P1			DEOXY-RIBOSE-1P		0
deoxyuridine	C9H12N2O5		C00526	DEOXYURIDINE	4434	0
dephospho-CoA	C21H35N7O13P2S		C00882	DEPHOSPHO-COA	4436	0
D-erythro-imidazole-glycerol-phosphate	C6H11N2O6P1			D-ERYTHRO-IMIDAZOLE-GLYCEROL-P		0
D-erythrose-4-phosphate	C4H9O7P1			ERYTHROSE-4P		0
dethiobiotin	C10H18N2O3		C01909	DETHIOBIOTIN	4457	0
D-fructose-1,6-bisphosphate	C6H14O12P2		C00354		4120	0
D-fructose-6-phosphate	C6H13O9P1			FRUCTOSE-6P		0
D-galacto-hexodialdose	C6H10O6			CPD-155	12930	0
D-galactose	C6H12O6		C00124		4139	0
dGDP	C10H15N5O10P2		C00361		10495	0
D-gluconate	C6H12O7		C00257	GLUCONATE	12955	0
D-glucono-1,5-lactone-6-phosphate	C6H11O9P		C01236		4160	0
D-glucosamine-1-phosphate	C6H14NO8P		C06156	GLUCOSAMINE-1P	4163	0
D-glucosamine-6-phosphate	C6H14NO8P			D-GLUCOSAMINE-6-P	20995	0
D-glucose	C6H12O6		C00031		4167	0
D-glucose-1-phosphate	C6H13O9P		C00103		4169	0
D-glucose-6-phosphate	C6H13O9P		C00092		4170	0
D-glucosyl-ceramide	C25H46NO8R					0	dead-end
D-glutamate	C5H9N1O4		C00217	D-GLT	12979	0
D-glyceraldehyde-3-phosphate	C3H7O6P1			GAP		0
D-glycerate	C3H6O4			GLYCERATE		0
dGMP	C10H14N5O7P		C00362	DGMP	10496	0
dGTP	C10H16N5O13P3		C00286	DGTP	14076	0
diacetyl	C4H6O2		C00741	DIACETYL	4479	0
dihydrodipicolinate	C7H7N1O4			CPD-5062		0
dihydrogeranylgeranyl-bacteriochlorophylla	C55H70N4O6Mg1			CPD-9089		0
dihydroneopterin-phosphate	C9H14N5O7P		C05925	DIHYDRONEOPTERIN-P	4577	0
dihydroorotate	C5H6N2O4				220129	0
dihydrouracil	C4H6N2O2		C00429	DI-H-URACIL	1999	0	dead-end
dimethylallyl-diphosphate	C5H12O7P2		C00235	CPD-4211	4616	0
dimethylbenzimidazole	C9H10N2		C03114	DIMETHYLBENZIMIDAZOLE	4620	0
diphosphate	H4O7P2		C00013	PPI	14177	0
diphosphoundecaprenyl-[GlcNAc-MurNAc-pentapeptide](n)	.					1
diphosphoundecaprenyl-[GlcNAc-MurNAc-pentapeptide](n+1)	.					0
di-trans,poly-cis-decaprenyldiphosphate	C50H84O7P2		C04509	CPD-9452	10543	0
di-trans,poly-cis-heptaprenyl-diphosphate	C35H60O7P2			CPD-9455		0
di-trans,poly-cis-hexaprenyl-diphosphate	C30H52O7P2			CPD-9456		0
di-trans,poly-cis-nonaprenyldiphosphate	C45H76O7P2			CPD-9453		0
di-trans,poly-cis-octaprenyl-diphosphate	C40H68O7P2			CPD-9454		0
di-trans,poly-cis-pentaprenyl-diphosphate	C25H44O7P2			CPD-9457		0
di-trans,poly-cis-undecaprenyl-diphosphate	C55H92O7P2		C04574	UNDECAPRENYL-DIPHOSPHATE	10544	0
di-trans,poly-cis-undecaprenyl-phosphate	C55H91O4P1			CPD-9646		0
divinyl-protochlorophyllidea	C35H30N4O5Mg1			DIVINYL-PROTOCHLOROPHYLLIDE-A		0
D-lactate	C3H6O3		C00256		16004	0
D-mannose-1-phosphate	C6H13O9P		C00636		4210	0
D-mannose-6-phosphate	C6H13O9P1			MANNOSE-6P		0
D-myo-inositol-3-monophosphate	C6H13O9P		C04006		814	0
dodecanoate	C12H24O2				14187	0
dodecanoyl-[acyl-carrier-protein]	C12H23O1R					0
dodecanoyl-CoA	C33H58N7O17P3S		C01832		6392	0
D-ribonate	C5H10O6	5460677	C01685	D-Ribonate		0
D-ribono-1,4-lactone	C5H8O5	44629920				0
D-ribose	C5H10O5		C00121		4233	0
D-ribose-5-phosphate	C5H11O8P1			RIBOSE-5P		0
D-ribulose-1,5-bisphosphate	C5H12O11P2			D-RIBULOSE-15-P2		0	dead-end
D-ribulose-5-phosphate	C5H11O8P1			RIBULOSE-5P		0
D-serine	C3H7NO3		C00740	D-SERINE	4245	0	dead-end
dTDP	C10H16N2O11P2		C00363	TDP	10500	0
dTDP-4-dehydro-6-deoxy-D-glucose	C16H24N2O15P2			DTDP-DEOH-DEOXY-GLUCOSE		0
dTDP-4-dehydro-6-deoxy-L-mannose	C16H24N2O15P2		C00688	DTDP-DEOH-DEOXY-MANNOSE	10511	0
dTDP-a-L-rhamnose	C16H26N2O15P2			DTDP-RHAMNOSE		0
dTDP-glucose	C16H26N2O16P2			CPD-9191		0
dTMP	C10H15N2O8P		C00364	TMP	10529	0
dTTP	C10H17N2O14P3		C00459	TTP	10530	0
dUDP	C9H14N2O11P2		C01346	DUDP	10531	0
dUMP	C9H13N2O8P		C00365	DUMP	10532	0
dUTP	C9H15N2O14P3		C00460	DUTP	10533	0
D-xylonate	C5H10O6	5460056	C00502	D-xylonate		0
D-xylono-1,4-lactone	C5H8O5	439873	C02994	L-xylono-1,4-lactone		0
D-xylose	C5H10O5	644160	C00181	α-D-xylose		0
D-xylulose-5-phosphate	C5H11O8P1			XYLULOSE-5-PHOSPHATE	16332	0
erythro-b-methylmalyl-CoA	C26H42N7O20P3S1			CPD-9409		0
erythronate-4-phosphate	C4H9O8P1					0
ethanol	C2H6O		C00469		4879	0
ethanolamine	C2H7NO		C00189	ETHANOL-AMINE	4880	0
ethyl-(2R)-methyl-(3S)-hydroxybutanoate	C7H14O3			ETHYL-2R-METHYL-3S-HYDROXYBUTANOATE		0	dead-end
ethyl-2-methylacetoacetate	C7H12O3			ETHYL-2-METHYLACETOACETATE		0	dead-end
ethylamine	C2H7N1		C00797		4897	0	dead-end
FAD	C27H33N9O15P2		C00016	FAD	4956	0
FADH2	C27H35N9O15P2		C01352	FADH2	4957	0
Fe2+	Fe		C00023		34754	0
FMN	C17H21N4O9P		C00061	FMN	4960	0
FMNH2	C17H23N4O9P		C01847	FMNH2	8782	0
formaldehyde	CH2O		C00067		5142	0
formamide	CH3NO		C00488		5143	0	dead-end
formate	CH2O2		C00058		14276	0
formyl-CoA	C22H36N7O17P3S		C00798	FORMYL-COA	5150	0
formylmethanofuran	C35H44N4O16		C01001		5157	0
fumarate	C4H4O4		C00122	FUM	14284	0
gamma-L-glutamyl-L-cysteine	C8H14N2O5S		C00669		10570	0
GDP	C10H15N5O11P2		C00035	GDP	5212	0
GDP-4-dehydro-6-deoxy-D-mannose	C16H23N5O15P2		C01222	GDP-4-DEHYDRO-6-DEOXY-D-MANNOSE	5214	0
GDP-fucose	C16H25N5O15P2		C00325	GUANOSINE_DIPHOSPHATE_FUCOSE	5221	0	dead-end
GDP-galactose	C16H25N5O16P2			GDP-GALACTOSE		0
GDP-gulose	C16H25N5O16P2			CPD-7078		0
GDP-mannose	C16H25N5O16P2				21164	0
geranyl-diphosphate	C10H20O7P2		C00341		5332	0
geranylfarnesyl-diphosphate	C25H44O7P2			ALL-TRANS-PENTAPRENYL-DIPHOSPHATE		0
geranylgeranyl-bacteriochlorophylla	C55H68N4O6Mg1			CPD-9088		0
GlcNAc-1,6-anhMurNAc	C19H30N2O12			CPD0-1081		0
GlcNAc-1,6-anhMurNAc-L-Ala-gamma-D-Glu-DAP-D-Ala	.					0	dead-end
glucono-d-lactone	C6H10O6			GLC-D-LACTONE		0
glutathione	C10H17N3O6S		C00051	GLUTATHIONE	5437	0
glutathione-disulfide	C20H32N6O12S2		C00127	OXIDIZED-GLUTATHIONE	7840	0
glycerol	C3H8O3		C00116	GLYCEROL	5448	0
glycerol-2-phosphate	C3H9O6P		C02979	CPD-536	5451	0	dead-end
glycerone	C3H6O3		C00184		5453	0
glycerone-phosphate	C3H7O6P		C00111		5454	0
glycine	C2H5NO2		C00037	GLY	5460	0
glycogen	C24H42O21		C00182		5466	0
glycolaldehyde	C2H4O2		C00266	GLYCOLALDEHYDE	5474	0
glycolate	C2H4O3		C00160	GLYCOLLATE	14348	0
glycyl-tRNA(Gly)	C12H20NO11PR2(C5H8O6PR)n		C02412		5503	0
glyoxylate	C2H2O3		C00048	GLYOX	5509	0
GMP	C10H14N5O8P		C00144		5228	0
GTP	C10H16N5O14P3		C00044	GTP	5234	0
guanidinoacetate	C3H7N3O2		C00581	GUANIDOACETIC_ACID	5560	0	dead-end
guanine	C5H5N5O		C00242	GUANINE	5563	0
guanosine	C10H13N5O5		C00387	GUANOSINE	5564	0	dead-end
H+	H		C00080		5584	0
H2O	H2O		C00001		5585	0
H2O2	H2O2		C00027		5586	0
H2S	H2S		C00283		5787	0
HCl	HCl		C01327		5590	0	dead-end
HCO3-	CHO3		C00288		5589	0
heme-d	C34H34N4O6Fe1			HEME_D		0
heme-o	C49H58FeN4O5		C15672	HEME_O	24480	0
hexadec-9-enoyl-[acyl-carrier-protein]	C16H29O1R					0
hexadec-9-enoyl-CoA	C37H64N7O17P3S					0
hexadec-9-enoyl-phosphate	C16H31O5P1					0
hexadecanoate	C16H32O2				29889	0
hexadecanoyl-[acyl-carrier-protein]	C16H31O1R					0
hexadecanoyl-CoA	C37H66N7O17P3S		C00154		7898	0
hexadecanoyl-phosphate	C16H33O5P1					0
hexanoate	C6H12O2			HEXANOATE	14398	0
hexanoyl-[acyl-carrier-protein]	C6H11O1R					0
hexanoyl-CoA	C27H46N7O17P3S		C05270	HEXANOYL-COA	5703	0
H-Gcv-protein-(dihydrolipoyl)lysine	H2R					0
H-Gcv-protein-(lipoyl)lysine	R					0
histidinal	C6H9N3O1			HISTIDINAL		0
H-protein-S-(aminomethyldihydrolipoyl)lysine	C1H5N1R					0
HSO3-	HO3S		C11481		5598	0
hydrogenobyrinate	C45H60N4O14		C06399	CPD-687	5788	0
hydrogenobyrinate-a,c-diamide	C45H58N6O12			CPD-688		0
hydroxymethylbilane	C40H46N4O17		C01024	HYDROXYMETHYLBILANE	5809	0
hydroxymethylpyrimidine	C6H9N3O1			HMP		0	dead-end
hydroxymethylpyrimidine-phosphate	C6H10N3O4P1			AMINO-HYDROXYMETHYL-METHYL-PYR-P		0
hydroxyneurosporene	C40H60O1			CPD-11463		0
hydroxypyruvate	C3H4O4		C00168	OH-PYR	5813	0
hydroxyspirilloxanthin	C41H58O2		C15879			0
hypoxanthine	C5H4N4O		C00262	HYPOXANTHINE	5841	0
imidazol-acetol-phosphate	C6H9N2O5P		C01267		1437	0
iminoglycine	C2H3NO2	3080609				0
IMP	C10H13N4O8P		C00130		5849	0
indole	C8H7N1		C00463	INDOLE	5900	0
indole-3-acetate	C10H8N1O2			INDOLE_ACETATE_AUXIN		0	dead-end
indole-3-acetonitrile	C10H8N2		C02938	INDOLEYL-CPD	1559	0	dead-end
indole-3-glycerol-phosphate	C11H14N1O6P1			INDOLE-3-GLYCEROL-P		0
inosine	C10H12N4O5		C00294	INOSINE	5927	0	dead-end
isopentenyl-diphosphate	C5H12O7P2		C00129	DELTA3-ISOPENTENYL-PP	6037	0
isopropanol	C3H8O		C01845	ISO-PROPANOL	8467	0	dead-end
isopropylmaleate	C7H10O4		C02631			0
isoquinolin-1(2H)-one	C9H7NO		C06324		471	0
isoquinoline	C9H7N		C06323	ISOQUINOLINE	6051	0	dead-end
K+	K		C00238		8345	0
KDO2-(lauroyl)-lipid-IVA	C96H176N2O38P2					0
KDO2-lipid-IVA	C84H154N2O37P2			KDO2-LIPID-IVA		0
L-3,4-dihydroxybutan-2-one-4-phosphate	C4H9O6P1			DIHYDROXY-BUTANONE-P		0
L-Ala-gamma-D-Glu-DAP-D-Ala	.					0	dead-end
L-Ala-L-Glu	C8H13N2O5			CPD0-1445		0	dead-end
L-alanine	C3H7NO2		C00041	L-ALPHA-ALANINE	6171	0
L-alanyl-tRNA(Ala)	C13H22NO11PR2(C5H8O6PR)n		C00886		6172	0
L-Ala-γ-D-Glu	C8H13N2O5			L-ALA-GAMMA-D-GLU		0
L-allo-threonine	C4H9NO3		C05519	L-ALLO-THREONINE	6174	0	dead-end
L-arabinonate	C5H10O6	6602426		L-arabinonate		0
L-arabinono-1,4-lactone	C5H8O5	191190	C01114	L-arabinono-1,4-lactone		0
L-arabinose	C5H10O5	5460291	C00259	L-arabinose		0
L-arginine	C6H14N4O2		C00062	ARG	6185	0
L-arginino-succinate	C10H18N4O6			L-ARGININO-SUCCINATE		0
L-arginyl-tRNA(Arg)	C21H33N9O11PR(C5H8O6PR)n		C02163		6189	0
L-arogenate	C10H13NO5		C00826	CPD-659	6190	0	dead-end
L-asparagine	C4H8N2O3		C00152	ASN	6191	0
L-asparaginyl-tRNA(Asn)	C14H23N2O12PR2(C5H8O6PR)n		C03402		6192	0
L-aspartate	C4H7N1O4		C00049	L-ASPARTATE	13085	0
L-aspartate-4-semialdehyde	C4H7NO3		C00441		13086	0
L-aspartyl-4-phosphate	C4H8N1O7P1			L-BETA-ASPARTYL-P		0
L-aspartyl-tRNA(Asn)	C14H22NO13PR2(C5H8O6PR)n		C06113		6195	0
L-aspartyl-tRNA(Asp)	C14H22NO13PR2(C5H8O6PR)n		C02984		6196	0
L-citrulline	C6H13N3O3		C00327	L-CITRULLINE	6203	0
L-cystathionine	C7H14N2O4S		C02291	L-CYSTATHIONINE	6205	0
L-cysteine	C3H7NO2S		C00097	CYS	6207	0
L-cysteinyl-tRNA(Cys)	C18H26N6O11PSR(C5H8O6PR)n		C03125		6208	0
L-fuculose-1-phosphate	C6H13O8P1			FUCULOSE-1P		0	dead-end
L-glutamate	C5H9NO4		C00025	GLT	13107	0
L-glutamate-5-phosphate	C5H10N1O7P1			L-GLUTAMATE-5-P		0
L-glutamate-gamma-semialdehyde	C5H9NO3		C01165		6225	0
L-glutamine	C5H10N2O3		C00064	GLN	6227	0
L-glutaminyl-tRNA(Gln)	C20H29N7O12PR(C5H8O6PR)n					0
L-glutamyl-tRNA(Gln)	C20H28N6O13PR(C5H8O6PR)n					0
L-glutamyl-tRNA(Glu)	C20H28N6O13PR(C5H8O6PR)n		C02987		6232	0
L-histidine	C6H9N3O2		C00135	HIS	6240	0
L-histidinol	C6H11N3O		C00860		6241	0
L-histidinol-phosphate	C6H12N3O4P1			L-HISTIDINOL-P		0
L-histidyl-tRNA(His)	C16H24N3O11PR2(C5H8O6PR)n		C02988		6243	0
L-homocysteine	C4H9NO2S		C00155	HOMO-CYS	6245	0
L-homoserine	C4H9NO3		C00263	HOMO-SER	6246	0
limit-dextrin	.		C02049		6462	0
limit-dextrin-with-short-branches	.					0
lipid-A-disaccharide	C68H129N2O20P		C04932	BISOHMYR-GLC	862	0
lipid-IVA	C68H130N2O23P2			LIPID-IV-A		0
L-isoleucine	C6H13NO2		C00407	ILE	6255	0
L-isoleucyl-tRNA(Ile)	C21H32N6O11PR(C5H8O6PR)n		C03127		6256	0
LL-2,6-diaminoheptanedioate	C7H14N2O4		C00666		6341	0
L-leucine	C6H13NO2		C00123	LEU	6260	0
L-leucyl-tRNA(Leu)	C21H32N6O11PR(C5H8O6PR)n		C02047		6262	0
L-lysine	C6H14N2O2		C00047	LYS	6264	0
L-lysyl-tRNA(Lys)	C16H29N2O11P1R2(C5H8O6PR)n		C01931		13138	0
L-lyxonate	C5H10O6	3399991	C05412	L-lyxonate		0
L-lyxono-1,4-lactone	C5H8O5					0
L-lyxose	C5H10O5	644176	C01508	β-L-lyxopyranose		0
L-methionine	C5H11NO2S		C00073	MET	6271	0
L-methionyl-tRNA(fMet)	C20H30N6O11P1S1R1(C5H8O6PR)n				13145	0	dead-end
L-methionyl-tRNA(Met)	C20H30N6O11P1S1R1(C5H8O6PR)n		C02430		6274	0
L-ornithine	C5H12N2O2		C00077	L-ORNITHINE	6280	0
L-pantoate	C6H12O4			L-PANTOATE		0
L-phenylalanine	C9H11NO2		C00079	PHE	6282	0
L-phenylalanyl-tRNA(Phe)	C19H26NO11PR2(C5H8O6PR)n		C03511		6283	0
L-proline	C5H9NO2		C00148	PRO	6286	0
L-prolyl-tRNA(Pro)	C15H24NO11PR2(C5H8O6PR)n		C02702		6287	0
L-rhamnose	C6H12O5					0
L-serine	C3H7NO3		C00065	SER	6301	0
L-seryl-tRNA(Ser)	C13H22NO12PR2(C5H8O6PR)n		C02553		6305	0
L-sorbosone	C6H10O6			L-SORBOSONE	48657	0	dead-end
L-sorbosone-2,6-lactone	C6H10O6			CPD-9056		0
L-tartrate	C4H6O6			TARTRATE		0
L-threo-3-phenylserine	C9H11NO3		C03290	CPD-644	6336	0	dead-end
L-threonine	C4H9NO3		C00188	THR	6308	0
L-threonine-O-3-phosphate	C4H10NO6P		C12147	L-THREONINE-O-3-PHOSPHATE	31757	0
L-threonyl-tRNA(Thr)	C14H24NO12PR2(C5H8O6PR)n		C02992		6309	0
L-tryptophan	C11H12N2O2		C00078	TRP	6310	0
L-tryptophyl-tRNA(Trp)	C26H31N7O11PR(C5H8O6PR)n				13179	0
L-tyrosine	C9H11NO3		C00082	TYR	6313	0
L-tyrosyl-tRNA(Tyr)	C24H30N6O12PR(C5H8O6PR)n		C02839		6318	0
L-valine	C5H11NO2		C00183	VAL	6321	0
L-valyl-tRNA(Val)	C20H30N6O11PR(C5H8O6PR)n		C02554		6322	0
malonate	C3H4O4			MALONATE	38083	0	dead-end
malonate-decarboxylase-apo-[acyl-carrier-protein]	.					0	dead-end
malonate-decarboxylase-holo-[acyl-carrier-protein]	.					0	dead-end
malonyl-[acyl-carrier-protein]	C3H3O3R					0
malonyl-CoA	C24H38N7O19P3S		C00083	MALONYL-COA	6661	0
maltodextrin	(C12H20O10)n		C01935			0	dead-end
maltooligosyl-trehalose	.					0	dead-end
maltose	C12H22O11		C00208	MALTOSE	6668	0
maltotetraose				MALTOTETRAOSE		0	dead-end
menaquinone-8	C51H72O2			CPD-9728		0	dead-end
mesaconyl-CoA	C26H40N7O19P3S		C06028	CPD-9408	6774	0
meso-diaminoheptanedioate	C7H14N2O4		C00680		25203	0
methanofuran	C34H44N4O15		C00862		6815	0
methanol	CH4O		C00132		6816	0
methoxyneurosporene	C41H62O1			CPD-11469		0	dead-end
methylamine	CH5N1		C00218		6864	0	dead-end
methylated-methyl-acceptor	C1H3R1					0	dead-end
methylene-tetrahydropteroyl-[gamma-Glu](n)	.					0	dead-end
methylene-tetrahydropteroyl-[gamma-Glu](n+1)	.					0	dead-end
methylglyoxal	C3H4O2		C00546	METHYL-GLYOXAL	6875	0
methyl-red	C15H15N3O2			CPD0-1147		0	dead-end
Mg2+	Mg		C00305		6635	0
Mg-protoporphyrin	C34H32N4O4Mg1			MG-PROTOPORPHYRIN		0
Mg-protoporphyrin-monomethyl-ester	C35H34N4O4Mg1			MG-PROTOPORPHYRIN-MONOMETHYL-ESTER		0
Mn2+	Mn		C00034			0
molybdate	MoO4H2		C06232	CPD-3	6967	0
molybdenum-cofactor	C10H12MoN5O8PS2			CPD-8123	21437	0
molybdopterin	C10H12N5O6PS2		C05924	CPD-4	6969	0
molybdopterin-AMP	C20H26N10O12P2S2			CPD-8122		0
molybdopterin-guanine-dinucleotide	C20H26N10O15P2S2Mo1			CPD-582		0
molybdopterin-synthase	R					0
monomethyl-proline	C6H11N1O2			CPD-904		0	dead-end
monovinyl-protochlorophyllidea	C35H32N4O5Mg1			MONO-VINYL-PROTOCHLOROPHYLLIDE-A		0
myo-inositol	C6H12O6		C00137	MYO-INOSITOL	10601	0	dead-end
N-(5-phospho-beta-D-ribosyl)-anthranilate	C12H16N1O9P1			N-5-PHOSPHORIBOSYL-ANTHRANILATE		0
N,N'-dimethyl-p-phenylenediamine	C8H12N2			CPD0-1148		0	dead-end
N2-succinyl-L-glutamate-5-semialdehyde	C9H13NO6		C05932	CPD-822	7374	0	dead-end
N2-succinyl-L-ornithine	C9H16N2O5		C03415	N2-SUCCINYLORNITHINE	7375	0	dead-end
Na+	Na		C01330		9175	0
N-acetyl-D-glucosamine	C8H15NO6		C00140	N-ACETYL-D-GLUCOSAMINE	7123	0
N-acetyl-D-glucosamine-6-phosphate	C8H16N1O9P1			N-ACETYL-D-GLUCOSAMINE-6-P		0	dead-end
N-acetyl-D-mannosamine	C8H15NO6		C00645	N-ACETYL-D-MANNOSAMINE	7141	0	dead-end
N-acetyl-glucosamine-1-phosphate	C8H16N1O9P1			N-ACETYL-D-GLUCOSAMINE-1-P		0
N-acetylglucosamine--N-acetylmuramyl-(pentapeptide)-pyrophosphoryl-undecaprenol	.					0	dead-end
N-acetylglutamyl-phosphate	C7H12N1O8P1			N-ACETYL-GLUTAMYL-P		0
N-acetyl-L-glutamate	C7H11NO5		C00624	ACETYL-GLU	12575	0
N-acetyl-L-glutamate-5-semialdehyde	C7H11NO4		C01250	CPD-469	7152	0
N-acetyl-L-ornithine	C7H14N2O3			N-ALPHA-ACETYLORNITHINE		0
N-acetylmuramoyl-L-alanyl-D-glutamyl-L-lysyl-D-alanyl-D-alanine-diphosphoundecaprenol	.					0	dead-end
N-acetylmuramoyl-L-alanyl-D-glutamyl-meso-2,6-diaminopimelyl-D-alanyl-D-alanine-diphosphoundecaprenol	C87H139N7O23P2			C5		0	peptidoglycan2 used in equation
N-acetylmuramoyl-L-alanyl-D-glutamyl-meso-2,6-diaminopimelyl-D-alanyl-D-alanine-diphosphoundecaprenyl-N-acetylglucosamine						0	peptidoglycan1 used in equation
N-acetylmuramoyl-pentapeptide-diphosphoundecaprenol	.					0	dead-end
N-acetylspermidine	C9H21N3O		C00612	CPD-568	7356	0	dead-end
NAD+	C21H27N7O14P2		C00003	NAD	7422	0
NADH	C21H28N7O14P2		C00004	NADH	7423	0
NADP+	C21H29N7O17P3		C00006	NADP	7424	0
NADPH	C21H30N7O17P3		C00005	NADPH	7425	0
N-carbamoyl-L-aspartate	C5H8N2O5		C00438	CARBAMYUL-L-ASPARTATE	7257	0
N-cyclohexylformamide	C7H13NO		C11519	N-CYCLOHEXYLFORMAMIDE	7261	0	dead-end
N-ethylglycine	C4H9NO2		C11735	CPD-10490	7267	0	dead-end
N-ethylmaleimide	C6H7NO2		C02441	N-ETHYLMALEIMIDE	7269	0	dead-end
N-ethylsuccinimide	C6H9NO2			CPD0-903	44348	0	dead-end
neurosporene	C40H58		C05431	NEUROSPORENE	7541	0
N-formyl-L-glutamate	C6H9NO5		C01045	CPD-600	7278	0	dead-end
N-formylmethionyl-tRNA(fMet)	C21H30N6O12P1S1R1(C5H8O6PR)n				12597	0	dead-end
NH3	H3N		C00014		7434	0
nicotinamide	C6H6N2O		C00153	NIACINAMIDE	7556	0	dead-end
nicotinate	C6H5N1O2		C00253	NIACINE	14650	0
nicotinate-adenine-dinucleotide	C21H26N6O15P2			DEAMIDO-NAD		0
nicotinate-mononucleotide	C11H14N1O9P1			NICOTINATE_NUCLEOTIDE		0
nigerose	C12H22O11		C01518	3-BETA-D-GLUCOSYLGLUCOSE	7570	0	dead-end
NO	NO	NO	C00533		7583	0	dead-end
NO2-	NO2		C00088		7585	0
NO3-	NO3				17632	0
N-succinyl-2-amino-6-ketopimelate	C11H15N1O8			N-SUCCINYL-2-AMINO-6-KETOPIMELATE		0
N-succinyl-L,L-2,6-diaminopimelate	C11H18N2O7			N-SUCCINYLLL-2-6-DIAMINOPIMELATE		0
O2	O2		C00007		7860	0
O-acetyl-L-homoserine	C6H11NO4		C01077	CPD-667	7667	0
O-acetyl-L-serine	C5H9NO4		C00979	ACETYLSERINE	7668	0
octadec-9-enoyl-[acyl-carrier-protein]	C18H33O1R					0
octadec-9-enoyl-CoA	C39H68N7O17P3S					0
octadec-9-enoyl-phosphate	C18H35O5P1					0
octadecanoate	C18H36O2		C01530		25629	0
octadecanoyl-[acyl-carrier-protein]	C18H35O1R					0
octadecanoyl-CoA	C39H70N7O17P3S					0
octadecanoyl-phosphate	C18H37O5P1					0
octanoate	C8H16O2			CPD-195	25646	0
octanoyl-[acyl-carrier-protein]	C8H15O1R					0
octanoyl-CoA	C29H50N7O17P3S		C01944	CPD-196	7724	0
O-phospho-D-serine	C3H8N1O6P1			CPD-3722		0	dead-end
O-phospho-L-homoserine	C4H10NO6P		C01102	O-PHOSPHO-L-HOMOSERINE	7691	0
orotate	C5H4N2O4		C00295	OROTATE	14698	0
orotidine-5'-phosphate	C10H13N2O11P1		C01103	OROTIDINE-5-PHOSPHATE		0
O-succinyl-L-homoserine	C8H13NO6		C01118	O-SUCCINYL-L-HOMOSERINE	7704	0
oxalate	C2H2O4			OXALATE	14702	0
oxaloacetate	C4H4O5		C00036	OXALACETIC_ACID	14703	0
oxalyl-CoA	C23H36N7O19P3S		C00313	OXALYL-COA	7817	0
oxidized-amicyanin	R					0
oxidized-amicyanine	R					0
oxidized-cytochrome-c	R					0
oxidized-electron-acceptor	R					0
oxidized-ETF	R					0
oxidized-ferredoxin	R					0
oxidized-glutaredoxin	R					0	dead-end
oxidized-rubredoxin	R					0	dead-end
oxidized-thioredoxin	R					0
p-aminobenzoate	C7H7NO2			P-AMINO-BENZOATE	17836	0
phenazine-1-carboxylate	C13H7N2O2	7097402		CPD-9522		0	dead-end
phenylpyruvate	C9H8O3		C00166	PHENYL-PYRUVATE	8105	0
phosphate	H3O4P1		C00009	Pi	7793	0
phosphatidylethanolamine(dihexadec-9-enoyl)	C37H70N1O8P1					0
phosphatidylethanolamine(dihexadecanoyl)	C37H74N1O8P1					0
phosphatidylethanolamine(dioctadec-9-enoyl)	C41H78N1O8P1					0
phosphatidylethanolamine(dioctadecanoyl)	C41H82N1O8P1					0
phosphatidylglycerol(dihexadec-9-enoyl)	C38H71O10P					0
phosphatidylglycerol(dihexadecanoyl)	C38H75O10P					0
phosphatidylglycerol(dioctadec-9-enoyl)	C42H79O10P					0
phosphatidylglycerol(dioctadecanoyl)	C42H83O10P					0
phosphatidylglycerolphosphate(dihexadec-9-enoyl)	C38H72O13P2					0
phosphatidylglycerolphosphate(dihexadecanoyl)	C38H76O13P2					0
phosphatidylglycerolphosphate(dioctadec-9-enoyl)	C42H80O13P2					0
phosphatidylglycerolphosphate(dioctadecanoyl)	C42H84O13P2					0
phosphatidyl-L-serine(dihexadec-9-enoyl)	C38H70N1O10P1					0
phosphatidyl-L-serine(dihexadecanoyl)	C38H74N1O10P1					0
phosphatidyl-L-serine(dioctadec-9-enoyl)	C42H78N1O10P1					0
phosphatidyl-L-serine(dioctadecanoyl)	C42H82N1O10P1					0
phosphatidyl-N-methylethanolamine(dihexadec-9-enoyl)	C38H72N1O8P1					0	dead-end
phosphatidyl-N-methylethanolamine(dihexadecanoyl)	C38H76N1O8P1					0	dead-end
phosphatidyl-N-methylethanolamine(dioctadec-9-enoyl)	C38H80N1O8P1					0	dead-end
phosphatidyl-N-methylethanolamine(dioctadecanoyl)	C38H84N1O8P1					0	dead-end
phosphoadenosine-5'-phosphosulfate	C10H15N5O13P2S1			PAPS		0
phosphoenolpyruvate	C3H5O6P1		C00074	PHOSPHO-ENOL-PYRUVATE	8147	0
phosphonate	H1O3P1		C06701	PHOSPHONATE	8154	0	dead-end
phosphoribosyl-AMP	C15H23N5O14P2			PHOSPHORIBOSYL-AMP		0
phosphoribosyl-ATP	C15H25N5O20P4		C02739	PHOSPHORIBOSYL-ATP	8167	0
phosphoribosyl-formamido-carboxamide	C10H15N4O9P1			PHOSPHORIBOSYL-FORMAMIDO-CARBOXAMIDE		0
phosphoribosylformimino-AICAR-phosphate	C15H25N5O15P2			PHOSPHORIBOSYL-FORMIMINO-AICAR-P		0
phosphoribulosylformimino-AICAR-phosphate	C15H25N5O15P2			PHOSPHORIBULOSYL-FORMIMINO-AICAR-P		0
phosphoryl-choline	C5H13N1O4P1			PHOSPHORYL-CHOLINE		0	dead-end
phosphoryl-ethanolamine	C2H8N1O4P1			PHOSPHORYL-ETHANOLAMINE		0	dead-end
photon						0
phytoene	C40H64		C05413	PHYTOENE	8191	0
phytofluene	C40H62		C05414	CPD-7408	8192	0
poly-beta-hydroxybutyrate(n)	.					0
poly-beta-hydroxybutyrate(n-1)	.					1
polyphosphate(n)	.					0	dead-end
polyphosphate(n-1)	.					0	dead-end
porphobilinogen	C10H14N2O4		C00931	PORPHOBILINOGEN	8335	0
precorrin-1	C41H46N4O16			CPD-9038		0
precorrin-2	C42H48N4O16			DIHYDROSIROHYDROCHLORIN		0
precorrin-3A	C43H50N4O16			CPD-642		0
precorrin-3B	C43H50N4O17			CPD-643		0
precorrin-4	C44H52N4O17			CPD-651		0
precorrin-5	C45H54N4O17			CPD-662		0
precorrin-6A	C44H54N4O16			CPD-675		0
precorrin-6B	C44H56N4O16			CPD-679		0
precorrin-8x	C45H60N4O14			CPD-686		0
precursor-Z	C10H14N5O8P1			PRECURSOR-Z		0
prephenate	C10H10O6		C00254	PREPHENATE	14884	0
prephytoene-diphosphate	C40H68O7P2		C03427	CPD-464	8400	0
propanoate	C3H6O2				14903	0
propionyl-CoA	C24H40N7O17P3S		C00100	PROPIONYL-COA	8479	0
propionylphosphate	C3H7O5P		C02876		8478	0
protoheme-IX	C34H32FeN4O4			PROTOHEME	26355	0
protoporphyrin-IX	C34H34N4O4		C02191	PROTOPORPHYRIN_IX	8592	0
protoporphyrinogen-IX	C34H40N4O4		C01079	PROTOPORPHYRINOGEN	8593	0
putrescine	C4H12N2		C00134	PUTRESCINE	8650	0
pyridoxal	C8H9NO3		C00250	PYRIDOXAL	8667	0	dead-end
pyridoxal-5'-phosphate	C8H10NO6P				45145	0
pyridoxamine	C8H12N2O2		C00534	PYRIDOXAMINE	8669	0	dead-end
pyridoxamine-5'-phosphate	C8H13N2O5P		C00647	PYRIDOXAMINE-5P	8670	0
pyridoxine-5'-phosphate	C8H12N1O6P1			PYRIDOXINE-5P	45202	0
pyruvate	C3H4O3		C00022	PYRUVATE	14987	0
quinolinate	C7H5NO4		C03722	QUINOLINATE	29959	0
reduce-amicyanin	R					0
reduced-amicyanin	R					0
reduced-cytochrome-c	R					0
reduced-electron-acceptor	H2R					0
reduced-ETF	R					0
reduced-ferredoxin	R					0
reduced-glutaredoxin	RH2					0	dead-end
reduced-rubredoxin	HR					0	dead-end
reduced-thioredoxin	RH2					0
rhodopin	C40H58O		C15870			0
rhodovibrin	C41H60O2		C15878			0
riboflavin	C17H20N4O6		C00255	RIBOFLAVIN	8843	0
S(n)2-	S					0	dead-end
S(n-1)2-	S					0	dead-end
saccharopine	C11H20N2O6		C00449	SACCHAROPINE	7406	0	dead-end
salicylate	C7H5O3			CPD-110	15061	0	dead-end
sarcosine	C3H7NO2		C00213	SARCOSINE	9029	0	dead-end
sedoheptulose-7-phosphate	C7H15O10P		C00281		9083	0
shikimate	C7H10O5		C00493	SHIKIMATE	9133	0
shikimate-3-phosphate	C7H11O8P1			SHIKIMATE-5P		0
short-glucan(y)	.					0
siroheme	C42H44FeN4O16		C00748	SIROHEME	9166	0
sirohydrochlorin	C42H46N4O16		C05778	SIROHYDROCHLORIN	9167	0
S-lactoylglutathione	C13H21N3O8S				15694	0
sn-glycero-3-phosphocholine	C8H20NO6P		C00670		26697	0
sn-glycero-3-phosphoethanolamine	C5H14NO6P				12842	0
sn-glycerol-3-phosphate	C3H9O6P1			GLYCEROL-3P	42793	0
SO42-	O4S1		C00059	SULFATE	9335	0
spermidine	C7H19N3		C00315	SPERMIDINE	9218	0
spheroidene	C41H60O1			CPD-11468		0	dead-end
spirilloxanthin	C42H60O2		C15881			0
succinate	C4H6O4		C00042	SUC	15125	0
succinate-semialdehyde	C4H6O3		C00232	SUCC-S-ALD	9305	0	dead-end
succinyl-CoA	C25H40N7O19P3S		C00091	SUC-COA	9310	0
sulfurated-molybdopterin-synthase	RS					0
sulfurated-sulfur-donor	RSH2					0
superoxide	O2	superoxide			15143	0	dead-end
sym-homospermidine	C8H21N3		C06366	CPD-1821	10651	0	dead-end
tartronate-semialdehyde	C3H4O4		C01146	TARTRONATE-S-ALD	1123	0
tetradecanoate	C14H28O2		C06424		30807	0
tetradecanoyl-[acyl-carrier-protein]	C14H27O1R					0
tetradecanoyl-CoA	C35H62N7O17P3S		C02593		9475	0
tetrahydrodipicolinate	C7H9N1O4			DELTA1-PIPERIDEINE-2-6-DICARBOXYLATE		0
tetrahydrofolate	C19H23N7O6		C00101	THF	9482	0
tetrahydrogeranylgeranyl-bacteriochlorophylla	C55H72N4O6Mg1			CPD-9090		0
tetrahydromethanopterin	C30H45N6O16P1			THMPT	17321	0
tetrahydropteroyl-[gamma-Glu](n)	.					0	dead-end
tetrahydropteroyl-[gamma-Glu](n+1)	.					0	dead-end
thiamine-diphosphate	C12H18N4O7P2S			THIAMINE-PYROPHOSPHATE	15229	0
thiamine-phosphate	C12H17N4O4P1S1			THIAMINE-P		0
thiF						1
thiI						1
thiI-persulfide						0
thiocyanate	CNS				15234	0	dead-end
thiosulfate	H1O3S2		C00320	S2O3	9569	0	dead-end
thiS						1
thiS-thiF-acyl-disulfide						0
thiS-thiI-acyl-disulfide						0
threo-D-isocitrate	C6H8O7		C00311		5998	0
thymidine	C10H14N2O5		C00214	THYMIDINE	9579	0	dead-end
thymine	C5H6N2O2		C00178	THYMINE	9580	0	dead-end
trans-2,3-dihydro-3-hydroxyanthranilate	C7H9N1O3			CPD-9518		0
trans-2-cis-11-octadecenoyl-CoA	C39H66N7O17P3S					0	dead-end
trans-2-cis-5-dodecenoyl-CoA	C33H54N7O17P3S					0	dead-end
trans-2-cis-7-tetradecenoyl-CoA	C35H58N7O17P3S					0	dead-end
trans-2-cis-9-hexadecenoyl-CoA	C37H62N7O17P3S					0	dead-end
trans-3-cis-11-octadecenoyl-[acyl-carrier-protein]	C18H31O1R					0
trans-3-cis-11-octadecenoyl-CoA	C39H66N7O17P3S					0
trans-3-cis-5-dodecenoyl-[acyl-carrier-protein]	C12H19O1R					0
trans-3-cis-5-dodecenoyl-CoA	C33H54N7O17P3S					0
trans-3-cis-7-tetradecenoyl-[acyl-carrier-protein]	C14H23O1R					0
trans-3-cis-7-tetradecenoyl-CoA	C35H58N7O17P3S					0
trans-3-cis-9-hexadecenoyl-[acyl-carrier-protein]	C16H27O1R					0
trans-3-cis-9-hexadecenoyl-CoA	C37H62N7O17P3S					0
trans-dec-2-enoyl-[acyl-carrier-protein]	C10H17O1R					0
trans-dec-2-enoyl-CoA	C31H52N7O17P3S		C05275		10723	0
trans-dienelactone	C6H3O4			CPD-10608		0	dead-end
trans-dodec-2-enoyl-[acyl-carrier-protein]	C12H21O1R					0
trans-dodec-2-enoyl-CoA	C33H56N7O17P3S		C03221		11489	0
trans-hex-2-enoyl-[acyl-carrier-protein]	C6H9O1R					0
trans-hex-2-enoyl-CoA	C27H44N7O17P3S		C05271		10726	0
trans-hexadec-2-enoyl-[acyl-carrier-protein]	C16H29O1R					0
trans-hexadec-2-enoyl-CoA	C37H64N7O17P3S		C05272		10728	0
trans-lycopene	C40H56			CPD1F-114		0
trans-oct-2-enoyl-[acyl-carrier-protein]	C8H13O1R					0
trans-oct-2-enoyl-CoA	C29H48N7O17P3S		C05276		10732	0
trans-octadec-2-enoyl-[acyl-carrier-protein]	C18H33O1R					0
trans-octadec-2-enoyl-CoA	C39H68N7O17P3S					0
trans-O-hydroxybenzylidenepyruvate	C10H7O4			CPDN-385		0	dead-end
trans-tetradec-2-enoyl-[acyl-carrier-protein]	C14H25O1R					0
trans-tetradec-2-enoyl-CoA	C35H60N7O17P3S		C05273		10734	0
trehalose	C12H22O11		C01083	TREHALOSE	10202	0
trehalose-6-phosphate	C12H23O14P		C00689	TREHALOSE-6P	10201	0
triphosphate	H5O10P3				15266	0
tRNA(Ala)	C10H17O10PR2(C5H8O6PR)n		C01635		10672	1
tRNA(Arg)	C15H21N5O10PR(C5H8O6PR)n		C01636		10673	1
tRNA(Asn)	C10H17O10PR2(C5H8O6PR)n		C01637		10674	1
tRNA(Asp)	C10H17O10PR2(C5H8O6PR)n		C01638		10675	1
tRNA(Cys)	C15H21N5O10PR(C5H8O6PR)n		C01639		10678	1
tRNA(Gln)	C15H21N5O10PR(C5H8O6PR)n		C01640		10679	1
tRNA(Glu)	C15H21N5O10PR(C5H8O6PR)n		C01641		10680	1
tRNA(Gly)	C10H17O10PR2(C5H8O6PR)n		C01642		10681	1
tRNA(His)	C10H17O10PR2(C5H8O6PR)n		C01643		10682	1
tRNA(Ile)	C15H21N5O10PR(C5H8O6PR)n		C01644		10683	1
tRNA(Leu)	C15H21N5O10PR(C5H8O6PR)n		C01645		10684	1
tRNA(Lys)	C10H17O10PR2(C5H8O6PR)n		C01646		10685	1
tRNA(Met)	C15H21N5O10PR(C5H8O6PR)n		C01647		10686	1
tRNA(Phe)	C10H17O10PR2(C5H8O6PR)n		C01648		10687	1
tRNA(Pro)	C10H17O10PR2(C5H8O6PR)n		C01649		10688	1
tRNA(Ser)	C10H17O10PR2(C5H8O6PR)n		C01650		10689	1
tRNA(Thr)	C10H17O10PR2(C5H8O6PR)n		C01651		10690	1
tRNA(Trp)	C15H21N5O10PR(C5H8O6PR)n		C01652		10691	1
tRNA(Tyr)	C15H21N5O10PR(C5H8O6PR)n		C00787		10692	1
tRNA(Val)	C15H21N5O10PR(C5H8O6PR)n		C01653		10694	1
ubiquinol-8	C49H78O4		C00390	CPD-9956	9851	0
UDP	C9H14N2O12P2		C00015		9802	0
UDP-2,3-bis(3-hydroxymyristoyl)glucosamine	C43H77N3O20P2			OH-MYRISTOYL		0
UDP-3-O-(3-hydroxymyristoyl)glucosamine	C29H50N3O18P2			UDP-OHMYR-GLUCOSAMINE		0
UDP-3-O-(3-hydroxymyristoyl)-N-acetylglucosamine	C31H53N3O19P2			UDP-OHMYR-ACETYLGLUCOSAMINE		0
UDP-galactose	C15H24N2O17P2		C00052	UDP-GALACTOSE	9811	0	dead-end
UDP-glucose	C15H24N2O17P2		C00029		9845	0
UDP-glucuronate	C15H22N2O18P2		C00167		9846	0
UDP-L-iduronate	C15H22N2O18P2		C02330	CPD-223	9815	0	dead-end
UDP-N-acetyl-3-O-(1-carboxyvinyl)-D-glucosamine	C20H29N3O19P2		C04631		9818	0
UDP-N-acetyl-D-glucosamine	C17H27N3O17P2		C00043	UDP-N-ACETYL-D-GLUCOSAMINE	9823	0
UDP-N-acetylmuramate	C20H31N3O19P2		C01050	UDP-N-ACETYLMURAMATE	9827	0
UDP-N-acetylmuramoyl-L-alanine	C23H36N4O20P2		C01212	UDP-ACETYLMURAMOYL-ALA	13459	0
UDP-N-acetylmuramoyl-L-alanyl-D-glutamate	C28H43N5O23P2		C00692	UDP-AA-GLUTAMATE	9832	0
UDP-N-acetylmuramoyl-L-alanyl-D-glutamyl-L-lysyl-D-alanyl-D-alanine	C40H65N9O26P2		C04846	C3	9835	0	dead-end
UDP-N-acetylmuramoyl-L-alanyl-D-glutamyl-meso-2,6-diaminopimelate	C35H55N7O26P2			UDP-AAGM-DIAMINOHEPTANEDIOATE		0
UDP-N-acetylmuramoyl-L-alanyl-D-glutamyl-meso-2,6-diaminopimelyl-D-alanyl-D-alanine	C41H61N9O28P2			C1		0
UMP	C9H13N2O9P		C00105		9849	0
unsulfurated-sulfur-acceptor	R					0
UQ	R					0
UQH2	H2R					0
uracil	C4H4N2O2		C00106	URACIL	9882	0
urate	C5H4N4O3		C00366	URATE	15290	0	dead-end
urea	C1H4N2O1		C00086	UREA	15292	0
urea-1-carboxylate	C2H4N2O3			CPD-578	15293	0
uridine	C9H12N2O6		C00299	URIDINE	9893	0	dead-end
uroporphyrinogen-III	C40H44N4O16			UROPORPHYRINOGEN-III		0
UTP	C9H15N2O15P3		C00075	UTP	9850	0
vinylacetyl-CoA	C25H40N7O17P3S		C02331	CPD-226	9991	0	dead-end
xanthine	C5H4N4O2		C00385	XANTHINE	15318	0
xanthosine	C10H12N4O6		C01762	XANTHOSINE	10066	0
XMP	C10H13N4O9P		C00655		15324	0
zeta-carotene	C40H60		C05430		10737	0
Zn2+	Zn		C00038			0
