# Supplementary material for: Genome-scale reconstruction and system level investigation of the metabolic network of Methylobacterium extorquens AM1
Source: BMC Syst Biol. 2011 Nov 10;5:189. doi: 10.1186/1752-0509-5-189 (PMC3227643; doi:10.1186/1752-0509-5-189)
Supplement: Additional file 4 — Detailed biomass composition [file 1752-0509-5-189-S4.XLSX]

## Sheet: Additional file 4
Macromolecule/Compound	% Cell dry weight ± s			% Macromolecule (g/g) ± s			Demand in (mmol.g-1) ± s			Data source	Organism source
Protein	59.1278	±	2.11181							This study	M. extorquens AM1
Alanine				13.2492	±	0.132492	1102.16	±	40.8787	This study	M. extorquens AM1
Arginine				6.35833	±	0.0635833	240.71	±	8.92782	This study	M. extorquens AM1
Aspartic acid/asparagine				9.63833	±	0.0963833	247.591	±	9.18306	This study	M. extorquens AM1
Cysteine				0.017
Glutamic acid/glutamine				12.0233	±	0.120233	554.986	±	0.0361454	This study	M. extorquens AM1
Glycine				11.3025	±	0.113025	1171.63	±	10.2109	This study	M. extorquens AM1
Histidine				1.57	±	0.0157	67.7277	±	10.2894	This study	M. extorquens AM1
Isoleucine				3.98583	±	0.0398583	208.681	±	43.4462	This study	M. extorquens AM1
Leucine				7.58583	±	0.0758583	396.964	±	2.51062	This study	M. extorquens AM1
Lysine				5.575	±	0.05575	257.639	±	7.72464	This study	M. extorquens AM1
Methionine				1.2475	±	0.012475	56.3931	±	14.7015	This study	M. extorquens AM1
Phenylalanine				3.38	±	0.0338	135.89	±	9.5388	This study	M. extorquens AM1
Proline				5.09917	±	0.0509917	310.732	±	2.08527	This study	M. extorquens AM1
Serine				4.5625	±	0.045625	309.766	±	5.0365	This study	M. extorquens AM1
Threonine				5.255	±	0.05255	307.788	±	11.5148	This study	M. extorquens AM1
Tryptophan				0.019
Tyrosine				2.08083	±	0.0208083	75.416	±	11.3985	This study	M. extorquens AM1
Valine				7.0325	±	0.070325	419.67	±	0.0223766	This study	M. extorquens AM1
Fatty acid	4.94601	±	0.292323							This study	M. extorquens AM1
C16:1w7c				4.70037	±	0.0308565	6.67897	±	0.484166	This study	M. extorquens AM1
C16:0				4.70037	±	0.108327	6.62646	±	0.48036	This study	M. extorquens AM1
C18:1w7c				81.2694	±	0.676069	104.01	±	7.55854	This study	M. extorquens AM1
C18:0				5.03272	±	0.180314	6.39534	±	0.515432	This study	M. extorquens AM1
others unidentified				6.48278	±	0.96469	8.56928	±	1.43695	This study	M. extorquens AM1
Lipid head - serine				2			1.3228	±	0.0767749	Neidhart et al.	E. coli
Lipid head - ethanolamine				68			44.9753	±	2.61035	Neidhart et al.	E. coli
Lipid head - phosphatidyl				30			19.842	±	1.15162	Neidhart et al.	E. coli
Carbohydrate	16.428	±	1.09066							This study	M. extorquens AM1
Trehalose	1.216	±	0.202716				35.5248	±	5.92224	This study	M. extorquens AM1
Glucose	5.62093	±	0.516669				346.67	±	31.8655	This study	M. extorquens AM1
Rhamnose	8.91664	±	0.917468				610.138	±	62.7796	This study	M. extorquens AM1
Glucosamine	0.0898518	±	0.674388				33.1896	±	4.422	This study	M. extorquens AM1
PHB	2.36354	±	0.0548342							This study	M. extorquens AM1
RNA	8.2	±	0.680885							This study	M. extorquens AM1
ATP				24.617			61.3171	±	5.09145	This study	M. extorquens AM1
GTP				34.2303			81.3105	±	6.7516	This study	M. extorquens AM1
UTP				17.9251			48.0084	±	3.98637	This study	M. extorquens AM1
CTP				23.2276			62.411	±	5.18228	This study	M. extorquens AM1
DNA	3		-							Neidhart et al.	E. coli
dATP				15.9624			13.6364			GC content : Vuilleumier et al. (2009)	M. extorquens AM1
dGTP				36.4851			30.2594			GC content : Vuilleumier et al. (2009)	M. extorquens AM1
dTTP				15.5031			14.658			GC content : Vuilleumier et al. (2009)	M. extorquens AM1
dCTP				32.0494			34.3137			GC content : Vuilleumier et al. (2009)	M. extorquens AM1
polyamine	0.4		-							Neidhart et al.	E. coli
putrescine				100			45.3764			Neidhart et al. , identification in this study by GC-MS-MS	E. coli
carotenoid	0.023		-							Konovalova et al. (2007)	M. extorquens AM1
spirilloxanthin-like				100			0.385308			Carotenoïd not identified.	M. extorquens AM1
intracellular metabolites	2.63782		-							Kiefer et al. (2008); Guo et al. (2006); Guo et al. (2007); Vorholt et al. (1998); Crowther et al. (2008)	M. extorquens AM1
hexose-6-phosphate							3.17	±	0.0424264	Kiefer et al. (2008)	M. extorquens AM1
2/3-phosphoglycerate							1.21	±	0.296985	Kiefer et al. (2008)	M. extorquens AM1
phosphoenolpyruvate							0.625	±	0.162635	Kiefer et al. (2008)	M. extorquens AM1
6-phosphogluconate							0.62	±	0.113137	Kiefer et al. (2008)	M. extorquens AM1
pyruvate							0.6	±	0.0565685	Kiefer et al. (2008)	M. extorquens AM1
citrate							1.245	±	0.219203	Kiefer et al. (2008)	M. extorquens AM1
succinate							1.855	±	0.0636396	Kiefer et al. (2008)	M. extorquens AM1
fumarate							1.88	±	0.226274	Kiefer et al. (2008)	M. extorquens AM1
malate							2.37	±	0.0565685	Kiefer et al. (2008)	M. extorquens AM1
2-oxo-glutarate							0.695	±	0.0636396	Kiefer et al. (2008)	M. extorquens AM1
serine							1.19	±	0.282843	Kiefer et al. (2008)	M. extorquens AM1
alanine							6.38	±	1.49907	Kiefer et al. (2008)	M. extorquens AM1
leucine + isoleucine							1.575	±	0.0353553	Kiefer et al. (2008)	M. extorquens AM1
threonine							3.045	±	0.827315	Kiefer et al. (2008)	M. extorquens AM1
proline							1.48	±	0.0707107	Kiefer et al. (2008)	M. extorquens AM1
glutamate							50.46	±	1.30108	Kiefer et al. (2008)	M. extorquens AM1
glutamine							14.365	±	0.26163	Kiefer et al. (2008)	M. extorquens AM1
glycine							13.64			Guo et al. (2007)	M. extorquens AM1
glyoxylate							10.7467			Guo et al. (2007)	M. extorquens AM1
tetrahydromethanopterin							0.330667			Vorholt et al. (1998), Crowther et al. (2008)	M. extorquens AM1
tetrahydrofolate							0.0826667			Vorholt et al. (1998), Crowther et al. (2008)	M. extorquens AM1
methylsuccinyl-CoA fron methylsuccinate							0.23	±	0.0707107	Kiefer et al. (2008)	M. extorquens AM1
succinyl-CoA (not published)							0.114772	±	0.0043876	P. Kiefer not published	M. extorquens AM1
methylmalonyl-CoA (not published)							0.196391	±	0.00286449	P. Kiefer not published	M. extorquens AM1
acetyl-CoA (not published)							1.44242	±	0.0615621	P. Kiefer not published	M. extorquens AM1
3-hydroxybutyryl-CoA (not published)							0.067698	±	0.000446184	P. Kiefer not published	M. extorquens AM1
propionyl-CoA (not published)							0.025146	±	0.0140042	P. Kiefer not published	M. extorquens AM1
ATP							6.89	±	0.63	Guo et al. (2006)	M. extorquens AM1
ADP							1.8	±	0.57	Guo et al. (2006)	M. extorquens AM1
AMP							0.79	±	0.18	Guo et al. (2006)	M. extorquens AM1
NAD							2.75	±	0.18	Guo et al. (2006)	M. extorquens AM1
NADH							1.67	±	0.33	Guo et al. (2006)	M. extorquens AM1
NADP							0.94	±	0.09	Guo et al. (2006)	M. extorquens AM1
NADPH							1.5	±	0.11	Guo et al. (2006)	M. extorquens AM1
inorganic ions	1.00864		-							Neidhart et al.	E. coli
K+							169.185			Neidhart et al.	E. coli
NH4							11.279			Neidhart et al.	E. coli
Mg2+							7.51935			Neidhart et al.	E. coli
Ca2+							4.51161			Neidhart et al.	E. coli
Fe2+							6.76741			Neidhart et al.	E. coli
Cu2+							3.00774			Neidhart et al.	E. coli
Mn2+							3.00774			Neidhart et al.	E. coli
molybdate							3.00774			Neidhart et al.	E. coli
Co2+							3.00774			Neidhart et al.	E. coli
Zn2+							3.00774			Neidhart et al.	E. coli
Cl-							4.51161			Neidhart et al.	E. coli
SO42-							3.75967			Neidhart et al.	E. coli
Na+							3.75967			Neidhart et al.	E. coli
Phosphate							3.75967			Neidhart et al.	E. coli
cofactors	0.224617		-							Neidhart et al.	E. coli
di-trans,poly-cis-undecaprenyl-diphosphate							0.06			Neidhart et al.	E. coli
chorismate							0.22			Neidhart et al.	E. coli
glutathione							0.22			Neidhart et al.	E. coli
pyridoxal-5'-phosphate							0.22			Neidhart et al.	E. coli
(S)-adenosyl-L-methionine							0.22			Neidhart et al.	E. coli
thiamine-diphosphate							0.22			Neidhart et al.	E. coli
coenzyme-B12							0.22			Neidhart et al.	E. coli
ubiquinol-8							0.22			Assumed to be the same than other cofactors
molybdopterin-guanine-dinucleotide							0.22			Assumed to be the same than other cofactors
heme-o							0.22			Assumed to be the same than other cofactors
heme-d							0.22			Neidhart et al.	E. coli
siroheme							0.22			Neidhart et al.	E. coli
FMN							0.22			Neidhart et al.	E. coli
FAD							0.22			Neidhart et al.	E. coli
CoA							0.22			Neidhart et al.	E. coli
molybdopterin-guanine-dinucleotide							0.22			Neidhart et al.	E. coli
biotin							0.22			Neidhart et al.	E. coli
SUM	98.3594
