# Supplementary material for: Genome-scale reconstruction and system level investigation of the metabolic network of Methylobacterium extorquens AM1
Source: BMC Syst Biol. 2011 Nov 10;5:189. doi: 10.1186/1752-0509-5-189 (PMC3227643; doi:10.1186/1752-0509-5-189)
Supplement: Additional file 5 — Table of substrate usage by M. extorquens AM1 from experimentally observed phenotype and Flux Balance Analysis using the genome scale network (iRP911). [file 1752-0509-5-189-S5.XLSX]

## Sheet: Additional file 5
Table of substrate usage by M. extorquens AM1 from experimentally observed phenotype and Flux Balance Analysis using the genome scale network (iRP911)
	Compound	Biolog oxidation	Included as exchange flux in the model (1)	Growth (+/-) and experimental growth rate	Theoretical maximum growth rate (iRP911)	Theoretical maximum yield (iRP911) (g.g-1)	Theoretical maximum yield (iRP911) (g.C-mol-1)	Capability to support maintenance energy	Data source
Carbon sources	Succinic acid	0.33	1	0.18-0.22	0.215	0.485514	14.3333	+	Knief et al. (2010); Lee et al. (2009)
	methanol	n.d.	1	0.17-0.19	0.213	0.443171	14.2	+	This study; Lee et al. (2009)
	formaldehyde	n.d.	1	+	-	0.36413	10.9333	+	Knief et al. (2010)
	Pyruvic acid	0.69	1	+	-	0.388363	11.4	+	Knief et al. (2010); Van Dien (2003); Salem et al. (1973)
	Formic acid	0.5	1	+	-	0.106285	4.46667	+	Knief et al. (2010); Lee et al. (2009)
	Oxalic acid	0.23	1	+	-	0.079969	3.6	+	Knief et al. (2010)
	Acetic acid	0.15	1	+	-	0.404095	12.1333	+	Knief et al. (2010); Lee et al. (2009)
	L-lactate	n.d.	1	+	-	0.464043	13.9333	+	Salem et al. (1973)
	1,2-propanediol	n.d.	1	+	-	0.646565	16.4	+	Bolbot and Anthony (1980)
	ethanol	n.d.	1	+	-	0.772764	17.8	+	Lee et al. (2009)
	ethylamine	n.d.	1	+	-	0.789644	17.8	+	Okubo et al. (2010)
	methylamine	n.d.	1	+	-	0.457222	14.2	+	Lee et al. (2009); Okubo et al. (2010)
Other compounds	Dihydroxyacetone	1	1	n.d.	-	0.843714	15.2	+	Knief et al. (2010)
	L-Malic acid	0.84	1	n.d.	-	0.296324	9.93333	+	Knief et al. (2010)
	L-Lyxose	0.81	1	n.d.	-	-	-	+	Knief et al. (2010)
	D,L-Malic acid	0.7	1	n.d.	-	0.282403	9.46667	+	Knief et al. (2010)
	D-Ribose	0.59	1	n.d.	-	-	-	+	Knief et al. (2010)
	Ethanolamine	0.53	1	n.d.	-	0.55662	17	+	Knief et al. (2010)
	5-Keto-D-gluconic acid	0.46	1	n.d.	-	0.155387	12.0667	+	Knief et al. (2010)
	Fumaric acid	0.45	1	n.d.	-	0.320921	9.93333	+	Knief et al. (2010)
	D-Arabinose	0.43	1	n.d.	-	-	-	+	Knief et al. (2010)
	2-Deoxy-D-ribose	0.37	1	n.d.	-	-	-	+	Knief et al. (2010)
	D-Xylose	0.31	1	n.d.	-	-	-	+	Knief et al. (2010)
	L-Arabinose	0.29	1	n.d.	-	-	-	+	Knief et al. (2010)
	Acetoacetic acid	0.22	1	n.d.	-	0.511974	13.0667	+	Knief et al. (2010)
	3-0--D-Galactopyranosyl-D-arabinose	0.15	1	n.d.	-	-	-	+	Knief et al. (2010)
	Capric acid	0.13	1	n.d.	-	1.12617	19.4	+	Knief et al. (2010)
	-Keto-glutaric acid	0.11	1	n.d.	-	0.360488	10.5333	+	Knief et al. (2010)
	Propionic acid	0.1	1	n.d.	-	0.569666	14.0667	+	Knief et al. (2010)
	L-tartaric acid	0	1	n.d.	-	0.211433	7.93333	+	Knief et al. (2010)
	L-Aspartic acid	0	1	n.d.	-	0.276478	9.2	+	Knief et al. (2010)
	D-citric acid	0	1	n.d.	-	0.316463	10.1333	+	Knief et al. (2010)
	glycolic acid	0	1	n.d.	-	0.236682	9	+	Knief et al. (2010)
	D-gluconic acid	0	1	n.d.	-	0.405801	13.2667	+	Knief et al. (2010)
	putrescine	0	1	n.d.	-	-	-	-	Knief et al. (2010)
	L-glutamic acid	0	1	n.d.	-	0.391946	11.5333	+	Knief et al. (2010)
	-D-glucose	0	1	n.d.	-	0.457382	13.7333	+	Knief et al. (2010)
	CO2	n.d.	1	n.d.	-	-	-	-
	Methane	n.d.	0	-	-	-	-	n.d.	Knief et al. (2010)
	Oxalomalic acid	0.32	0	n.d.	-	-	-	n.d.	Knief et al. (2010)
	Sorbic acid	0.28	0	n.d.	-	-	-	n.d.	Knief et al. (2010)
	Bromo-succinic acid	0.19	0	n.d.	-	-	-	n.d.	Knief et al. (2010)
	D-Glucosamine	0.17	0	n.d.	-	-	-	n.d.	Knief et al. (2010)
	Methyl pyruvate	0.14	0	n.d.	-	-	-	n.d.	Knief et al. (2010)
	Palatinose	0.14	0	n.d.	-	-	-	n.d.	Knief et al. (2010)
	D-Tagatose	0.1	0	n.d.	-	-	-	n.d.	Knief et al. (2010)
	Pectin	0.1	0	n.d.	-	-	-	n.d.	Knief et al. (2010)
	D-Psicose	0.07	0	n.d.	-	-	-	n.d.	Knief et al. (2010)
	2,3-Butanone	0.06	0	n.d.	-	-	-	n.d.	Knief et al. (2010)
	Dulcitol	0.06	0	n.d.	-	-	-	n.d.	Knief et al. (2010)
	Glucuronamide	0.05	0	n.d.	-	-	-	n.d.	Knief et al. (2010)
	-Hydroxy-butyric acid	0.05	0	n.d.	-	-	-	n.d.	Knief et al. (2010)
	L-Ornithine	0.04	0	n.d.	-	-	-	n.d.	Knief et al. (2010)
	-Cyclodextrin	0.04	0	n.d.	-	-	-	n.d.	Knief et al. (2010)
	D-Raffinose	0.03	0	n.d.	-	-	-	n.d.	Knief et al. (2010)
	Glycyl-L-proline	0.03	0	n.d.	-	-	-	n.d.	Knief et al. (2010)
	-Keto-butyric acid	0.03	0	n.d.	-	-	-	n.d.	Knief et al. (2010)
	-Phenylethylamine	0.03	0	n.d.	-	-	-	n.d.	Knief et al. (2010)
	Gentiobiose	0.02	0	n.d.	-	-	-	n.d.	Knief et al. (2010)
	3-Hydroxy-2-butanone	0.01	0	n.d.	-	-	-	n.d.	Knief et al. (2010)
	D-Fucose	0.01	0	n.d.	-	-	-	n.d.	Knief et al. (2010)
	D-Lactic acid methyl ester	0.01	0	n.d.	-	-	-	n.d.	Knief et al. (2010)
	L-Pyroglutamic acid	0.01	0	n.d.	-	-	-	n.d.	Knief et al. (2010)
	N-Acetyl-D-glucosamine	0.01	0	n.d.	-	-	-	n.d.	Knief et al. (2010)
	Tyramine	0.01	0	n.d.	-	-	-	n.d.	Knief et al. (2010)
	-D-Allose	0.01	0	n.d.	-	-	-	n.d.	Knief et al. (2010)
SUM	66	49	38	12	2	29	29	36
	n.d. : not determined
