# Supplementary material for: Genome-scale reconstruction and system level investigation of the metabolic network of Methylobacterium extorquens AM1
Source: BMC Syst Biol. 2011 Nov 10;5:189. doi: 10.1186/1752-0509-5-189 (PMC3227643; doi:10.1186/1752-0509-5-189)
Supplement: Additional file 7 — Methylotrophic network. The reactions of the GS network were included or excluded from the methylotrophic network based on multi-criteria analysis. The list of considered criteria is given here as well as the score for each reaction of the GS network. The list of reactions included in the methylotrophic network are indicated as '1' in the 'methylotrophic network' column. [file 1752-0509-5-189-S7.XLSX]

## Sheet: Additional file 7
					CRITERIA FOR NETWORK REDUCTION
				Methylotrophic network	Proteomic: differential expression methanol vs succinate	Proteomic: spectral counting in methanol	Transcriptomic: Differential expression methanol vs succinate	Metabolomic : presence in methanol growing cell of at leat 1 metabolite involed in the reaction	Metabolomic : presence in methanol growing cell CURATED by removind cofactor (NADH, NADPH, ATP, ADP, AMP, NAD+, NADP+)	Medium and growth condition : reaction involved in utilisation (consumption or production) of a compound measured in medium	Mutant: mutant phenotype during methylotrophy	Degradation or salvage pathway: assumption of no significant utilisation during exponential growth phase	Enzyme essay under methanol growth	Differential Enzyme activity between methanol and succinate growth	Biochemistry information from in vitro essay or enzyme essay in another microorganism	Presence of alternate reaction or alternate pathway	Comment / bibliography information	Blocked reaction after reduction process: reaction never used in any elementary flux modes
REACTION LIST					Threshold : 2	Threshold : 100	Threshold : 2							Threshold : 2
Reaction Identifier	Name	Equation	Subsystem	0: excluded; 1: included	-1: lower expressed; 0: same level; 1: higher express; -: not measured	-1: Low Expressed; 1: significant expression; -: not measured	-1: lower expression; 0: same expression; 1: higer expression; -: not measured	-1 : none; 0: one side (substrate or product); 1: both side of the reaction	-1 : none; 0: one side (substrate or product); 1: both side of the reaction	-1: related compound not detected; 1: related compound detected; -: reaction not related to specific coupound utilisation;	-1: not essential (or alternate reaction with essential enzyme); 1: essential (or alternate reaction with not essential enzyme); - : no mutant data	-1: degradation process; -: not a degradation process	-1: no activity detected; 1: activity detected; -: not measured	-1: lower activity; 0: same activity; 1: higer activity; -: not measured	-1: unfavored raction; 1: favored reaction; -: no biochemitry essay reported	1: presence of alternate; -: no alternate reported		-1: blocked reaction; -: not blocked
EX-0001	exchange flux : methanol	= methanol[e]	exchange with environment	1	-	-	-	-	-	-	-	-	-	-	-	-	-	-
EX-0002	exchange flux : oxygen	= O2[e]	exchange with environment	1	-	-	-	-	-	-	-	-	-	-	-	-	-	-
EX-0003	exchange flux : nitrogen	= NH3[e]	exchange with environment	1	-	-	-	-	-	-	-	-	-	-	-	-	-	-
EX-0004	exchange flux : CO2	= CO2[e]	exchange with environment	1	-	-	-	-	-	-	-	-	-	-	-	-	-	-
EX-0007	exchange flux : formaldehyde	= formaldehyde[e]	exchange with environment	0	-	-	-	-	-	-1	-	-	-	-	-	-	-	-
EX-0008	exchange flux : phosphate	= phosphate[e]	exchange with environment	1	-	-	-	-	-	-	-	-	-	-	-	-	-	-
EX-0009	exchange flux : succinate	= succinate[e]	exchange with environment	0	-	-	-	-	-	-1	-	-	-	-	-	-	-	-
EX-0010	exchange flux : fumarate	= fumarate[e]	exchange with environment	0	-	-	-	-	-	-1	-	-	-	-	-	-	-	-
EX-0011	exchange flux : citrate	= citrate[e]	exchange with environment	0	-	-	-	-	-	-1	-	-	-	-	-	-	-	-
EX-0012	exchange flux : glycolate	= glycolate[e]	exchange with environment	0	-	-	-	-	-	-1	-	-	-	-	-	-	-	-
EX-0013	exchange flux : formate	= formate[e]	exchange with environment	0	-	-	-	-	-	-1	-	-	-	-	-	-	-	-
EX-0014	exchange flux : oxalate	= oxalate[e]	exchange with environment	0	-	-	-	-	-	-1	-	-	-	-	-	-	-	-
EX-0015	exchange flux : acetate	= acetate[e]	exchange with environment	0	-	-	-	-	-	-1	-	-	-	-	-	-	-	-
EX-0016	exchange flux : D-gluconate	= D-gluconate[e]	exchange with environment	0	-	-	-	-	-	-1	-	-	-	-	-	-	-	-
EX-0017	exchange flux : putrescine	= putrescine[e]	exchange with environment	0	-	-	-	-	-	-1	-	-	-	-	-	-	-	-
EX-0019	exchange flux : 2-oxoglutarate	= 2-oxoglutarate[e]	exchange with environment	0	-	-	-	-	-	-1	-	-	-	-	-	-	-	-
EX-0020	exchange flux : SO42-	= SO42-[e]	exchange with environment	1	-	-	-	-	-	-	-	-	-	-	-	-	-	-
EX-0021	exchange flux : Na+	= Na+[e]	exchange with environment	1	-	-	-	-	-	-	-	-	-	-	-	-	-	-
EX-0022	exchange flux : thiosulfate	= thiosulfate[e]	exchange with environment	0	-	-	-	-	-	-1	-	-	-	-	-	-	-	-
EX-0023	exchange flux : nitrate	= NO3-[e]	exchange with environment	0	-	-	-	-	-	-1	-	-	-	-	-	-	-	-
EX-0024	exchange flux : L-glutamate	= L-glutamate[e]	exchange with environment	0	-	-	-	-	-	-1	-	-	-	-	-	-	-	-
EX-0025	exchange flux : L-aspartate	= L-aspartate[e]	exchange with environment	0	-	-	-	-	-	-1	-	-	-	-	-	-	-	-
EX-0026	exchange flux : H2O	= H2O[e]	exchange with environment	1	-	-	-	-	-	-	-	-	-	-	-	-	-	-
EX-0027	exchange flux : ethanolamine	= ethanolamine[e]	exchange with environment	0	-	-	-	-	-	-1	-	-	-	-	-	-	-	-
EX-0028	exchange flux : (S)-malate	= (S)-malate[e]	exchange with environment	0	-	-	-	-	-	-1	-	-	-	-	-	-	-	-
EX-0029	exchange flux : pyruvate	= pyruvate[e]	exchange with environment	0	-	-	-	-	-	-1	-	-	-	-	-	-	-	-
EX-0030	exchange flux : D-glucose	= D-glucose[e]	exchange with environment	0	-	-	-	-	-	-1	-	-	-	-	-	-	-	-
EX-0031	exchange flux : D-ribose	= D-ribose[e]	exchange with environment	0	-	-	-	-	-	-1	-	-	-	-	-	-	-	-
EX-0032	exchange flux : 5-dehydro-D-gluconate	= 5-dehydro-D-gluconate[e]	exchange with environment	0	-	-	-	-	-	-1	-	-	-	-	-	-	-	-
EX-0033	exchange flux : Co2+	= Co2+[e]	exchange with environment	1	-	-	-	-	-	-	-	-	-	-	-	-	-	-
EX-0034	Biomass flux : L-rhamnose	dTDP-a-L-rhamnose + H2O = L-rhamnose + dTDP	biomass and maintenance equation	1	-	-	-	1	1	-	-	-	-	-	-	-	-	-
EX-0035	Biomass flux : N-acetyl-D-glucosamine	UDP-N-acetyl-D-glucosamine + H2O = N-acetyl-D-glucosamine + UDP	biomass and maintenance equation	1	-	-	-	1	1	-	-	-	-	-	-	-	-	-
EX-0036	exchange flux : proton	= H+[e]	exchange with environment	1	-	-	-	-	-	-	-	-	-	-	-	-	-	-
EX-0037	exchange flux : H2O2	= H2O2[e]	exchange with environment	0	-	-	-	-	-	-1	-	-	-	-	-	-	-	-
EX-0038	exchange flux : Fe2+	= Fe2+[e]	exchange with environment	1	-	-	-	-	-	-	-	-	-	-	-	-	-	-
EX-0039	exchange flux : molybdate	= molybdate[e]	exchange with environment	1	-	-	-	-	-	-	-	-	-	-	-	-	-	-
EX-0040	exchange flux : potassium	= K+[e]	exchange with environment	1	-	-	-	-	-	-	-	-	-	-	-	-	-	-
EX-0041	exchange flux : magnesium	= Mg2+[e]	exchange with environment	1	-	-	-	-	-	-	-	-	-	-	-	-	-	-
EX-0042	exchange flux : calcium	= Ca2+[e]	exchange with environment	1	-	-	-	-	-	-	-	-	-	-	-	-	-	-
EX-0043	exchange flux : copper	= Cu2+[e]	exchange with environment	1	-	-	-	-	-	-	-	-	-	-	-	-	-	-
EX-0044	exchange flux : manganese	= Mn2+[e]	exchange with environment	1	-	-	-	-	-	-	-	-	-	-	-	-	-	-
EX-0045	exchange flux : zinc	= Zn2+[e]	exchange with environment	1	-	-	-	-	-	-	-	-	-	-	-	-	-	-
EX-0046	exchange flux : chloride	= Cl-[e]	exchange with environment	1	-	-	-	-	-	-	-	-	-	-	-	-	-	-
EX-0047	exchange flux : light	= photon	exchange with environment	0	-	-	-	-	-	-1	-	-	-	-	-	-	-	-
EX-0048	exchange flux : D-arabinose	= D-arabinose[e]	exchange with environment	0	-	-	-	-	-	-1	-	-	-	-	-	-	-	-
EX-0049	exchange flux : L-arabinose	= L-arabinose[e]	exchange with environment	0	-	-	-	-	-	-1	-	-	-	-	-	-	-	-
EX-0050	exchange flux : D-arabinonate	= D-arabinonate[e]	exchange with environment	0	-	-	-	-	-	-1	-	-	-	-	-	-	-	-
EX-0051	exchange flux : L-arabinonate	= L-arabinonate[e]	exchange with environment	0	-	-	-	-	-	-1	-	-	-	-	-	-	-	-
EX-0052	exchange flux : L-lyxose	= L-lyxose[e]	exchange with environment	0	-	-	-	-	-	-1	-	-	-	-	-	-	-	-
EX-0053	exchange flux : D-xylose	= D-xylose[e]	exchange with environment	0	-	-	-	-	-	-1	-	-	-	-	-	-	-	-
EX-0054	exchange flux : D-xylonate	= D-xylonate[e]	exchange with environment	0	-	-	-	-	-	-1	-	-	-	-	-	-	-	-
EX-0055	exchange flux : L-lyxonate	= L-lyxonate[e]	exchange with environment	0	-	-	-	-	-	-1	-	-	-	-	-	-	-	-
EX-0056	exchange flux : D-ribonate	= D-ribonate[e]	exchange with environment	0	-	-	-	-	-	-1	-	-	-	-	-	-	-	-
EX-0057	exchange flux : 2-deoxy-D-ribonate	= 2-deoxy-D-ribonate[e]	exchange with environment	0	-	-	-	-	-	-1	-	-	-	-	-	-	-	-
EX-0058	exchange flux : acetoacetate	= acetoacetate[e]	exchange with environment	0	-	-	-	-	-	-1	-	-	-	-	-	-	-	-
EX-0059	exchange flux : propanoate	= propanoate[e]	exchange with environment	0	-	-	-	-	-	-1	-	-	-	-	-	-	-	-
EX-0060	exchange flux : 3-O-b-D-galactopyranosyl-D-arabinose	= 3-O-b-D-galactopyranosyl-D-arabinose[e]	exchange with environment	0	-	-	-	-	-	-1	-	-	-	-	-	-	-	-
EX-0061	exchange flux : 3-O-b-D-galactopyranosyl-D-arabinonate	= 3-O-b-D-galactopyranosyl-D-arabinonate[e]	exchange with environment	0	-	-	-	-	-	-1	-	-	-	-	-	-	-	-
EX-0062	exchange flux : decanoate	= decanoate[e]	exchange with environment	0	-	-	-	-	-	-1	-	-	-	-	-	-	-	-
EX-0063	exchange flux : 2-deoxy-D-ribose	= 2-deoxy-D-ribose[e]	exchange with environment	0	-	-	-	-	-	-1	-	-	-	-	-	-	-	-
EX-0064	exchange flux : methylamine	= methylamine[e]	exchange with environment	0	-	-	-	-	-	-	-	-	-	-	-	-	-	-
EX-0065	exchange flux : ethylamine	= ethylamine[e]	exchange with environment	0	-	-	-	-	-	-1	-	-	-	-	-	-	-	-
EX-0066	exchange flux : ethanol	= ethanol[e]	exchange with environment	0	-	-	-	-	-	-1	-	-	-	-	-	-	-	-
EX-0067	exchange flux : L-tartrate	= L-tartrate[e]	exchange with environment	0	-	-	-	-	-	-1	-	-	-	-	-	-	-	-
EX-0068	exchange flux : glycerone	= glycerone[e]	exchange with environment	0	-	-	-	-	-	-1	-	-	-	-	-	-	-	-
R-0001	methanol dehydrogenase	methanol[p] + 2 oxidized-cytochrome-c = formaldehyde[p] + 2 H+[p] + 2 reduced-cytochrome-c	methanol oxidation to formaldehyde	1	0	1	0	-1	-1	-	1	-	1	1	-	-	-	-
R-0002	H4F-dependent formaldehyde activating	formaldehyde + tetrahydrofolate = 5,10-methylenetetrahydrofolate + H2O	tetrahydrofolate-independ pathway	0	-	-	-	-1	-1	-	-	-	-	-	-1	1	alternate to HMPT-dependent pathway; physilogically unfavored from Crowther et al. (2008) J.Bacteriol.	-
R-0003	H4MPT-dependent formaldehyde activating	formaldehyde + tetrahydromethanopterin = 5,10-methylenetetrahydromethanopterin + H2O	tetrahydromethanopterin-depend pathway	1	0	1	1	-1	-1	-	-	-	1	1	-	-	-	-
R-0004	methylenetetrahydromethanopterin dehydrogenase 1	5,10-methylenetetrahydromethanopterin + NADP+ = 5,10-methenyltetrahydromethanopterin + NADPH + H+	tetrahydromethanopterin-depend pathway	1	1	1	0	0	-1	-	1	-	1	0	-	-	-	-
R-0005	methylenetetrahydromethanopterin dehydrogenase 2	5,10-methylenetetrahydromethanopterin + NAD+ = 5,10-methenyltetrahydromethanopterin + NADH + H+	tetrahydromethanopterin-depend pathway	1	0	1	0	0	-1	-	1	-	1	0	-	-	-	-
R-0006	methenyltetrahydrometanopterin cyclohydrolase	5,10-methenyltetrahydromethanopterin + H2O = 5-formyltetrahydromethanopterin	tetrahydromethanopterin-depend pathway	1	0	1	0	-1	-1	-	1	-	1	0	-	-	-	-
R-0007	formylmethanofuran:H4MPT formyltransferase	methanofuran + 5-formyltetrahydromethanopterin = tetrahydromethanopterin + formylmethanofuran	tetrahydromethanopterin-depend pathway	1	0	1	0	-1	-1	-	1	-	1	0	-	-	-	-
R-0008	formyl-MFS hydrolysis	formylmethanofuran + H2O = formate + methanofuran	tetrahydromethanopterin-depend pathway	1	0	1	0	-1	-1	-	1	-	1	-	-	-	-	-
R-0011	formate dehydrogenase	formate + NAD+ = CO2 + NADH + H+	formate oxidation to CO2	1	1	1	0	0	-1	-	-1	-	1	1	-	-	-	-
R-0012	formate-tetrahydrofolate ligase	formate + ATP + tetrahydrofolate = 10-formyltetrahydrofolate + ADP + phosphate	tetrahydrofolate-depend pathway	1	1	1	1	1	-1	-	1	-	1	0	-	-	-	-
R-0013	methenyltetrahydrofolate cyclohydrolase	10-formyltetrahydrofolate + H+ = 5,10-methenyltetrahydrofolate + H2O	tetrahydrofolate-depend pathway	1	1	1	1	-1	-1	-	1	-	1	0	-	-	-	-
R-0014	methylenetetrahydrofolate dehydrogenase	5,10-methenyltetrahydrofolate + NADPH = 5,10-methylenetetrahydrofolate + NADP+	tetrahydrofolate-depend pathway	1	1	1	1	0	-1	-	1	-	1	0	-	-	-	-
R-0015	serine hydroxymethyltransferase	5,10-methylenetetrahydrofolate + glycine + H2O = tetrahydrofolate + L-serine	serine cycle	1	0	1	0	-1	-1	-	1	-	1	1	-	-	-	-
R-0016	L-serine-glyoxylate aminotransferase	L-serine + glyoxylate = hydroxypyruvate + glycine	serine cycle	1	1	1	0	-1	-1	-	1	-	1	1	-	-	-	-
R-0017	hydroxypyruvate reductase	hydroxypyruvate + NADH + H+ = D-glycerate + NAD+	serine cycle	1	1	1	1	0	-1	-	1	-	1	1	-1	1	alternate to R-0230 + R-0233 and R-0234; lethal phenotype of mutant for R-0017 plus activity measured; enzymes using tartronate-semialdehyde regulated for glyoxylate and glycolate metabolism in E. coli	-
R-0018	glycerate kinase	D-glycerate + ATP = 2-phospho-D-glycerate + ADP	serine cycle	1	1	1	1	1	0	-	1	-	1	1	-	-	-	-
R-0019	enolase	2-phospho-D-glycerate = phosphoenolpyruvate + H2O	serine cycle	1	0	1	0	0	0	-	1	-	1	0	-	-	-	-
R-0020	phosphoenolpyruvate carboxylase	phosphoenolpyruvate + CO2 + H2O = oxaloacetate + phosphate	serine cycle	1	1	1	0	-1	-1	-	1	-	1	1	-	-	-	-
R-0021	malate dehydrogenase	(S)-malate + NAD+ = oxaloacetate + NADH + H+	serine cycle	1	0	1	0	0	0	-	1	-	1	-1	-	1	alternate to R-0090	-
R-0022	malyl-CoA synthetase	(S)-malate + CoA + ATP = (S)-malyl-CoA + ADP + phosphate	serine cycle	1	1	1	1	1	1	-	1	-	1	1	-	-	-	-
R-0023	malyl-CoA lyase	(S)-malyl-CoA = acetyl-CoA + glyoxylate	serine cycle	1	1	1	0	1	1	-	1	-	1	1	-	-	-	-
R-0024	acetyl-CoA C-acetyltransferase	2 acetyl-CoA = CoA + acetoacetyl-CoA	Ethylmalonyl-CoA pathway	1	0	1	0	0	0	-	1	-	1	-1	-	-	-	-
R-0025	acetoacetyl-CoA reductase 1	acetoacetyl-CoA + NADPH + H+ = (R)-3-hydroxybutanoyl-CoA + NADP+	Ethylmalonyl-CoA pathway	1	0	1	0	1	0	-	1	-	1	0	-	1	alternate to (R-0621 + R-0879) or R-0890; phaB (R-0025) essential	-
R-0026	poly(3-hydroxyalkanoate) depolymerase	poly-beta-hydroxybutyrate(n) + H2O = poly-beta-hydroxybutyrate(n-1) + (R)-3-hydroxybutanoate	PHB degradation	0	0	-1	0	0	0	-	-	-1	-	-	-	-	-	-
R-0027	poly(3-hydroxyalkanoate) polymerase	(R)-3-hydroxybutanoyl-CoA + poly-beta-hydroxybutyrate(n-1) = poly-beta-hydroxybutyrate(n) + CoA	PHB biosynthesis	1	0	1	0	0	0	-	-	-	-	-	-	-	-	-
R-0028	D-beta-hydroxybutyrate dehydrogenase	(R)-3-hydroxybutanoate + NAD+ = acetoacetate + NADH + H+	PHB degradation	0	0	-1	-1	0	0	-	-	-1	-	-	-	-	-	-
R-0029	succinyl-CoA:3-oxo-acid CoA-transferase	succinyl-CoA + acetoacetate = succinate + acetoacetyl-CoA	PHB degradation	0	1	1	1	1	1	-	-	-1	-	-	-	1	alternate to R-0703;	-
R-0031	3-hydroxybutyryl-CoA dehydratase	(S)-3-hydroxybutanoyl-CoA = crotonyl-CoA + H2O	fatty acid b-oxidation	0	0	1	0	1	1	-	-	-1	1	-	-	1	alternate to R-0097 : CroR (R-0097) essential	-
R-0032	crotonyl-CoA reductase/carboxylase	crotonyl-CoA + NADPH + H+ + CO2 = (2S)-ethylmalonyl-CoA + NADP+	Ethylmalonyl-CoA pathway	1	0	1	0	1	1	-	1	-	1	1	1	1	alternate to R-0033; Erb et al. 2007: R-0032 catalysed under normal CO2 concentration	-
R-0033	crotonyl-CoA reductase	crotonyl-CoA + NADPH + H+ = butyryl-CoA + NADP+	Ethylmalonyl-CoA pathway	0	0	1	0	1	1	-	1	-	-1	-	-1	1	alternate to R-0032; Erb et al. 2007: R-0033 catalysed under low CO2 concentration	-
R-0034	butyryl-CoA carboxylase	ATP + butyryl-CoA + HCO3- + H+ = ADP + phosphate + (2S)-ethylmalonyl-CoA	Ethylmalonyl-CoA pathway	0	0	1	0	1	1	-	1	-	1	-	-1	1	alternate to R-0032; Erb et al. 2007: R-0033 catalysed under low CO2 concentration	-
R-0035	ethylmalonyl-CoA mutase	(2R)-ethylmalonyl-CoA = (2S)-methylsuccinyl-CoA	Ethylmalonyl-CoA pathway	1	0	1	0	1	1	-	1	-	1	1	-	-	-	-
R-0036	mesaconyl-CoA hydratase	mesaconyl-CoA + H2O = erythro-b-methylmalyl-CoA	Ethylmalonyl-CoA pathway	1	0	1	0	1	1	-	1	-	1	1	-	-	-	-
R-0037	methylsuccinyl-CoA dehydrogenase	(2S)-methylsuccinyl-CoA + oxidized-ETF = mesaconyl-CoA + reduced-ETF	Ethylmalonyl-CoA pathway	1	0	1	0	1	1	-	1	-	1	1	-	-	-	-
R-0038	b-methylmalyl-CoA lyase	erythro-b-methylmalyl-CoA = propionyl-CoA + glyoxylate	Ethylmalonyl-CoA pathway	1	1	1	1	1	1	-	1	-	1	1	-	-	-	-
R-0044	propionyl-CoA carboxylase 1	ATP + propionyl-CoA + HCO3- + H+ = ADP + phosphate + (S)-methylmalonyl-CoA	Ethylmalonyl-CoA pathway	1	0	1	0	1	1	-	1	-	1	0	-	-	-	-
R-0045	methylmalonyl-CoA epimerase	(S)-methylmalonyl-CoA = (R)-methylmalonyl-CoA	Ethylmalonyl-CoA pathway	1	0	1	0	1	1	-	1	-	-	-	-	-	-	-
R-0046	methylmalonyl-CoA mutase	(R)-methylmalonyl-CoA = succinyl-CoA	Ethylmalonyl-CoA pathway	1	0	1	0	1	1	-	1	-	1	1	-	-	-	-
R-0047	citrate synthase	acetyl-CoA + H2O + oxaloacetate = citrate + CoA	TCA cycle	1	0	1	-1	1	1	-	1	-	1	0	-	-	-	-
R-0048	aconitate hydratase	citrate = threo-D-isocitrate	TCA cycle	1	0	1	0	1	1	-	-1	-	-	-	-	-	-	-
R-0049	isocitrate dehydrogenase	threo-D-isocitrate + NADP+ = 2-oxoglutarate + CO2 + NADPH + H+	TCA cycle	1	-1	1	-1	1	0	-	-	-	1	0	-	-	-	-
R-0050	2-oxoglutarate dehydrogenase	2-oxoglutarate + CoA + NAD+ = succinyl-CoA + CO2 + NADH + H+	TCA cycle	1	-1	1	0	1	0	-	-1	-	1	-1	-	-	-	-
R-0051	succinyl-CoA hydrolase	succinyl-CoA + H2O = CoA + succinate	TCA cycle	1	-	-	-	1	1	-	1	-	1	-1	-	1	alternate to R-0089; no activity of R-0089 but R-0051 present under methanol growth from Korotkova et al. 2005	-
R-0052	succinate dehydrogenase	succinate + UQ = fumarate + UQH2	TCA cycle	1	-1	1	-1	0	0	-	1	-	1	0	-	-	-	-
R-0053	fumarate hydratase	fumarate + H2O = (S)-malate	TCA cycle	1	-1	1	0	0	0	-	1	-	1	-	-	-	-	-
R-0054	malate dehydrogenase (decarboxylating)	(S)-malate + NAD+ = pyruvate + CO2 + NADH + H+	pyruvate metabolism	1	-1	1	-1	0	0	-	-1	-	1	0	-	1	alternate to R-0056;	-
R-0055	pyruvate dehydrogenase	pyruvate + CoA + NAD+ = acetyl-CoA + CO2 + NADH + H+	pyruvate metabolism	1	-1	1	-1	1	0	-	-1	-	1	-1	-	1	alternate to R-0105; activity measured	-
R-0056	oxaloacetate decarboxylase	oxaloacetate = pyruvate + CO2	pyruvate metabolism	1	0	-1	0	-1	-1	-	-	-	-	-	-	1	alternate to R-0054	-
R-0057	phosphoenolpyruvate carboxykinase	ATP + oxaloacetate = ADP + phosphoenolpyruvate + CO2	gluconeogenesis	1	-1	-1	0	1	-1	-	-1	-	1	-	-	-	-	-
R-0058	phosphoglyceromutase	2-phospho-D-glycerate = 3-phospho-D-glycerate	gluconeogenesis	1	-1	1	0	1	1	-	-	-	1	-	-	-	-	-
R-0059	phosphoglycerate kinase	ATP + 3-phospho-D-glycerate = ADP + 3-phospho-D-glyceroylphosphate	gluconeogenesis	1	0	1	0	1	1	-	-	-	-	-	-	-	-	-
R-0060	glyceraldehyde-3-phosphate dehydrogenase	D-glyceraldehyde-3-phosphate + phosphate + NAD+ = 3-phospho-D-glyceroylphosphate + NADH + H+	gluconeogenesis	1	0	1	0	1	0	-	-	-	-	-	-	-	-	-
R-0061	triosephosphate isomerase	D-glyceraldehyde-3-phosphate = glycerone-phosphate	gluconeogenesis	1	0	1	0	0	0	-	-	-	-	-	-	-	-	-
R-0062	fructose-bisphosphate aldolase	glycerone-phosphate + D-glyceraldehyde-3-phosphate = D-fructose-1,6-bisphosphate	gluconeogenesis	1	0	1	0	1	1	-	-	-	-	-	-	-	-	-
R-0063	fructose-1,6-bisphosphatase	D-fructose-1,6-bisphosphate + H2O = D-fructose-6-phosphate + phosphate	gluconeogenesis	1	0	1	0	0	0	-	-	-	-	-	-	-	-	-
R-0064	phosphoglucose isomerase	D-fructose-6-phosphate = D-glucose-6-phosphate	gluconeogenesis	1	0	1	0	0	0	-	-	-	1	-	-	-	-	-
R-0065	glucokinase	ATP + D-glucose = ADP + D-glucose-6-phosphate	starch and sucrose metabolism	0	0	-1	0	1	0	-1	-	-	-	-	-	-	-	-
R-0066	glucose-6-phosphate 1-dehydrogenase	D-glucose-6-phosphate + NADP+ = D-glucono-1,5-lactone-6-phosphate + NADPH + H+	pentose phosphate pathway	1	0	-1	0	1	1	-	-1	-	-	-	-	-	-	-
R-0067	6-phosphogluconolactonase	D-glucono-1,5-lactone-6-phosphate + H2O = 6-phospho-D-gluconate	pentose phosphate pathway	1	0	-1	0	1	1	-	-	-	-	-	-	-	-	-
R-0068	6-phosphogluconate dehydrogenase	6-phospho-D-gluconate + NADP+ = D-ribulose-5-phosphate + CO2 + NADPH + H+	pentose phosphate pathway	1	0	-1	0	1	0	-	-	-	-	-	-	-	-	-
R-0069	D-ribulose-5-phosphate 3-epimerase	D-ribulose-5-phosphate = D-xylulose-5-phosphate	pentose phosphate pathway	1	-1	-1	0	-1	-1	-	-	-	-	-	-	-	-	-
R-0070	ribose-5-phosphate isomerase	D-ribose-5-phosphate = D-ribulose-5-phosphate	pentose phosphate pathway	1	0	-1	0	-1	-1	-	-	-	-	-	-	-	-	-
R-0071	D-xylulose 5-phosphate phosphoketolase	D-xylulose-5-phosphate + phosphate = acetylphosphate + D-glyceraldehyde-3-phosphate + H2O	pentose phosphate pathway	1	0	-1	0	-1	-1	-	-	-	-	-	-	-	-	-
R-0072	D-fructose 6-phosphate phosphoketolase	D-fructose-6-phosphate + phosphate = acetylphosphate + D-erythrose-4-phosphate + H2O	pentose phosphate pathway	1	0	-1	0	-1	-1	-	-	-	-	-	-	-	-	-
R-0073	transaldolase	sedoheptulose-7-phosphate + D-glyceraldehyde-3-phosphate = D-erythrose-4-phosphate + D-fructose-6-phosphate	pentose phosphate pathway	1	0	1	0	0	0	-	-	-	-	-	-	-	-	-
R-0074	transketolase	sedoheptulose-7-phosphate + D-glyceraldehyde-3-phosphate = D-ribose-5-phosphate + D-xylulose-5-phosphate	pentose phosphate pathway	1	0	1	0	0	0	-	-	-	-	-	-	-	-	-
R-0075	phosphoribosylpyrophosphate synthetase	ATP + D-ribose-5-phosphate = AMP + 5-phosphoribosyl-1-pyrophosphate	pentose phosphate pathway	1	0	1	0	1	0	-	-	-	-	-	-	-	-	-
R-0076	phosphopentomutase	alpha-D-ribose-1-phosphate = D-ribose-5-phosphate	salvage pathways of purine and pyrimidine nucleotides	0	0	-1	0	-1	-1	-	-	-1	-	-	-	-	-	-
R-0077	1-deoxy-D-xylulose-5-phosphate synthase	pyruvate + D-glyceraldehyde-3-phosphate = 1-deoxy-D-xylulose-5-phosphate + CO2	carotenoids biosynthesis	1	0	1	0	0	0	-	-	-	-	-	-	-	-	-
R-0078	2-deoxyribose-5-phosphate aldolase	2-deoxy-D-ribose-5-phosphate = D-glyceraldehyde-3-phosphate + acetaldehyde	deoxyribonucleosides degradation	1	-	-	-	0	0	-	-	-1	-	-	-	-	required for adenosine recycling	-
R-0079	6-phosphogluconate dehydratase	6-phospho-D-gluconate = 2-dehydro-3-deoxy-D-gluconate-6-phosphate + H2O	entner-Doudoroff pathway	1	-1	-1	0	0	0	-	-	-	-	-	-	-	-	-
R-0080	2-keto-3-deoxygluconate 6-phosphate aldolase	2-dehydro-3-deoxy-D-gluconate-6-phosphate = pyruvate + D-glyceraldehyde-3-phosphate	entner-Doudoroff pathway	1	0	-1	0	-1	-1	-	-	-	-	-	-	-	-	-
R-0081	2-keto-4-hydroxyglutarate aldolase	4-hydroxy-2-oxoglutarate = pyruvate + glyoxylate	glyoxylate and dicarboxylate metabolism	0	0	-1	0	-1	-1	-	-	-1	-	-	-	-	-	-
R-0082	bisphosphoglycerate mutase	3-phospho-D-glyceroylphosphate = 2,3-bisphospho-D-glycerate	gluconeogenesis	1	-1	1	0	1	1	-	-	-	-	-	-	-	-	-1
R-0083	cob(I)alamin adenosyltransferase	ATP + cobinamide = triphosphate + adenosylcobinamide	adenosylcobalamin salvage pathway	0	0	1	0	0	-1	-1	1	-1	-	-	-	-	-	-
R-0086	glyoxylate reductase	glyoxylate + NADH + H+ = glycolate + NAD+	glyoxylate and dicarboxylate metabolism	1	0	1	0	0	-1	-	-	-1	1	1	-	-	-	-
R-0089	succinyl-CoA synthetase	ATP + succinate + CoA = ADP + phosphate + succinyl-CoA	TCA cycle	0	0	1	0	1	1	-	-1	-	-1	-	-	1	alternate to R-0051; no activity under methanol growth from Korotkova et al. 2005	-
R-0090	malate dehydrogenase, FAD/NAD(P)-binding domain	(S)-malate + UQ = oxaloacetate + UQH2	TCA cycle	0	-1	-1	-1	0	0	-	-	-	-	-	-	1	alternate to R-0021: enzymes down regulated (transcriptomic and proteomic) during methylotrophy unfavored proteomic data	-
R-0094	pyruvate phosphate dikinase	ATP + pyruvate + phosphate = AMP + phosphoenolpyruvate + diphosphate	pyruvate metabolism	1	0	1	0	1	-1	-	-1	-	-	-	-	-	-	-
R-0095	formate dehydrogenase (cytochrome-linked) periplasmic	formate[p] + 2 oxidized-cytochrome-c = CO2[p] + 2 reduced-cytochrome-c + 2 H+[p]	formate oxidation to CO2	1	0	1	0	-1	-1	-	-1	-	-	-	-	1	alternate to R-0011, growth reported of the cytoplasmic FDH2 mutant (R-0011)	-
R-0097	(R)-3-hydroxybutyryl-CoA dehydratase	(R)-3-hydroxybutanoyl-CoA = crotonyl-CoA + H2O	Ethylmalonyl-CoA pathway	1	-	-	-	1	1	-	1	-	1	0	-	1	alternate to (R-0031 + R-0879) : CroR (R-0097) essential	-
R-0098	ethylmalonyl-CoA epimerase	(2S)-ethylmalonyl-CoA = (2R)-ethylmalonyl-CoA	Ethylmalonyl-CoA pathway	1	0	1	0	1	1	-	1	-	-	-	-	-	-	-
R-0099	pyruvate kinase	ATP + pyruvate = ADP + phosphoenolpyruvate	pyruvate metabolism	1	0	1	0	1	-1	-	-	-	-	-	-	-	-	-
R-0101	acetyl-CoA synthetase	ATP + acetate + CoA = AMP + diphosphate + acetyl-CoA	acetate metabolism	1	0	1	0	1	0	-	-	-	-	-	-	1	alternative to R-0107 + R0106; favored from proteomics; high-affinity system with anabolic function for scavenging acetate when extracellular concentration is low (METACYC)	-
R-0102	S-lactoylglutathione hydrolase	S-lactoylglutathione + H2O = glutathione + D-lactate	methylglyoxal degradation	0	0	-1	0	-1	-1	-	-	-1	-	-	-	-	-	-
R-0105	pyruvate dehydrogenase/oxidase	pyruvate + H2O + 2 oxidized-cytochrome-c = acetate + CO2 + 2 reduced-cytochrome-c + 2 H+	pyruvate metabolism	1	0	-1	0	-1	-1	-	-	-	-	-	-	1	alternate to R-0055; R-0055 activity measured	-
R-0106	phosphate acetyltransferase 1	acetyl-CoA + phosphate = CoA + acetylphosphate	acetate metabolism	0	0	-1	0	0	0	-	-	-	-	-	-	1	alternate to R-0101; putative gene for R-0106 and less favored than R-0101 from proteomic	-
R-0107	acetate kinase	acetate + ATP = acetylphosphate + ADP	acetate metabolism	0	1	-1	0	1	-1	-	-	-	-	-	-	1	alternate to R-0101; putative gene for R-0106 and less favored than R-0101 from proteomic	-
R-0108	propionate kinase	propanoate + ATP = ADP + propionylphosphate	propanoate metabolism	0	0	-1	0	1	-1	-1	-	-	-	-	-	-	-	-
R-0109	lactaldehyde dehydrogenase	(S)-lactaldehyde + NAD+ + H2O = (S)-lactate + NADH + 2 H+	L-lactaldehyde degradation	0	0	1	1	0	-1	-1	-	-	-	-	-	-	-	-
R-0110	glycolaldehyde dehydrogenase	glycolaldehyde + NAD+ + H2O = glycolate + NADH + H+	glyoxylate and dicarboxylate metabolism	1	0	1	1	0	-1	-	-	-1	-	-	-	-	-	-
R-0111	lactoylglutathione lyase	S-lactoylglutathione = glutathione + methylglyoxal	methylglyoxal degradation	0	0	1	0	-1	-1	-	-	-1	-	-	-	-	-	-
R-0112	phosphopentomutase 2	deoxyribose-1-phosphate = 2-deoxy-D-ribose-5-phosphate	deoxyribonucleosides degradation	1	0	-1	0	0	0	-	-	-1	-	-	-	-	required for adenosine recycling	-
R-0113	amino acid transferase (leucine)	4-methyl-2-oxopentanoate + L-glutamate = L-leucine + 2-oxoglutarate	valine, leucine, isoleucine biosynthesis	1	0	-1	0	0	0	-	-	-	-	-	-	-	-	-
R-0114	amino acid transferase (valine)	3-methyl-2-oxobutanoate + L-glutamate = L-valine + 2-oxoglutarate	valine, leucine, isoleucine biosynthesis	1	0	-1	0	0	0	-	-	-	-	-	-	-	-	-
R-0115	amino acid transferase (isoleucine)	2-keto-3-methyl-valerate + L-glutamate = L-isoleucine + 2-oxoglutarate	valine, leucine, isoleucine biosynthesis	1	0	-1	0	0	0	-	-	-	-	-	-	-	-	-
R-0116	valine tRNA synthetase	ATP + L-valine + tRNA(Val) = AMP + diphosphate + L-valyl-tRNA(Val)	valine, leucine, isoleucine biosynthesis	1	0	1	0	1	-1	-	-	-	-	-	-	-	-	-
R-0117	leucine tRNA synthetase	ATP + L-leucine + tRNA(Leu) = AMP + diphosphate + L-leucyl-tRNA(Leu)	valine, leucine, isoleucine biosynthesis	1	0	1	0	1	-1	-	-	-	-	-	-	-	-	-
R-0118	isoleucine tRNA synthetase	ATP + L-isoleucine + tRNA(Ile) = AMP + diphosphate + L-isoleucyl-tRNA(Ile)	valine, leucine, isoleucine biosynthesis	1	0	1	0	1	-1	-	-	-	-	-	-	-	-	-
R-0119	2-isopropylmalate synthase	acetyl-CoA + 3-methyl-2-oxobutanoate + H2O = (2S)-2-isopropylmalate + CoA	valine, leucine, isoleucine biosynthesis	1	0	1	0	1	1	-	-1	-	-	-	-	-	-	-
R-0120	3-isopropylmalate dehydrogenase	3-isopropylmalate + NAD+ = 2-isopropyl-3-oxosuccinate + NADH + H+	valine, leucine, isoleucine biosynthesis	1	-	-	-	1	1	-	-	-	-	-	-	-	-	-
R-0121	2-isopropyl-3-oxosuccinate decarboxylase	2-isopropyl-3-oxosuccinate = 4-methyl-2-oxopentanoate + CO2	valine, leucine, isoleucine biosynthesis	1	-	-	-	0	0	-	-	-	-	-	-	-	-	-
R-0122	2,3-dihydroxy-isovalerate dehydratase	2,3-dihydroxy-isovalerate = 3-methyl-2-oxobutanoate + H2O	valine, leucine, isoleucine biosynthesis	1	0	1	0	0	0	-	-	-	-	-	-	-	-	-
R-0123	2,3-dihydroxy-3-methylvalerate dehydratase	2,3-dihydroxy-3-methylvalerate = 2-keto-3-methyl-valerate + H2O	valine, leucine, isoleucine biosynthesis	1	0	1	0	0	0	-	-	-	-	-	-	-	-	-
R-0124	acetolactate synthase	2 pyruvate = 2-acetolactate + CO2	valine, leucine, isoleucine biosynthesis	1	0	1	0	0	0	-	-	-	-	-	-	-	-	-
R-0125	2-aceto-2-hydroxy-butyrate synthase	pyruvate + 2-oxobutanoate + H+ = 2-aceto-2-hydroxy-butyrate + CO2	valine, leucine, isoleucine biosynthesis	1	0	1	0	0	0	-	-	-	-	-	-	-	-	-
R-0126	2-acetolactate reductoisomerase	2-acetolactate + NADPH + H+ = 2,3-dihydroxy-isovalerate + NADP+	valine, leucine, isoleucine biosynthesis	1	0	1	0	1	1	-	-	-	-	-	-	-	-	-
R-0127	2-aceto-2-hydroxy-butyrate reductoisomerase	2-aceto-2-hydroxy-butyrate + NADPH + H+ = 2,3-dihydroxy-3-methylvalerate + NADP+	valine, leucine, isoleucine biosynthesis	1	0	1	0	1	1	-	-	-	-	-	-	-	-	-
R-0128	3-isopropylmalate isomerase	isopropylmaleate + H2O = 3-isopropylmalate	valine, leucine, isoleucine biosynthesis	1	0	1	0	1	1	-	-	-	-	-	-	-	-	-
R-0129	2-isopropylmalate isomerase	isopropylmaleate + H2O = (2S)-2-isopropylmalate	valine, leucine, isoleucine biosynthesis	1	0	1	0	1	1	-	-	-	-	-	-	-	-	-
R-0130	phosphoglucomutase	D-glucose-1-phosphate = D-glucose-6-phosphate	sugar nucleotide biosynthesis	1	0	1	0	1	1	-	-	-	-	-	-	-	-	-
R-0131	phosphomannomutase	D-mannose-1-phosphate = D-mannose-6-phosphate	sugar nucleotide biosynthesis	1	0	-1	0	0	0	-	-	-	-	-	-	-	-	-1
R-0132	beta phosphoglucomutase	b-D-glucose-1-phosphate = b-D-glucose-6-phosphate	sugar metabolism	1	-	-	0	0	0	-	-	-	-	-	-	-	-	-1
R-0133	glucose-1-phosphate uridylyltransferase	UTP + D-glucose-1-phosphate = diphosphate + UDP-glucose	sugar nucleotide biosynthesis	1	0	1	0	1	1	-	-	-	-	-	-	-	-	-
R-0134	UDP-glucose 4-epimerase	UDP-glucose = UDP-galactose	sugar nucleotide biosynthesis	1	0	1	0	1	1	-	-	-	-	-	-	-	-	-1
R-0135	UDP-glucose-6-dehydrogenase	UDP-glucose + 2 NAD+ + H2O = UDP-glucuronate + 2 NADH + 2 H+	sugar nucleotide biosynthesis	1	0	-1	0	1	1	-	-	-	-	-	-	-	-	-1
R-0136	GDP-L-fucose synthase	GDP-4-dehydro-6-deoxy-D-mannose + NADPH + H+ = GDP-fucose + NADP+	sugar nucleotide biosynthesis	1	0	-1	0	0	-1	-	-	-	-	-	-	-	-	-1
R-0137	mannose-1-phosphate guanylyltransferase	GTP + D-mannose-1-phosphate = GDP-mannose + diphosphate	sugar nucleotide biosynthesis	1	0	-1	0	1	1	-	-	-	-	-	-	-	-	-1
R-0138	mannose-6-phosphate isomerase	D-fructose-6-phosphate = D-mannose-6-phosphate	sugar nucleotide biosynthesis	1	0	-1	0	-1	-1	-	-	-	-	-	-	-	-	-1
R-0139	GDP-mannose 3,5-epimerase 1	GDP-mannose = GDP-galactose	sugar nucleotide biosynthesis	1	0	-1	0	1	1	-	-	-	-	-	-	1	alternate to R-0140; catalysed by same enzyme	-1
R-0140	GDP-mannose 3,5-epimerase 2	GDP-mannose = GDP-gulose	sugar nucleotide biosynthesis	1	0	-1	0	1	1	-	-	-	-	-	-	1	alternate to R-0140; catalysed by same enzyme	-1
R-0141	GDP-mannose 3,5-epimerase 3	GDP-gulose = GDP-galactose	sugar nucleotide biosynthesis	0	0	-1	0	1	1	-	-	-	-	-	-	1	alternate to R-0139 + R-0140; catalysed by same enzyme in one step	-
R-0142	GDP-mannose 4,6-dehydratase	GDP-mannose = GDP-4-dehydro-6-deoxy-D-mannose + H2O	sugar nucleotide biosynthesis	1	-	-	-	0	0	-	-	-	-	-	-	-	-	-1
R-0143	gluconate 2-dehydrogenase (periplasmic)	D-gluconate[p] + 2 oxidized-cytochrome-c = 2-dehydro-D-gluconate[p] + 2 H+[p] + 2 reduced-cytochrome-c	sugar oxidation	0	1	-1	1	0	0	-1	-	-	-	-	-	-	-	-
R-0145	gluconokinase	ATP + D-gluconate = ADP + 6-phospho-D-gluconate	sugar metabolism	0	-	-	-	1	1	-1	-	-	-	-	-	-	-	-
R-0146	galactose mutarotase	D-galactose[p] = b-D-galactose[p]	sugar metabolism	0	-	-	0	-1	-1	-1	-	-	-	-	-	-	-	-
R-0147	aldose sugar dehydrogenase	D-glucose[p] + 2 oxidized-cytochrome-c = glucono-d-lactone[p] + 2 H+[p] + 2 reduced-cytochrome-c	sugar oxidation	0	0	1	0	0	0	-1	-	-	-	-	-	-	-	-
R-0148	L-fuculose-1-phosphate aldolase	L-fuculose-1-phosphate = glycerone-phosphate + (S)-lactaldehyde	sugar degradation	0	0	-1	0	0	0	-1	-	-	-	-	-	-	-	-
R-0149	trehalose-6-phosphate synthase	UDP-glucose + D-glucose-6-phosphate = UDP + trehalose-6-phosphate	starch and sucrose metabolism	1	0	-1	0	1	1	-	-	-	-	-	-	-	-	-
R-0150	trehalose-6-phosphate phosphatase	trehalose-6-phosphate + H2O = trehalose + phosphate	starch and sucrose metabolism	1	0	-1	0	0	0	-	-	-	-	-	-	-	-	-
R-0151	maltose alpha-D-glucosyltransferase	maltose = trehalose	starch and sucrose metabolism	1	0	-1	0	-1	-1	-	-	-	-	-	-	-	-	-1
R-0152	maltooligosyltrehalose trehalohydrolase	maltooligosyl-trehalose = maltodextrin + trehalose	starch and sucrose metabolism	0	0	1	0	-1	-1	-	-	-1	-	-	-	-	-	-
R-0153	cellulose synthase	UDP-glucose + (1,4-beta-D-glucosyl)(n) = UDP + (1,4-beta-D-glucosyl)(n+1)	starch and sucrose metabolism	1	1	-1	0	1	1	-	-	-	-	-	-	-	-	-
R-0154	glycogen synthase	ADP-glucose + (1,4-alpha-D-glucosyl)(n) = ADP + (1,4-alpha-D-glucosyl)(n+1)	starch and sucrose metabolism	1	0	-1	0	0	-1	-	-	-	-	-	-	-	-	-1
R-0155	1,4-alpha-glucan branching enzyme	(1,4-alpha-D-glucosyl)(n+1) = glycogen	starch and sucrose metabolism	1	0	1	0	-1	-1	-	-	-	-	-	-	-	-	-1
R-0156	4-a-glucanotransferase	limit-dextrin = limit-dextrin-with-short-branches	starch and sucrose metabolism	1	0	-1	0	-1	-1	-	-	-1	-	-	-	-	-	-1
R-0157	amylo-a-1,6-glucosidase	limit-dextrin-with-short-branches + H2O = debranched-limit-dextrin + b-D-glucose	starch and sucrose metabolism	1	0	-1	0	-1	-1	-	-	-1	-	-	-	-	-	-1
R-0158	glycogen phosphorylase	glycogen + phosphate = limit-dextrin + D-glucose-1-phosphate	starch and sucrose metabolism	1	-	-	-	0	0	-	-	-1	-	-	-	-	-	-1
R-0159	glucoamylase	debranched-limit-dextrin + n H2O = n b-D-glucose	starch and sucrose metabolism	1	0	-1	0	-1	-1	-	-	-1	-	-	-	-	-	-1
R-0160	alpha-D-glucose-1-phosphate cytidylyltransferase	CTP + D-glucose-1-phosphate = diphosphate + CDP-glucose	sugar nucleotide biosynthesis	1	-	-	-	0	0	-	-	-	-	-	-	-	-	-1
R-0161	cdp-glucose 4,6-dehydratase	CDP-glucose = CDP-4-dehydro-6-deoxy-D-glucose + H2O	sugar nucleotide biosynthesis	1	0	-1	0	-1	-1	-	-	-	-	-	-	-	-	-1
R-0162	CDP-4-dehydro-6-deoxy-D-gulose 4-reductase	CDP-4-dehydro-6-deoxy-D-glucose + NADPH + H+ = CDP-4-dehydro-3,6-dideoxy-D-glucose + NADP+ + H2O	sugar nucleotide biosynthesis	1	-	-	-	0	-1	-	-	-	-	-	-	-	-	-1
R-0163	dTDP-4-dehydrorhamnose 3,5-epimerase	dTDP-4-dehydro-6-deoxy-D-glucose = dTDP-4-dehydro-6-deoxy-L-mannose	starch and sucrose metabolism	1	0	1	0	-1	-1	-	-	-	-	-	-	-	-	-
R-0164	dTDP-glucose 4,6-dehydratase	dTDP-glucose = dTDP-4-dehydro-6-deoxy-D-glucose + H2O	starch and sucrose metabolism	1	0	1	0	0	0	-	-	-	-	-	-	-	-	-
R-0165	dTDP-4-dehydrorhamnose reductase	dTDP-4-dehydro-6-deoxy-L-mannose + NADPH + H+ = dTDP-a-L-rhamnose + NADP+	starch and sucrose metabolism	1	0	1	0	1	0	-	-	-	-	-	-	-	-	-
R-0166	glucose-1-phosphate thymidylyltransferase	dTTP + D-glucose-1-phosphate = diphosphate + dTDP-glucose	starch and sucrose metabolism	1	0	-1	0	1	1	-	-	-	-	-	-	-	-	-
R-0167	endo-1,4-D-glucanase	(1,4-alpha-D-glucosyl)(n+1) + H2O = (1,4-alpha-D-glucosyl)(x) + short-glucan(y)	starch and sucrose metabolism	1	0	-1	0	-1	-1	-	-	-1	-	-	-	-	-	-1
R-0168	shikimate 5-dehydrogenase	shikimate + NADP+ = 3-dehydroshikimate + NADPH + H+	phenylalanine, tyrosine, tryptophan biosynthesis	1	0	-1	0	1	0	-	-	-	-	-	-	-	-	-
R-0169	prephenate dehydratase	prephenate = phenylpyruvate + H2O + CO2	phenylalanine, tyrosine, tryptophan biosynthesis	1	0	-1	0	0	0	-	-	-	-	-	-	-	-	-
R-0170	malonyl-CoA decarboxylase	malonyl-CoA = acetyl-CoA + CO2	malonate degradation	0	0	-1	0	1	1	-1	-	-	-	-	-	-	-	-
R-0171	acetyl-CoA carboxylase	ATP + acetyl-CoA + HCO3- + H+ = ADP + phosphate + malonyl-CoA	fatty acid biosynthesis	1	0	1	0	1	1	-	-	-	-	-	-	-	-	-
R-0174	propionyl-CoA synthetase	ATP + propanoate + CoA = AMP + diphosphate + propionyl-CoA	propanoate metabolism	0	0	1	0	1	0	-1	-	-	-	-	-	-	-	-
R-0175	malonate decarboxylase	malonate = acetate + CO2	malonate degradation	0	0	-1	0	-1	-1	-1	-	-	-	-	-	-	-	-
R-0176	phosphate acetyltransferase 2	propionyl-CoA + phosphate = propionylphosphate + CoA	propanoate metabolism	0	0	-1	0	0	0	-1	-	-	-	-	-	-	-	-
R-0177	2-dehydro-3-deoxyphosphoheptonate aldolase	phosphoenolpyruvate + D-erythrose-4-phosphate + H2O = 3-deoxy-D-arabino-heptulosonate-7-phosphate + phosphate	phenylalanine, tyrosine, tryptophan biosynthesis	1	0	-1	0	-1	-1	-	-	-	-	-	-	-	-	-
R-0178	5-enolpyruvylshikimate-3-phosphate synthetase	phosphoenolpyruvate + shikimate-3-phosphate = phosphate + 5-enolpyruvylshikimate-3-phosphate	phenylalanine, tyrosine, tryptophan biosynthesis	1	0	1	0	-1	-1	-	-	-	-	-	-	-	-	-
R-0179	anthranilate phosphoribosyltransferase	anthranilate + 5-phosphoribosyl-1-pyrophosphate = N-(5-phospho-beta-D-ribosyl)-anthranilate + diphosphate	phenylalanine, tyrosine, tryptophan biosynthesis	1	0	-1	0	0	0	-	-	-	-	-	-	-	-	-
R-0180	phosphoribosylanthranilate isomerase	N-(5-phospho-beta-D-ribosyl)-anthranilate = 1-(2-carboxyphenylamino)-1-deoxy-D-ribulose-5-phosphate	phenylalanine, tyrosine, tryptophan biosynthesis	1	0	-1	0	-1	-1	-	-	-	-	-	-	-	-	-
R-0181	anthranilate synthase	chorismate + L-glutamine = anthranilate + pyruvate + L-glutamate	phenylalanine, tyrosine, tryptophan biosynthesis	1	0	1	0	0	0	-	-	-	-	-	-	-	-	-
R-0182	tryptophan synthase	L-serine + indole-3-glycerol-phosphate = L-tryptophan + D-glyceraldehyde-3-phosphate + H2O	phenylalanine, tyrosine, tryptophan biosynthesis	0	0	1	0	-1	-1	-	-	-	-	-	-	1	alternate to R-0183 + R-0184; enzyme complexe: reaction in one step	-
R-0183	tryptophan synthase A	indole-3-glycerol-phosphate = indole + D-glyceraldehyde-3-phosphate	phenylalanine, tyrosine, tryptophan biosynthesis	1	0	1	0	-1	-1	-	-	-	-	-	-	1	alternate to R-0182; enzyme complexe: reaction in 2 steps	-
R-0184	tryptophan synthase B	indole + L-serine = L-tryptophan + H2O	phenylalanine, tyrosine, tryptophan biosynthesis	1	0	1	0	-1	-1	-	-	-	-	-	-	1	alternate to R-0182: enzyme complexe: reaction in 2 steps	-
R-0185	chorismate mutase	chorismate = prephenate	phenylalanine, tyrosine, tryptophan biosynthesis	1	0	-1	0	-1	-1	-	-	-	-	-	-	-	-	-
R-0186	aminodeoxychorismate synthase	chorismate + L-glutamine = 4-amino-4-deoxychorismate + L-glutamate	phenylalanine, tyrosine, tryptophan biosynthesis	1	0	-1	0	0	0	-	-	-	-	-	-	-	-	-
R-0187	tyrosine tRNA synthetase	ATP + L-tyrosine + tRNA(Tyr) = AMP + diphosphate + L-tyrosyl-tRNA(Tyr)	phenylalanine, tyrosine, tryptophan biosynthesis	1	0	-1	0	1	0	-	-	-	-	-	-	-	-	-
R-0188	phenylalanine tRNA synthetase	ATP + L-phenylalanine + tRNA(Phe) = AMP + diphosphate + L-phenylalanyl-tRNA(Phe)	phenylalanine, tyrosine, tryptophan biosynthesis	1	0	1	0	1	0	-	-	-	-	-	-	-	-	-
R-0189	chorismate synthase	5-enolpyruvylshikimate-3-phosphate = chorismate + phosphate	phenylalanine, tyrosine, tryptophan biosynthesis	1	0	-1	0	-1	-1	-	-	-	-	-	-	-	-	-
R-0190	3-dehydroquinate dehydratase	3-dehydroquinate = 3-dehydroshikimate + H2O	phenylalanine, tyrosine, tryptophan biosynthesis	1	1	-1	0	0	0	-	-	-	-	-	-	-	-	-
R-0191	indole-3-glycerol phosphate synthase	1-(2-carboxyphenylamino)-1-deoxy-D-ribulose-5-phosphate = indole-3-glycerol-phosphate + CO2 + H2O	phenylalanine, tyrosine, tryptophan biosynthesis	1	0	-1	0	-1	-1	-	-	-	-	-	-	-	-	-
R-0192	cyclohexadienyl dehydrogenase	L-arogenate + NAD+ = L-tyrosine + CO2 + NADH + H+	phenylalanine, tyrosine, tryptophan biosynthesis	1	-	-	-	1	0	-	-	-	-	-	-	-	-	-1
R-0193	histidinol-phosphate aminotransferase	imidazol-acetol-phosphate + L-glutamate = L-histidinol-phosphate + 2-oxoglutarate	histidine biosynthesis	1	0	-1	0	0	0	-	-	-	-	-	-	-	-	-
R-0194	shikimate kinase	shikimate + ATP = shikimate-3-phosphate + ADP	phenylalanine, tyrosine, tryptophan biosynthesis	1	0	1	0	1	0	-	-	-	-	-	-	-	-	-
R-0195	3-dehydroquinate synthase	3-deoxy-D-arabino-heptulosonate-7-phosphate = 3-dehydroquinate + phosphate	phenylalanine, tyrosine, tryptophan biosynthesis	1	0	1	0	0	0	-	-	-	-	-	-	-	-	-
R-0196	UDP-glucuronate 5'-epimerase	UDP-glucuronate = UDP-L-iduronate	sugar nucleotide biosynthesis	1	0	-1	0	1	1	-	-	-	-	-	-	-	-	-1
R-0197	homoserine O-succinyltransferase	succinyl-CoA + L-homoserine = CoA + O-succinyl-L-homoserine	methionine biosynthesis	0	-	-	0	0	0	-	-	-	-	-	-	1	alternate to R-0201 + R-0206; putative R-0197 associated gene and unfavored from proteomiuc data	-
R-0198	5'-methylthioadenosine phosphorylase	(S)-methyl-5'-thioadenosine + phosphate = adenine + (S)-methyl-5-thio-alpha-D-ribose-1-phosphate	methionine salvage pathway	1	-1	1	0	0	0	-	-	-	-	-	-	-	-	-1
R-0199	spermidine synthase	(S)-adenosylmethioninamine + putrescine = (S)-methyl-5'-thioadenosine + spermidine	polyamine biosynthesis	1	0	-1	0	-1	-1	-	-	-	-	-	-	-	-	-1
R-0200	S-adenosylhomocysteine hydrolase	(S)-adenosyl-L-homocysteine + H2O = L-homocysteine + adenosine	methionine biosynthesis	1	0	1	0	-1	-1	-	-	-	-	-	-	-	-	-
R-0201	O-acetylhomoserine sulfhydrylase	O-acetyl-L-homoserine + H2S = L-homocysteine + acetate	methionine biosynthesis	1	0	1	0	-1	-1	-	-	-	-	-	-	1	alternate to R-0197 + R-0202 + R-0203; favored from proteomiuc data	-
R-0202	cystathionine gamma-synthase	O-succinyl-L-homoserine + L-cysteine = L-cystathionine + succinate	methionine biosynthesis	0	0	-1	0	0	0	-	-	-	-	-	-	1	alternate to R-0201; putative R-0197 associated gene and unfavored from proteomiuc data	-
R-0203	cystathionine beta-lyase	L-cystathionine + H2O = L-homocysteine + NH3 + pyruvate	methionine biosynthesis	0	0	-1	0	-1	-1	-	-	-	-	-	-	1	alternate to R-0201; putative R-0197 associated gene and unfavored from proteomiuc data	-
R-0204	methionyl-tRNA synthetase	ATP + L-methionine + tRNA(Met) = AMP + diphosphate + L-methionyl-tRNA(Met)	methionine biosynthesis	1	0	1	0	1	-1	-	-	-	-	-	-	-	-	-
R-0205	methionine adenosyltransferase	ATP + L-methionine + H2O = phosphate + diphosphate + (S)-adenosyl-L-methionine	methionine biosynthesis	1	0	1	0	0	-1	-	-	-	-	-	-	-	-	-
R-0206	homoserine O-acetyltransferase	acetyl-CoA + L-homoserine = CoA + O-acetyl-L-homoserine	methionine biosynthesis	1	0	-1	0	0	0	-	-	-	-	-	-	1	alternate to R-0197 + R-0202 + R-0203; favored from proteomiuc data	-
R-0207	homocysteine transmethylase	5-methyltetrahydrofolate + L-homocysteine = tetrahydrofolate + L-methionine	methionine biosynthesis	1	-1	1	0	-1	-1	-	-	-	-	-	-	-	-	-
R-0208	5,10-methylenetetrahydrofolate reductase	5,10-methylenetetrahydrofolate + NADPH + H+ = 5-methyltetrahydrofolate + NADP+	methionine biosynthesis	1	0	-1	0	0	-1	-	-	-	-	-	-	-	-	-
R-0209	10-formyltetrahydrofolate:L-methionyl-tRNA(fMet) N-formyltransferase	10-formyltetrahydrofolate + L-methionyl-tRNA(fMet) = tetrahydrofolate + N-formylmethionyl-tRNA(fMet)	methionine biosynthesis	1	0	-1	0	-1	-1	-	-	-	-	-	-	-	-	-1
R-0210	2,3,4,5-tetrahydropyridine-2-carboxylate N-succinyltransferase	succinyl-CoA + tetrahydrodipicolinate + H2O = CoA + N-succinyl-2-amino-6-ketopimelate	lysine biosynthesis	1	0	1	0	1	1	-	-	-	-	-	-	-	-	-
R-0211	N-succinyl-L-diaminopimelate desuccinylase	N-succinyl-L,L-2,6-diaminopimelate + H2O = LL-2,6-diaminoheptanedioate + succinate	lysine biosynthesis	1	0	-1	0	1	1	-	-	-	-	-	-	-	-	-
R-0212	diaminopimelate decarboxylase	meso-diaminoheptanedioate = L-lysine + CO2	lysine biosynthesis	1	0	1	0	-1	-1	-	-	-	-	-	-	-	-	-
R-0213	diaminopimelate epimerase	LL-2,6-diaminoheptanedioate = meso-diaminoheptanedioate	lysine biosynthesis	1	0	-1	0	-1	-1	-	-	-	-	-	-	-	-	-
R-0214	dihydrodipicolinate synthase	L-aspartate-4-semialdehyde + pyruvate = dihydrodipicolinate + 2 H2O	lysine biosynthesis	1	0	1	0	-1	-1	-	-	-	-	-	-	-	-	-
R-0215	lysyl tRNA synthetase	ATP + L-lysine + tRNA(Lys) = AMP + diphosphate + L-lysyl-tRNA(Lys)	lysine biosynthesis	1	0	1	0	1	-1	-	-	-	-	-	-	-	-	-
R-0216	dihydrodipicolinate reductase	dihydrodipicolinate + NADPH + H+ = tetrahydrodipicolinate + NADP+	lysine biosynthesis	1	0	-1	0	0	-1	-	-	-	-	-	-	-	-	-
R-0217	acetylornithine aminotransferase	N-acetyl-L-ornithine + 2-oxoglutarate = L-glutamate + N-acetyl-L-glutamate-5-semialdehyde	arginine and proline metabolism	1	0	1	0	0	0	-	-	-	-	-	-	-	-	-
R-0218	succinylornithine transaminase	N2-succinyl-L-ornithine + 2-oxoglutarate = L-glutamate + N2-succinyl-L-glutamate-5-semialdehyde	arginine and proline degradation	0	0	1	0	0	0	-	-	-1	-	-	-	-	-	-
R-0219	histidinal dehydrogenase	histidinal + NAD+ + H2O = L-histidine + NADH + H+	histidine biosynthesis	1	0	1	0	0	-1	-	-	-	-	-	-	-	-	-
R-0220	histidinol dehydrogenase	L-histidinol + NAD+ = histidinal + NADH + H+	histidine biosynthesis	1	0	1	0	0	-1	-	-	-	-	-	-	-	-	-
R-0221	imidazoleglycerol-phosphate dehydratase	D-erythro-imidazole-glycerol-phosphate = imidazol-acetol-phosphate + H2O	histidine biosynthesis	1	0	-1	0	-1	-1	-	-	-	-	-	-	-	-	-
R-0222	histidyl-tRNA synthetase	ATP + L-histidine + tRNA(His) = AMP + diphosphate + L-histidyl-tRNA(His)	histidine biosynthesis	1	0	1	0	1	-1	-	-	-	-	-	-	-	-	-
R-0223	imidazole glycerol phosphate synthase	phosphoribulosylformimino-AICAR-phosphate + L-glutamine = L-glutamate + D-erythro-imidazole-glycerol-phosphate + aminoimidazole-carboxamide-ribonucleotide	histidine biosynthesis	1	0	-1	0	0	0	-	-	-	-	-	-	-	-	-
R-0224	phosphoribosyl-ATP pyrophosphatase	phosphoribosyl-ATP + H2O = phosphoribosyl-AMP + diphosphate	histidine biosynthesis	1	0	1	0	0	-1	-	-	-	-	-	-	-	-	-
R-0225	phosphoribosyl-AMP cyclohydrolase	phosphoribosyl-AMP + H2O = phosphoribosylformimino-AICAR-phosphate	histidine biosynthesis	1	0	-1	0	0	-1	-	-	-	-	-	-	-	-	-
R-0226	N-(5'-phospho-L-ribosyl-formimino)-5-amino-1-(5'-phosphoribosyl)-4-imidazolecarboxamide isomerase	phosphoribosylformimino-AICAR-phosphate = phosphoribulosylformimino-AICAR-phosphate	histidine biosynthesis	1	0	-1	0	-1	-1	-	-	-	-	-	-	-	-	-
R-0227	ATP phosphoribosyltransferase	ATP + 5-phosphoribosyl-1-pyrophosphate = phosphoribosyl-ATP + diphosphate	histidine biosynthesis	1	0	-1	0	0	0	-	-	-	-	-	-	-	-	-
R-0228	oxalyl-CoA decarboxylase	oxalyl-CoA = formyl-CoA + CO2	oxalate metabolism	0	0	-1	0	-1	-1	-1	-	-	-	-	-	-	-	-
R-0229	formyl-CoA transferase	formyl-CoA + oxalate = formate + oxalyl-CoA	oxalate metabolism	0	0	-1	0	-1	-1	-1	-	-	-	-	-	-	-	-
R-0230	hydroxypyruvate isomerase	hydroxypyruvate = tartronate-semialdehyde	tartronate-semialdehyde metabolism	0	0	-1	0	-1	-1	-	-	-	-	-	-1	1	alternate to R-0017; lethal phenotype of mutant for R-0017 plus activity measured; enzymes using tartronate-semialdehyde regulated for glyoxylate and glycolate metabolism in E. coli	-
R-0231	glyoxylate dehydrogenase	glyoxylate + CoA + NADP+ = oxalyl-CoA + NADPH + H+	oxalate metabolism	0	-	-	-	0	-1	-1	-	-	-	-	-	-	-	-
R-0232	phosphoglycolate phosphatase	2-phosphoglycolate + H2O = glycolate + phosphate	glyoxylate and dicarboxylate metabolism	0	-1	-1	0	-1	-1	-	-	-1	-	-	-	-	-	-
R-0233	2-hydroxy-3-oxopropionate reductase (NAD)	D-glycerate + NAD+ = tartronate-semialdehyde + NADH + H+	tartronate-semialdehyde metabolism	0	0	1	0	0	-1	-	-	-	-	-	-1	1	alternate to R-0017; lethal phenotype of mutant for R-0017 plus activity measured; enzymes using tartronate-semialdehyde regulated for glyoxylate and glycolate metabolism in E. coli	-
R-0234	2-hydroxy-3-oxopropionate reductase (NADP)	D-glycerate + NADP+ = tartronate-semialdehyde + NADPH + H+	tartronate-semialdehyde metabolism	0	0	-1	0	0	-1	-	-	-	-	-	-1	1	alternate to R-0017; lethal phenotype of mutant for R-0017 plus activity measured; enzymes using tartronate-semialdehyde regulated for glyoxylate and glycolate metabolism in E. coli	-
R-0235	formamide amidohydrolase	formamide + H2O = formate + NH3	histidine degradation	0	0	-1	0	-1	-1	-	-	-1	-	-	-	-	-	-
R-0236	5-aminolevulinate synthase	succinyl-CoA + glycine = 5-aminolevulinate + CoA + CO2	tetrapyrrole biosynthesis II	1	0	1	0	0	0	-	-	-	-	-	-	-	-	-
R-0237	porphobilinogen synthase	2 5-aminolevulinate = porphobilinogen + 2 H2O	tetrapyrrole biosynthesis II	1	0	1	0	-1	-1	-	-	-	-	-	-	-	-	-
R-0238	porphobilinogen deaminase	4 porphobilinogen + H2O = 4 NH3 + hydroxymethylbilane	tetrapyrrole biosynthesis II	1	0	-1	0	-1	-1	-	-	-	-	-	-	-	-	-
R-0239	uroporphyrinogen III synthase	hydroxymethylbilane = uroporphyrinogen-III + H2O	tetrapyrrole biosynthesis II	1	0	-1	0	-1	-1	-	-	-	-	-	-	-	-	-
R-0240	sarcosine oxidase	sarcosine + O2 + H2O = H2O2 + formaldehyde + glycine	sarcosine degradation	0	0	-1	0	-1	-1	-	-	-1	-	-	-	-	-	-
R-0241	aspartate-semialdehyde dehydrogenase	L-aspartyl-4-phosphate + NADPH + H+ = phosphate + L-aspartate-4-semialdehyde + NADP+	L-threonine biosynthesis	1	0	1	0	0	-1	-	-	-	-	-	-	-	-	-
R-0242	glycine amidinotransferase	glycine + L-arginine = guanidinoacetate + L-ornithine	creatinine biosynthesis	1	0	1	0	-1	-1	-	-	-	-	-	-	-	-	-1
R-0243	glycine decarboxylase	H-Gcv-protein-(lipoyl)lysine + glycine = H-protein-S-(aminomethyldihydrolipoyl)lysine + CO2	glycine, serine metabolism	1	-1	1	-1	-1	-1	-	-1	-	-	-	-	-	-	-
R-0244	H-protein-lipoamide dehydrogenase	H-Gcv-protein-(dihydrolipoyl)lysine + NAD+ = H-Gcv-protein-(lipoyl)lysine + NADH + H+	glycine, serine metabolism	1	-1	1	-1	0	-1	-	-1	-	-	-	-	-	-	-
R-0245	H-protein-aminomethyltransferase	H-protein-S-(aminomethyldihydrolipoyl)lysine + tetrahydrofolate = H-Gcv-protein-(dihydrolipoyl)lysine + NH3 + 5,10-methylenetetrahydrofolate	glycine, serine metabolism	1	-1	1	0	-1	-1	-	-1	-	-	-	-	-	-	-
R-0249	threonine synthase	O-phospho-L-homoserine + H2O = L-threonine + phosphate	L-threonine biosynthesis	1	0	1	0	-1	-1	-	-	-	-	-	-	-	-	-
R-0251	phosphoserine phosphatase (D)	O-phospho-D-serine + H2O = D-serine + phosphate	glycine, serine metabolism	1	0	-1	0	-1	-1	-	-1	-	-	-	-	-	-	-1
R-0252	L-threonine aldolase	L-threonine = glycine + acetaldehyde	glycine, serine, threonine degradation	0	0	-1	0	-1	-1	-	-	-1	-	-	-	-	-	-
R-0253	L-allo-threonine aldolase	L-allo-threonine = glycine + acetaldehyde	unassigned	1	0	-1	0	-1	-1	-	-	-	-	-	-	-	-	-1
R-0254	phenylserine aldolase	L-threo-3-phenylserine = benzaldehyde + glycine	unassigned	1	0	-1	0	0	0	-	-	-	-	-	-	-	-	-1
R-0255	threonine deaminase	L-threonine = 2-oxobutanoate + NH3 + H+	valine, leucine, isoleucine biosynthesis	1	0	-1	0	-1	-1	-	-	-	-	-	-	-	-	-
R-0256	L-serine deaminase	L-serine = pyruvate + NH3	glycine, serine, threonine degradation	0	0	-1	0	-1	-1	-	-	-1	-	-	-	-	-	-
R-0257	homoserine dehydrogenase	L-aspartate-4-semialdehyde + NADPH + H+ = L-homoserine + NADP+	L-threonine biosynthesis	1	0	1	0	0	-1	-	-	-	-	-	-	-	-	-
R-0258	threonine tRNA synthetase	ATP + L-threonine + tRNA(Thr) = AMP + diphosphate + L-threonyl-tRNA(Thr)	L-threonine biosynthesis	1	-	-	-	1	-1	-	-	-	-	-	-	-	-	-
R-0259	serine tRNA synthetase	ATP + L-serine + tRNA(Ser) = AMP + diphosphate + L-seryl-tRNA(Ser)	glycine, serine metabolism	1	0	1	0	1	-1	-	-	-	-	-	-	-	-	-
R-0260	homoserine kinase	L-homoserine + ATP = O-phospho-L-homoserine + ADP	L-threonine biosynthesis	1	0	-1	0	1	-1	-	-	-	-	-	-	-	-	-
R-0261	aspartokinase	L-aspartate + ATP = L-aspartyl-4-phosphate + ADP	L-threonine biosynthesis	1	0	1	0	1	0	-	-	-	-	-	-	-	-	-
R-0262	glycine tRNA synthetase	ATP + glycine + tRNA(Gly) = AMP + diphosphate + glycyl-tRNA(Gly)	glycine, serine metabolism	1	0	1	0	1	-1	-	-	-	-	-	-	-	-	-
R-0263	D-3-phosphoglycerate dehydrogenase	3-phospho-D-glycerate + NAD+ = 3-phospho-hydroxypyruvate + NADH + H+	glycine, serine metabolism	1	-1	1	0	0	0	-	-	-	-	-	-	-	-	-
R-0264	phosphoserine aminotransferase	L-glutamate + 3-phospho-hydroxypyruvate = 3-phospho-L-serine + 2-oxoglutarate	glycine, serine metabolism	1	0	1	0	0	0	-	-	-	-	-	-	-	-	-
R-0265	phosphoserine phosphatase	3-phospho-L-serine + H2O = L-serine + phosphate	glycine, serine metabolism	1	0	-1	0	-1	-1	-	-1	-	-	-	-	-	-	-
R-0266	phosphohydroxythreonine aminotransferase	2-oxo-3-hydroxy-4-phosphobutanoate + L-glutamate = 4-(phosphonooxy)-threonine + 2-oxoglutarate	pyridoxal-5'-phosphate biosynthesis	1	0	1	0	0	0	-	-	-	-	-	-	-	-	-
R-0267	a-ketoglutarate reductase	2-hydroxyglutarate + NAD+ = 2-oxoglutarate + NADH + H+	unassigned	0	-1	1	-1	0	0	-	-	-1	-	-	-	-	-	-
R-0268	glycerol-3-phosphate dehydrogenase	glycerone-phosphate + NADPH + H+ = sn-glycerol-3-phosphate + NADP+	glycerophospholipid metabolism	1	0	-1	0	0	0	-	-	-	-	-	-	-	only NADP considered due to generation of a stoichiometrically balanced cycles considering NAD and the reversibility of the reaction.	-
R-0270	ethanolamine ammonia-lyase	ethanolamine = acetaldehyde + NH3	ethanolamine utilization	0	0	-1	0	-1	-1	-	-	-1	-	-	-	-	-	-
R-0272	CDP-diacylglycerol synthetase (n-16:0)	CTP + 1,2-dihexadecanoyl-sn-glycerol-3-phosphate = diphosphate + CDP-1,2-dihexadecanoyl-glycerol	glycerophospholipid metabolism	1	0	-1	0	0	0	-	-	-	-	-	-	-	-	-
R-0273	CDP-diacylglycerol synthetase (n-16:1)	CTP + 1,2-dihexadec-9-enoyl-sn-glycerol-3-phosphate = diphosphate + CDP-1,2-dihexadec-9-enoyl-glycerol	glycerophospholipid metabolism	1	0	-1	0	0	0	-	-	-	-	-	-	-	-	-
R-0274	CDP-diacylglycerol synthetase (n-18:0)	CTP + 1,2-dioctadecanoyl-sn-glycerol-3-phosphate = diphosphate + CDP-1,2-dioctadecanoyl-glycerol	glycerophospholipid metabolism	1	0	-1	0	0	0	-	-	-	-	-	-	-	-	-
R-0275	CDP-diacylglycerol synthetase (n-18:1)	CTP + 1,2-dioctadec-9-enoyl-sn-glycerol-3-phosphate = diphosphate + CDP-1,2-dioctadec-9-enoyl-glycerol	glycerophospholipid metabolism	1	0	-1	0	0	0	-	-	-	-	-	-	-	-	-
R-0276	phosphatidylethanolamine-N-methyltransferase (n-16:0)	(S)-adenosyl-L-methionine + phosphatidylethanolamine(dihexadecanoyl) = (S)-adenosyl-L-homocysteine + phosphatidyl-N-methylethanolamine(dihexadecanoyl)	glycerophospholipid metabolism	1	-1	-1	0	-1	-1	-	-	-	-	-	-	-	-	-1
R-0277	phosphatidylethanolamine-N-methyltransferase (n-16:1)	(S)-adenosyl-L-methionine + phosphatidylethanolamine(dihexadec-9-enoyl) = (S)-adenosyl-L-homocysteine + phosphatidyl-N-methylethanolamine(dihexadec-9-enoyl)	glycerophospholipid metabolism	1	-1	-1	0	-1	-1	-	-	-	-	-	-	-	-	-1
R-0278	phosphatidylethanolamine-N-methyltransferase (n-18:0)	(S)-adenosyl-L-methionine + phosphatidylethanolamine(dioctadecanoyl) = (S)-adenosyl-L-homocysteine + phosphatidyl-N-methylethanolamine(dioctadecanoyl)	glycerophospholipid metabolism	1	-1	-1	0	-1	-1	-	-	-	-	-	-	-	-	-1
R-0279	phosphatidylethanolamine-N-methyltransferase (n-18:1)	(S)-adenosyl-L-methionine + phosphatidylethanolamine(dioctadec-9-enoyl) = (S)-adenosyl-L-homocysteine + phosphatidyl-N-methylethanolamine(dioctadec-9-enoyl)	glycerophospholipid metabolism	1	-1	-1	0	-1	-1	-	-	-	-	-	-	-	-	-1
R-0280	phosphatidylserine decarboxylase (n-16:0)	phosphatidyl-L-serine(dihexadecanoyl) = phosphatidylethanolamine(dihexadecanoyl) + CO2	glycerophospholipid metabolism	1	0	-1	0	-1	-1	-	-	-	-	-	-	-	-	-
R-0281	phosphatidylserine decarboxylase (n-16:1)	phosphatidyl-L-serine(dihexadec-9-enoyl) = phosphatidylethanolamine(dihexadec-9-enoyl) + CO2	glycerophospholipid metabolism	1	0	-1	0	-1	-1	-	-	-	-	-	-	-	-	-
R-0282	phosphatidylserine decarboxylase (n-18:0)	phosphatidyl-L-serine(dioctadecanoyl) = phosphatidylethanolamine(dioctadecanoyl) + CO2	glycerophospholipid metabolism	1	0	-1	0	-1	-1	-	-	-	-	-	-	-	-	-
R-0283	phosphatidylserine decarboxylase (n-18:1)	phosphatidyl-L-serine(dioctadec-9-enoyl) = phosphatidylethanolamine(dioctadec-9-enoyl) + CO2	glycerophospholipid metabolism	1	0	-1	0	-1	-1	-	-	-	-	-	-	-	-	-
R-0284	phosphatidylserine synthase (n-16:0)	CDP-1,2-dihexadecanoyl-glycerol + L-serine = CMP + phosphatidyl-L-serine(dihexadecanoyl)	glycerophospholipid metabolism	1	-	-	-	0	0	-	-	-	-	-	-	-	-	-
R-0285	phosphatidylserine synthase (n-16:1)	CDP-1,2-dihexadec-9-enoyl-glycerol + L-serine = CMP + phosphatidyl-L-serine(dihexadec-9-enoyl)	glycerophospholipid metabolism	1	-	-	-	0	0	-	-	-	-	-	-	-	-	-
R-0286	phosphatidylserine synthase (n-18:0)	CDP-1,2-dioctadecanoyl-glycerol + L-serine = CMP + phosphatidyl-L-serine(dioctadecanoyl)	glycerophospholipid metabolism	1	-	-	-	0	0	-	-	-	-	-	-	-	-	-
R-0287	phosphatidylserine synthase (n-18:1)	CDP-1,2-dioctadec-9-enoyl-glycerol + L-serine = CMP + phosphatidyl-L-serine(dioctadec-9-enoyl)	glycerophospholipid metabolism	1	-	-	-	0	0	-	-	-	-	-	-	-	-	-
R-0289	phosphatidylglycerophosphate synthetase (n-16:0)	CDP-1,2-dihexadecanoyl-glycerol + sn-glycerol-3-phosphate = CMP + phosphatidylglycerolphosphate(dihexadecanoyl)	glycerophospholipid metabolism	1	-	-	0	0	0	-	-	-	-	-	-	-	-	-
R-0290	phosphatidylglycerophosphate synthetase (n-16:1)	CDP-1,2-dihexadec-9-enoyl-glycerol + sn-glycerol-3-phosphate = CMP + phosphatidylglycerolphosphate(dihexadec-9-enoyl)	glycerophospholipid metabolism	1	-	-	0	0	0	-	-	-	-	-	-	-	-	-
R-0291	phosphatidylglycerophosphate synthetase (n-18:0)	CDP-1,2-dioctadecanoyl-glycerol + sn-glycerol-3-phosphate = CMP + phosphatidylglycerolphosphate(dioctadecanoyl)	glycerophospholipid metabolism	1	-	-	0	0	0	-	-	-	-	-	-	-	-	-
R-0292	phosphatidylglycerophosphate synthetase (n-18:1)	CDP-1,2-dioctadec-9-enoyl-glycerol + sn-glycerol-3-phosphate = CMP + phosphatidylglycerolphosphate(dioctadec-9-enoyl)	glycerophospholipid metabolism	1	-	-	0	0	0	-	-	-	-	-	-	-	-	-
R-0294	sn-Glycero-3-phosphocholine glycerophosphohydrolase	sn-glycero-3-phosphocholine + H2O = sn-glycerol-3-phosphate + choline	glycerophospholipid degradation	0	0	-1	0	-1	-1	-	-	-1	-	-	-	-	-	-
R-0295	sn-Glycero-3-phosphoethanolamine glycerophosphohydrolase	sn-glycero-3-phosphoethanolamine + H2O = sn-glycerol-3-phosphate + ethanolamine	glycerophospholipid degradation	0	0	-1	0	-1	-1	-	-	-1	-	-	-	-	-	-
R-0298	lysophospholipase C1 (n-16:0)	1-hexadecanoyl-sn-glycero-3-phosphocholine + H2O = sn-glycero-3-phosphocholine + hexadecanoate	glycerophospholipid degradation	0	0	-1	0	-1	-1	-	-	-1	-	-	-	-	-	-
R-0299	lysophospholipase C2 (n-16:0)	2-hexadecanoyl-sn-glycero-3-phosphocholine + H2O = sn-glycero-3-phosphocholine + hexadecanoate	glycerophospholipid degradation	0	0	-1	0	-1	-1	-	-	-1	-	-	-	-	-	-
R-0300	lysophospholipase C1 (n-16:1)	1-hexadec-9-enoyl-sn-glycero-3-phosphocholine + H2O = sn-glycero-3-phosphocholine + 9-hexadecenoate	glycerophospholipid degradation	0	0	-1	0	-1	-1	-	-	-1	-	-	-	-	-	-
R-0301	lysophospholipase C2 (n-16:1)	2-hexadec-9-enoyl-sn-glycero-3-phosphocholine + H2O = sn-glycero-3-phosphocholine + 9-hexadecenoate	glycerophospholipid degradation	0	0	-1	0	-1	-1	-	-	-1	-	-	-	-	-	-
R-0302	lysophospholipase C1 (n-18:0)	1-octadecanoyl-sn-glycero-3-phosphocholine + H2O = sn-glycero-3-phosphocholine + octadecanoate	glycerophospholipid degradation	0	0	-1	0	-1	-1	-	-	-1	-	-	-	-	-	-
R-0303	lysophospholipase C2 (n-18:0)	2-octadecanoyl-sn-glycero-3-phosphocholine + H2O = sn-glycero-3-phosphocholine + octadecanoate	glycerophospholipid degradation	0	0	-1	0	-1	-1	-	-	-1	-	-	-	-	-	-
R-0304	lysophospholipase C1 (n-18:1)	1-octadec-9-enoyl-sn-glycero-3-phosphocholine + H2O = sn-glycero-3-phosphocholine + 9-octadecenoate	glycerophospholipid degradation	0	0	-1	0	-1	-1	-	-	-1	-	-	-	-	-	-
R-0305	lysophospholipase C2 (n-18:1)	2-octadec-9-enoyl-sn-glycero-3-phosphocholine + H2O = sn-glycero-3-phosphocholine + 9-octadecenoate	glycerophospholipid degradation	0	0	-1	0	-1	-1	-	-	-1	-	-	-	-	-	-
R-0308	lysophospholipase E1 (n-16:0)	1-hexadecanoyl-sn-glycero-3-phosphoethanolamine + H2O = sn-glycero-3-phosphoethanolamine + hexadecanoate	glycerophospholipid degradation	0	0	-1	0	-1	-1	-	-	-1	-	-	-	-	-	-
R-0309	lysophospholipase E2 (n-16:0)	2-hexadecanoyl-sn-glycero-3-phosphoethanolamine + H2O = sn-glycero-3-phosphoethanolamine + hexadecanoate	glycerophospholipid degradation	0	0	-1	0	-1	-1	-	-	-1	-	-	-	-	-	-
R-0310	lysophospholipase E1 (n-16:1)	1-hexadec-9-enoyl-sn-glycero-3-phosphoethanolamine + H2O = sn-glycero-3-phosphoethanolamine + 9-hexadecenoate	glycerophospholipid degradation	0	0	-1	0	-1	-1	-	-	-1	-	-	-	-	-	-
R-0311	lysophospholipase E2 (n-16:1)	2-hexadec-9-enoyl-sn-glycero-3-phosphoethanolamine + H2O = sn-glycero-3-phosphoethanolamine + 9-hexadecenoate	glycerophospholipid degradation	0	0	-1	0	-1	-1	-	-	-1	-	-	-	-	-	-
R-0312	lysophospholipase E1 (n-18:0)	1-octadecanoyl-sn-glycero-3-phosphoethanolamine + H2O = sn-glycero-3-phosphoethanolamine + octadecanoate	glycerophospholipid degradation	0	0	-1	0	-1	-1	-	-	-1	-	-	-	-	-	-
R-0313	lysophospholipase E2 (n-18:0)	2-octadecanoyl-sn-glycero-3-phosphoethanolamine + H2O = sn-glycero-3-phosphoethanolamine + octadecanoate	glycerophospholipid degradation	0	0	-1	0	-1	-1	-	-	-1	-	-	-	-	-	-
R-0314	lysophospholipase E1 (n-18:1)	1-octadec-9-enoyl-sn-glycero-3-phosphoethanolamine + H2O = sn-glycero-3-phosphoethanolamine + 9-octadecenoate	glycerophospholipid degradation	0	0	-1	0	-1	-1	-	-	-1	-	-	-	-	-	-
R-0315	lysophospholipase E2 (n-18:1)	2-octadec-9-enoyl-sn-glycero-3-phosphoethanolamine + H2O = sn-glycero-3-phosphoethanolamine + 9-octadecenoate	glycerophospholipid degradation	0	0	-1	0	-1	-1	-	-	-1	-	-	-	-	-	-
R-0317	2-acylglycerophosphoethanolamine acyltransferase (n-16:0)	hexadecanoyl-[acyl-carrier-protein] + 2-hexadecanoyl-sn-glycero-3-phosphoethanolamine = [acyl-carrier-protein] + phosphatidylethanolamine(dihexadecanoyl)	glycerophospholipid metabolism	1	0	-1	0	-1	-1	-	-	-	-	-	-	-	-	-1
R-0318	2-acylglycerophosphoethanolamine acyltransferase (n-16:1)	hexadec-9-enoyl-[acyl-carrier-protein] + 2-hexadec-9-enoyl-sn-glycero-3-phosphoethanolamine = [acyl-carrier-protein] + phosphatidylethanolamine(dihexadec-9-enoyl)	glycerophospholipid metabolism	1	0	-1	0	-1	-1	-	-	-	-	-	-	-	-	-1
R-0319	2-acylglycerophosphoethanolamine acyltransferase (n-18:0)	octadecanoyl-[acyl-carrier-protein] + 2-octadecanoyl-sn-glycero-3-phosphoethanolamine = [acyl-carrier-protein] + phosphatidylethanolamine(dioctadecanoyl)	glycerophospholipid metabolism	1	0	-1	0	-1	-1	-	-	-	-	-	-	-	-	-1
R-0320	2-acylglycerophosphoethanolamine acyltransferase (n-18:1)	octadec-9-enoyl-[acyl-carrier-protein] + 2-octadec-9-enoyl-sn-glycero-3-phosphoethanolamine = [acyl-carrier-protein] + phosphatidylethanolamine(dioctadec-9-enoyl)	glycerophospholipid metabolism	1	0	-1	0	-1	-1	-	-	-	-	-	-	-	-	-1
R-0322	acyl-acyl carrier protein synthetase (n-16:0)	ATP + hexadecanoate + [acyl-carrier-protein] = AMP + diphosphate + hexadecanoyl-[acyl-carrier-protein]	glycerophospholipid metabolism	1	0	-1	0	1	-1	-	-	-	-	-	-	-	-	-1
R-0323	acyl-acyl carrier protein synthetase (n-16:1)	ATP + 9-hexadecenoate + [acyl-carrier-protein] = AMP + diphosphate + hexadec-9-enoyl-[acyl-carrier-protein]	glycerophospholipid metabolism	1	0	-1	0	1	-1	-	-	-	-	-	-	-	-	-1
R-0324	acyl-acyl carrier protein synthetase (n-18:0)	ATP + octadecanoate + [acyl-carrier-protein] = AMP + diphosphate + octadecanoyl-[acyl-carrier-protein]	glycerophospholipid metabolism	1	0	-1	0	1	-1	-	-	-	-	-	-	-	-	-1
R-0325	acyl-acyl carrier protein synthetase (n-18:1)	ATP + 9-octadecenoate + [acyl-carrier-protein] = AMP + diphosphate + octadec-9-enoyl-[acyl-carrier-protein]	glycerophospholipid metabolism	1	0	-1	0	1	-1	-	-	-	-	-	-	-	-	-1
R-0327	diacylglycerol kinase (n-16:0)	ATP + 1,2-dihexadecanoyl-glycerol = ADP + 1,2-dihexadecanoyl-sn-glycerol-3-phosphate	glycerophospholipid metabolism	1	1	-1	0	1	-1	-	-	-	-	-	-	-	-	-1
R-0328	diacylglycerol kinase (n-16:1)	ATP + 1,2-dihexadec-9-enoyl-glycerol = ADP + 1,2-dihexadec-9-enoyl-sn-glycerol-3-phosphate	glycerophospholipid metabolism	1	1	-1	0	1	-1	-	-	-	-	-	-	-	-	-1
R-0329	diacylglycerol kinase (n-18:0)	ATP + 1,2-dioctadecanoyl-glycerol = ADP + 1,2-dioctadecanoyl-sn-glycerol-3-phosphate	glycerophospholipid metabolism	1	1	-1	0	1	-1	-	-	-	-	-	-	-	-	-1
R-0330	diacylglycerol kinase (n-18:1)	ATP + 1,2-dioctadec-9-enoyl-glycerol = ADP + 1,2-dioctadec-9-enoyl-sn-glycerol-3-phosphate	glycerophospholipid metabolism	1	1	-1	0	1	-1	-	-	-	-	-	-	-	-	-1
R-0331	dihydroxyacetone kinase	ATP + glycerone = ADP + glycerone-phosphate	dihydroxyacetone degradation	0	0	-1	0	1	0	-1	-	-	-	-	-	-	-	-
R-0332	glycerol kinase	ATP + glycerol = ADP + sn-glycerol-3-phosphate	glycerol degradation	0	-	-	-	1	-1	-1	-	-	-	-	-	-	-	-
R-0334	lysophosphatidic acid acyltransferase (n-16:0)	hexadecanoyl-[acyl-carrier-protein] + 1-hexadecanoyl-sn-glycerol-3-phosphate = [acyl-carrier-protein] + 1,2-dihexadecanoyl-sn-glycerol-3-phosphate	glycerophospholipid metabolism	1	0	-1	0	-1	-1	-	-	-	-	-	-	-	-	-
R-0335	lysophosphatidic acid acyltransferase (n-16:1)	hexadec-9-enoyl-[acyl-carrier-protein] + 1-hexadec-9-enoyl-sn-glycerol-3-phosphate = [acyl-carrier-protein] + 1,2-dihexadec-9-enoyl-sn-glycerol-3-phosphate	glycerophospholipid metabolism	1	0	-1	0	-1	-1	-	-	-	-	-	-	-	-	-
R-0336	lysophosphatidic acid acyltransferase (n-18:0)	octadecanoyl-[acyl-carrier-protein] + 1-octadecanoyl-sn-glycerol-3-phosphate = [acyl-carrier-protein] + 1,2-dioctadecanoyl-sn-glycerol-3-phosphate	glycerophospholipid metabolism	1	0	-1	0	-1	-1	-	-	-	-	-	-	-	-	-
R-0337	lysophosphatidic acid acyltransferase (n-18:1)	octadec-9-enoyl-[acyl-carrier-protein] + 1-octadec-9-enoyl-sn-glycerol-3-phosphate = [acyl-carrier-protein] + 1,2-dioctadec-9-enoyl-sn-glycerol-3-phosphate	glycerophospholipid metabolism	1	0	-1	0	-1	-1	-	-	-	-	-	-	-	-	-
R-0338	malonyl-CoA-[acyl-carrier-protein] transacylase	malonyl-CoA + [acyl-carrier-protein] = CoA + malonyl-[acyl-carrier-protein]	fatty acid biosynthesis	1	0	1	0	0	0	-	-	-	-	-	-	-	-	-
R-0339	acetyl-CoA:ACP transacylase	acetyl-CoA + [acyl-carrier-protein] = acetyl-[acyl-carrier-protein] + CoA	fatty acid biosynthesis	1	0	1	0	0	0	-	-	-	-	-	-	-	-	-
R-0340	3-oxoacyl-[acyl-carrier-protein] synthase (n-4:0)	acetyl-[acyl-carrier-protein] + malonyl-[acyl-carrier-protein] = acetoacetyl-[acyl-carrier-protein] + CO2 + [acyl-carrier-protein]	fatty acid biosynthesis	1	0	1	0	-1	-1	-	-	-	-	-	-	-	-	-
R-0341	3-oxoacyl-[acyl-carrier-protein] synthase (n-6:0)	butyryl-[acyl-carrier-protein] + malonyl-[acyl-carrier-protein] = 3-oxohexanoyl-[acyl-carrier-protein] + CO2 + [acyl-carrier-protein]	fatty acid biosynthesis	1	0	1	0	-1	-1	-	-	-	-	-	-	-	-	-
R-0342	3-oxoacyl-[acyl-carrier-protein] synthase (n-8:0)	hexanoyl-[acyl-carrier-protein] + malonyl-[acyl-carrier-protein] = 3-oxooctanoyl-[acyl-carrier-protein] + CO2 + [acyl-carrier-protein]	fatty acid biosynthesis	1	0	1	0	-1	-1	-	-	-	-	-	-	-	-	-
R-0343	3-oxoacyl-[acyl-carrier-protein] synthase (n-10:0)	octanoyl-[acyl-carrier-protein] + malonyl-[acyl-carrier-protein] = 3-oxodecanoyl-[acyl-carrier-protein] + CO2 + [acyl-carrier-protein]	fatty acid biosynthesis	1	0	1	0	-1	-1	-	-	-	-	-	-	-	-	-
R-0344	3-oxoacyl-[acyl-carrier-protein] synthase (n-12:0)	decanoyl-[acyl-carrier-protein] + malonyl-[acyl-carrier-protein] = 3-oxododecanoyl-[acyl-carrier-protein] + CO2 + [acyl-carrier-protein]	fatty acid biosynthesis	1	0	1	0	-1	-1	-	-	-	-	-	-	-	-	-
R-0345	3-oxoacyl-[acyl-carrier-protein] synthase (n-14:0)	dodecanoyl-[acyl-carrier-protein] + malonyl-[acyl-carrier-protein] = 3-oxotetradecanoyl-[acyl-carrier-protein] + CO2 + [acyl-carrier-protein]	fatty acid biosynthesis	1	0	1	0	-1	-1	-	-	-	-	-	-	-	-	-
R-0346	3-oxoacyl-[acyl-carrier-protein] synthase (n-16:0)	tetradecanoyl-[acyl-carrier-protein] + malonyl-[acyl-carrier-protein] = 3-oxohexadecanoyl-[acyl-carrier-protein] + CO2 + [acyl-carrier-protein]	fatty acid biosynthesis	1	0	1	0	-1	-1	-	-	-	-	-	-	-	-	-
R-0347	3-oxoacyl-[acyl-carrier-protein] synthase (n-18:0)	hexadecanoyl-[acyl-carrier-protein] + malonyl-[acyl-carrier-protein] = 3-oxooctadecanoyl-[acyl-carrier-protein] + CO2 + [acyl-carrier-protein]	fatty acid biosynthesis	1	0	1	0	-1	-1	-	-	-	-	-	-	-	-	-
R-0348	3-oxoacyl-[acyl-carrier-protein] synthase (n-12:1)	cis-dec-3-enoyl-[acyl-carrier-protein] + malonyl-[acyl-carrier-protein] = 3-oxo-cis-dodec-5-enoyl-[acyl-carrier-protein] + CO2 + [acyl-carrier-protein]	fatty acid biosynthesis	1	0	1	0	-1	-1	-	-	-	-	-	-	-	-	-
R-0349	3-oxoacyl-[acyl-carrier-protein] synthase (n-14:1)	cis-dodec-5-enoyl-[acyl-carrier-protein] + malonyl-[acyl-carrier-protein] = 3-oxo-cis-tetradec-7-enoyl-[acyl-carrier-protein] + CO2 + [acyl-carrier-protein]	fatty acid biosynthesis	1	0	1	0	-1	-1	-	-	-	-	-	-	-	-	-
R-0350	3-oxoacyl-[acyl-carrier-protein] synthase (n-16:1)	cis-tetradec-7-enoyl-[acyl-carrier-protein] + malonyl-[acyl-carrier-protein] = 3-oxo-cis-hexadec-9-enoyl-[acyl-carrier-protein] + CO2 + [acyl-carrier-protein]	fatty acid biosynthesis	1	0	1	0	-1	-1	-	-	-	-	-	-	-	-	-
R-0351	3-oxoacyl-[acyl-carrier-protein] synthase (n-18:1)	hexadec-9-enoyl-[acyl-carrier-protein] + malonyl-[acyl-carrier-protein] = 3-oxo-cis-octadec-11-enoyl-[acyl-carrier-protein] + CO2 + [acyl-carrier-protein]	fatty acid biosynthesis	1	0	1	0	-1	-1	-	-	-	-	-	-	-	-	-
R-0352	3-oxoacyl-[acyl-carrier-protein] reductase (n-4:0)	acetoacetyl-[acyl-carrier-protein] + NADPH + H+ = (3R)-3-hydroxybutanoyl-[acyl-carrier-protein] + NADP+	fatty acid biosynthesis	1	0	1	0	0	-1	-	-	-	-	-	-	-	-	-
R-0353	3-oxoacyl-[acyl-carrier-protein] reductase (n-6:0)	3-oxohexanoyl-[acyl-carrier-protein] + NADPH + H+ = (3R)-3-hydroxyhexanoyl-[acyl-carrier-protein] + NADP+	fatty acid biosynthesis	1	0	1	0	0	-1	-	-	-	-	-	-	-	-	-
R-0354	3-oxoacyl-[acyl-carrier-protein] reductase (n-8:0)	3-oxooctanoyl-[acyl-carrier-protein] + NADPH + H+ = (3R)-3-hydroxyoctanoyl-[acyl-carrier-protein] + NADP+	fatty acid biosynthesis	1	0	1	0	0	-1	-	-	-	-	-	-	-	-	-
R-0355	3-oxoacyl-[acyl-carrier-protein] reductase (n-10:0)	3-oxodecanoyl-[acyl-carrier-protein] + NADPH + H+ = (3R)-3-hydroxydecanoyl-[acyl-carrier-protein] + NADP+	fatty acid biosynthesis	1	0	1	0	0	-1	-	-	-	-	-	-	-	-	-
R-0356	3-oxoacyl-[acyl-carrier-protein] reductase (n-12:0)	3-oxododecanoyl-[acyl-carrier-protein] + NADPH + H+ = (3R)-3-hydroxydodecanoyl-[acyl-carrier-protein] + NADP+	fatty acid biosynthesis	1	0	1	0	0	-1	-	-	-	-	-	-	-	-	-
R-0358	3-oxoacyl-[acyl-carrier-protein] reductase (n-14:0)	3-oxotetradecanoyl-[acyl-carrier-protein] + NADPH + H+ = (3R)-3-hydroxytetradecanoyl-[acyl-carrier-protein] + NADP+	fatty acid biosynthesis	1	0	1	0	0	-1	-	-	-	-	-	-	-	-	-
R-0359	3-oxoacyl-[acyl-carrier-protein] reductase (n-16:0)	3-oxohexadecanoyl-[acyl-carrier-protein] + NADPH + H+ = (3R)-3-hydroxyhexadecanoyl-[acyl-carrier-protein] + NADP+	fatty acid biosynthesis	1	0	1	0	0	-1	-	-	-	-	-	-	-	-	-
R-0360	3-oxoacyl-[acyl-carrier-protein] reductase (n-18:0)	3-oxooctadecanoyl-[acyl-carrier-protein] + NADPH + H+ = (3R)-3-hydroxyoctadecanoyl-[acyl-carrier-protein] + NADP+	fatty acid biosynthesis	1	0	1	0	0	-1	-	-	-	-	-	-	-	-	-
R-0361	3-oxoacyl-[acyl-carrier-protein] reductase (n-12:1)	3-oxo-cis-dodec-5-enoyl-[acyl-carrier-protein] + NADPH + H+ = (3R)-3-hydroxy-cis-dodec-5-enoyl-[acyl-carrier-protein] + NADP+	fatty acid biosynthesis	1	0	1	0	0	-1	-	-	-	-	-	-	-	-	-
R-0362	3-oxoacyl-[acyl-carrier-protein] reductase (n-14:1)	3-oxo-cis-tetradec-7-enoyl-[acyl-carrier-protein] + NADPH + H+ = (3R)-3-hydroxy-cis-tetradec-7-enoyl-[acyl-carrier-protein] + NADP+	fatty acid biosynthesis	1	0	1	0	0	-1	-	-	-	-	-	-	-	-	-
R-0363	3-oxoacyl-[acyl-carrier-protein] reductase (n-16:1)	3-oxo-cis-hexadec-9-enoyl-[acyl-carrier-protein] + NADPH + H+ = (3R)-3-hydroxy-cis-hexadec-9-enoyl-[acyl-carrier-protein] + NADP+	fatty acid biosynthesis	1	0	1	0	0	-1	-	-	-	-	-	-	-	-	-
R-0364	3-oxoacyl-[acyl-carrier-protein] reductase (n-18:1)	3-oxo-cis-octadec-11-enoyl-[acyl-carrier-protein] + NADPH + H+ = (3R)-3-hydroxy-cis-octadec-11-enoyl-[acyl-carrier-protein] + NADP+	fatty acid biosynthesis	1	0	1	0	0	-1	-	-	-	-	-	-	-	-	-
R-0365	B-hydroxydecanoyl thioester dehydrase	(3R)-3-hydroxydecanoyl-[acyl-carrier-protein] = trans-dec-2-enoyl-[acyl-carrier-protein] + H2O	fatty acid biosynthesis	1	0	1	0	-1	-1	-	-	-	-	-	-	-	-	-
R-0366	trans-2-decenoyl-ACP isomerase	trans-dec-2-enoyl-[acyl-carrier-protein] = cis-dec-3-enoyl-[acyl-carrier-protein]	fatty acid biosynthesis	1	0	-1	0	-1	-1	-	-	-	-	-	-	-	-	-
R-0367	3-hydroxyacyl-[acyl-carrier-protein] dehydratase (n-4:0)	(3R)-3-hydroxybutanoyl-[acyl-carrier-protein] = crotonyl-[acyl-carrier-protein] + H2O	fatty acid biosynthesis	1	0	-1	0	-1	-1	-	-	-	-	-	-	-	-	-
R-0368	3-hydroxyacyl-[acyl-carrier-protein] dehydratase (n-6:0)	(3R)-3-hydroxyhexanoyl-[acyl-carrier-protein] = trans-hex-2-enoyl-[acyl-carrier-protein] + H2O	fatty acid biosynthesis	1	0	-1	0	-1	-1	-	-	-	-	-	-	-	-	-
R-0369	3-hydroxyacyl-[acyl-carrier-protein] dehydratase (n-8:0)	(3R)-3-hydroxyoctanoyl-[acyl-carrier-protein] = trans-oct-2-enoyl-[acyl-carrier-protein] + H2O	fatty acid biosynthesis	1	0	-1	0	-1	-1	-	-	-	-	-	-	-	-	-
R-0370	3-hydroxyacyl-[acyl-carrier-protein] dehydratase (n-12:0)	(3R)-3-hydroxydodecanoyl-[acyl-carrier-protein] = trans-dodec-2-enoyl-[acyl-carrier-protein] + H2O	fatty acid biosynthesis	1	0	-1	0	-1	-1	-	-	-	-	-	-	-	-	-
R-0371	3-hydroxyacyl-[acyl-carrier-protein] dehydratase (n-14:0)	(3R)-3-hydroxytetradecanoyl-[acyl-carrier-protein] = trans-tetradec-2-enoyl-[acyl-carrier-protein] + H2O	fatty acid biosynthesis	1	0	-1	0	-1	-1	-	-	-	-	-	-	-	-	-
R-0372	3-hydroxyacyl-[acyl-carrier-protein] dehydratase (n-16:0)	(3R)-3-hydroxyhexadecanoyl-[acyl-carrier-protein] = trans-hexadec-2-enoyl-[acyl-carrier-protein] + H2O	fatty acid biosynthesis	1	0	-1	0	-1	-1	-	-	-	-	-	-	-	-	-
R-0373	3-hydroxyacyl-[acyl-carrier-protein] dehydratase (n-18:0)	(3R)-3-hydroxyoctadecanoyl-[acyl-carrier-protein] = trans-octadec-2-enoyl-[acyl-carrier-protein] + H2O	fatty acid biosynthesis	1	0	-1	0	-1	-1	-	-	-	-	-	-	-	-	-
R-0374	3-hydroxyacyl-[acyl-carrier-protein] dehydratase (n-12:1)	(3R)-3-hydroxy-cis-dodec-5-enoyl-[acyl-carrier-protein] = trans-3-cis-5-dodecenoyl-[acyl-carrier-protein] + H2O	fatty acid biosynthesis	1	0	-1	0	-1	-1	-	-	-	-	-	-	-	-	-
R-0375	3-hydroxyacyl-[acyl-carrier-protein] dehydratase (n-14:1)	(3R)-3-hydroxy-cis-tetradec-7-enoyl-[acyl-carrier-protein] = trans-3-cis-7-tetradecenoyl-[acyl-carrier-protein] + H2O	fatty acid biosynthesis	1	0	-1	0	-1	-1	-	-	-	-	-	-	-	-	-
R-0376	3-hydroxyacyl-[acyl-carrier-protein] dehydratase (n-16:1)	(3R)-3-hydroxy-cis-hexadec-9-enoyl-[acyl-carrier-protein] = trans-3-cis-9-hexadecenoyl-[acyl-carrier-protein] + H2O	fatty acid biosynthesis	1	0	-1	0	-1	-1	-	-	-	-	-	-	-	-	-
R-0377	3-hydroxyacyl-[acyl-carrier-protein] dehydratase (n-18:1)	(3R)-3-hydroxy-cis-octadec-11-enoyl-[acyl-carrier-protein] = trans-3-cis-11-octadecenoyl-[acyl-carrier-protein] + H2O	fatty acid biosynthesis	1	0	-1	0	-1	-1	-	-	-	-	-	-	-	-	-
R-0378	enoyl-[acyl-carrier-protein] reductase (n-4:0)	crotonyl-[acyl-carrier-protein] + NADPH + H+ = butyryl-[acyl-carrier-protein] + NADP+	fatty acid biosynthesis	1	0	1	0	0	-1	-	-	-	-	-	-	-	-	-
R-0379	enoyl-[acyl-carrier-protein] reductase (n-6:0)	trans-hex-2-enoyl-[acyl-carrier-protein] + NADPH + H+ = hexanoyl-[acyl-carrier-protein] + NADP+	fatty acid biosynthesis	1	0	1	0	0	-1	-	-	-	-	-	-	-	-	-
R-0380	enoyl-[acyl-carrier-protein] reductase (n-8:0)	trans-oct-2-enoyl-[acyl-carrier-protein] + NADPH + H+ = octanoyl-[acyl-carrier-protein] + NADP+	fatty acid biosynthesis	1	0	1	0	0	-1	-	-	-	-	-	-	-	-	-
R-0381	enoyl-[acyl-carrier-protein] reductase (n-10:0)	trans-dec-2-enoyl-[acyl-carrier-protein] + NADPH + H+ = decanoyl-[acyl-carrier-protein] + NADP+	fatty acid biosynthesis	1	0	1	0	0	-1	-	-	-	-	-	-	-	-	-
R-0382	enoyl-[acyl-carrier-protein] reductase (n-12:0)	trans-dodec-2-enoyl-[acyl-carrier-protein] + NADPH + H+ = dodecanoyl-[acyl-carrier-protein] + NADP+	fatty acid biosynthesis	1	0	1	0	0	-1	-	-	-	-	-	-	-	-	-
R-0383	enoyl-[acyl-carrier-protein] reductase (n-14:0)	trans-tetradec-2-enoyl-[acyl-carrier-protein] + NADPH + H+ = tetradecanoyl-[acyl-carrier-protein] + NADP+	fatty acid biosynthesis	1	0	1	0	0	-1	-	-	-	-	-	-	-	-	-
R-0384	enoyl-[acyl-carrier-protein] reductase (n-16:0)	trans-hexadec-2-enoyl-[acyl-carrier-protein] + NADPH + H+ = hexadecanoyl-[acyl-carrier-protein] + NADP+	fatty acid biosynthesis	1	0	1	0	0	-1	-	-	-	-	-	-	-	-	-
R-0385	enoyl-[acyl-carrier-protein] reductase (n-18:0)	trans-octadec-2-enoyl-[acyl-carrier-protein] + NADPH + H+ = octadecanoyl-[acyl-carrier-protein] + NADP+	fatty acid biosynthesis	1	0	1	0	0	-1	-	-	-	-	-	-	-	-	-
R-0386	enoyl-[acyl-carrier-protein] reductase (n-12:1)	trans-3-cis-5-dodecenoyl-[acyl-carrier-protein] + NADPH + H+ = cis-dodec-5-enoyl-[acyl-carrier-protein] + NADP+	fatty acid biosynthesis	1	0	1	0	0	-1	-	-	-	-	-	-	-	-	-
R-0387	enoyl-[acyl-carrier-protein] reductase (n-14:1)	trans-3-cis-7-tetradecenoyl-[acyl-carrier-protein] + NADPH + H+ = cis-tetradec-7-enoyl-[acyl-carrier-protein] + NADP+	fatty acid biosynthesis	1	0	1	0	0	-1	-	-	-	-	-	-	-	-	-
R-0388	enoyl-[acyl-carrier-protein] reductase (n-16:1)	trans-3-cis-9-hexadecenoyl-[acyl-carrier-protein] + NADPH + H+ = hexadec-9-enoyl-[acyl-carrier-protein] + NADP+	fatty acid biosynthesis	1	0	1	0	0	-1	-	-	-	-	-	-	-	-	-
R-0389	enoyl-[acyl-carrier-protein] reductase (n-18:1)	trans-3-cis-11-octadecenoyl-[acyl-carrier-protein] + NADPH + H+ = octadec-9-enoyl-[acyl-carrier-protein] + NADP+	fatty acid biosynthesis	1	0	1	0	0	-1	-	-	-	-	-	-	-	-	-
R-0390	glutaminase	L-glutamine + H2O = L-glutamate + NH3	L-glutamate/L-glutamine degradation	0	0	-1	0	0	0	-	-	-1	-	-	-	-	-	-
R-0391	L-glutamine:D-fructose-6-phosphate aminotransferase	L-glutamine + D-fructose-6-phosphate = L-glutamate + D-glucosamine-6-phosphate	aminosugar metabolism	1	0	1	0	0	0	-	-	-	-	-	-	-	-	-
R-0392	glutamate racemase	L-glutamate = D-glutamate	glutamate metabolism	1	0	-1	0	1	1	-	-	-	-	-	-	-	-	-
R-0393	aspartate aminotransferase	L-aspartate + 2-oxoglutarate = oxaloacetate + L-glutamate	aspartate metabolism	1	0	1	0	1	1	-	-	-	-	-	-	-	-	-
R-0394	GMP synthetase	ATP + XMP + L-glutamine + H2O = AMP + diphosphate + GMP + L-glutamate	purine biosynthesis	1	0	1	0	1	1	-	-	-	-	-	-	1	alternate to R-0395; enzyme can used both NH3 or glutamine as N donor. Only glutamine considered during simulation	-
R-0395	GMP synthetase (ammonia dependent)	NH3 + XMP + ATP = AMP + diphosphate + GMP	purine biosynthesis	0	0	1	0	1	1	-	-	-	-	-	-	1	alternate to R-0394; enzyme can used both NH3 or glutamine as N donor. Only glutamine considered during simulation	-
R-0396	glutamyl-tRNA synthetase	ATP + L-glutamate + tRNA(Glu) = AMP + diphosphate + L-glutamyl-tRNA(Glu)	glutamate metabolism	1	0	1	0	1	0	-	-	-	-	-	-	-	-	-
R-0397	glutamine synthetase	ATP + L-glutamate + NH3 = ADP + phosphate + L-glutamine	glutamate metabolism	1	0	1	0	1	0	-	-1	-	-	-	-	-	-	-
R-0398	gamma-glutamylcysteine synthetase	ATP + L-glutamate + L-cysteine = ADP + phosphate + gamma-L-glutamyl-L-cysteine	glutathione metabolism	1	0	-1	0	1	0	-	-	-	-	-	-	-	-	-
R-0399	glutathione synthetase	ATP + gamma-L-glutamyl-L-cysteine + glycine = ADP + phosphate + glutathione	glutathione metabolism	1	0	-1	0	1	-1	-	-	-	-	-	-	-	-	-
R-0400	glutamine-dependent NAD(+) synthetase	ATP + nicotinate-adenine-dinucleotide + L-glutamine + H2O = AMP + diphosphate + NAD+ + L-glutamate	NAD biosynthesis	1	0	-1	0	1	0	-	-	-	-	-	-	-	-	-
R-0401	amidophosphoribosyltransferase (PRPP amidotransferase)	L-glutamine + 5-phosphoribosyl-1-pyrophosphate + H2O = 5-phospho-beta-D-ribosylamine + diphosphate + L-glutamate	purine biosynthesis	1	0	1	0	1	1	-	-	-	-	-	-	-	-	-
R-0402	glutamate synthase 1	NH3 + 2-oxoglutarate + NADPH + H+ = L-glutamate + NADP+ + H2O	glutamate metabolism	0	0	1	0	1	0	-	-	-	-	-	-1	1	alternate to R-0403; catalysed by the same enzyme but operating with 5 to 7 % activity using NH3	-
R-0403	glutamate synthase 2	L-glutamine + 2-oxoglutarate + NADPH + H+ = 2 L-glutamate + NADP+	glutamate metabolism	1	0	1	0	1	0	-	-	-	-	-	1	1	alternate to R-0402, catalysed by the same enzyme but main glutamate synthase activity > 90%	-
R-0404	carbamoyl phosphate synthetase	2 ATP + L-glutamine + HCO3- + H+ + H2O = 2 ADP + phosphate + L-glutamate + carbamoyl-phosphate	pyrimidine biosynthesis	1	0	1	0	1	0	-	-	-	-	-	-	-	-	-
R-0405	cysteine synthase	O-acetyl-L-serine + H2S = L-cysteine + acetate	cysteine metabolism	1	0	1	0	0	0	-	-	-	-	-	-	-	-	-
R-0406	serine acetyltransferase	acetyl-CoA + L-serine = CoA + O-acetyl-L-serine	cysteine metabolism	1	0	1	0	1	1	-	-	-	-	-	-	-	-	-
R-0407	D-cysteine desulfhydrase	D-cysteine + H2O = H2S + NH3 + pyruvate	cysteine degradation	0	0	-1	0	-1	-1	-	-	-1	-	-	-	-	-	-
R-0408	cysteine tRNA synthetase	ATP + L-cysteine + tRNA(Cys) = AMP + diphosphate + L-cysteinyl-tRNA(Cys)	cysteine metabolism	1	0	-1	0	1	-1	-	-	-	-	-	-	-	-	-
R-0409	3-mercaptopyruvate sulfurtransferase	3-mercaptopyruvate + cyanide = pyruvate + thiocyanate	cysteine degradation	0	0	-1	0	-1	-1	-	-	-1	-	-	-	-	-	-
R-0410	pyrroline-5-carboxylate reductase	(S)-1-pyrroline-5-carboxylate + NADPH + H+ = L-proline + NADP+	arginine and proline metabolism	1	0	-1	0	0	-1	-	-	-	-	-	-	-	-	-
R-0411	proline dehydrogenase	L-proline + FAD = (S)-1-pyrroline-5-carboxylate + FADH2	arginine and proline degradation	0	-	-	-	0	0	-	-	-1	-	-	-	-	-	-
R-0412	1-pyrroline-5-carboxylate dehydrogenase	(S)-1-pyrroline-5-carboxylate + NAD+ + 2 H2O = L-glutamate + NADH + H+	arginine and proline degradation	0	-	-	-	1	0	-	-	-1	-	-	-	-	-	-
R-0413	ornithine cyclodeaminase	L-ornithine = L-proline + NH3	arginine and proline degradation	0	-	-	0	-1	-1	-	-	-1	-	-	-	-	-	-
R-0414	arginase	L-arginine + H2O = L-ornithine + urea	arginine and proline degradation	0	-	-	0	-1	-1	-	-	-1	-	-	-	-	-	-
R-0415	ornithine carbamoyltransferase	carbamoyl-phosphate + L-ornithine = phosphate + L-citrulline	arginine and proline metabolism	1	0	1	0	-1	-1	-	-	-	-	-	-	-	-	-
R-0416	proline-tRNA ligase	ATP + L-proline + tRNA(Pro) = AMP + diphosphate + L-prolyl-tRNA(Pro)	arginine and proline metabolism	1	0	1	0	1	-1	-	-	-	-	-	-	-	-	-
R-0417	arginyl-tRNA synthetase	ATP + L-arginine + tRNA(Arg) = AMP + diphosphate + L-arginyl-tRNA(Arg)	arginine and proline metabolism	1	0	1	0	1	-1	-	-	-	-	-	-	-	-	-
R-0418	UDP-N-acetylenolpyruvoylglucosamine reductase	UDP-N-acetyl-3-O-(1-carboxyvinyl)-D-glucosamine + NADPH + H+ = UDP-N-acetylmuramate + NADP+	aminosugar metabolism	1	0	-1	0	1	0	-	-	-	-	-	-	-	-	-
R-0419	N-acetylglucosamine-6-phosphate deacetylase	N-acetyl-D-glucosamine-6-phosphate + H2O = D-glucosamine-6-phosphate + acetate	aminosugar degradation	0	0	-1	0	0	0	-	-	-1	-	-	-	-	-	-
R-0420	UDP-N-acetylglucosamine 1-carboxyvinyltransferase	phosphoenolpyruvate + UDP-N-acetyl-D-glucosamine = phosphate + UDP-N-acetyl-3-O-(1-carboxyvinyl)-D-glucosamine	aminosugar metabolism	1	0	1	0	0	0	-	-	-	-	-	-	-	-	-
R-0421	beta N-acetyl-glucosaminidase	GlcNAc-1,6-anhMurNAc + H2O = 1,6-anhydro-N-acetylmuramate + N-acetyl-D-glucosamine	murein tripeptide recycling	0	0	-1	0	0	0	-	-	-1	-	-	-	-	-	-
R-0422	N-acetylglucosamine-1-phosphate uridyltransferase	N-acetyl-glucosamine-1-phosphate + UTP = UDP-N-acetyl-D-glucosamine + diphosphate	aminosugar metabolism	1	0	1	0	1	1	-	-	-	-	-	-	-	-	-
R-0423	glucosamine-1-phosphate acetyltransferase	D-glucosamine-1-phosphate + acetyl-CoA = N-acetyl-glucosamine-1-phosphate + CoA	aminosugar metabolism	1	0	1	0	0	0	-	-	-	-	-	-	-	-	-
R-0424	phosphoglucosamine mutase	D-glucosamine-1-phosphate = D-glucosamine-6-phosphate	aminosugar metabolism	1	0	1	0	1	1	-	-	-	-	-	-	-	-	-
R-0425	aspartate ammonia-lyase	L-aspartate = fumarate + NH3 + H+	aspartate/asparagine degradation	0	-1	-1	-1	0	0	-	-	-1	-	-	-	-	-	-
R-0426	L-aspartate oxidase	L-aspartate + O2 = a-iminosuccinate + H2O2 + H+	NAD biosynthesis	1	0	-1	0	0	0	-	-	-	-	-	-	-	-	-
R-0427	quinolinate synthetase	a-iminosuccinate + glycerone-phosphate = quinolinate + phosphate + 2 H2O	NAD biosynthesis	1	0	-1	0	1	1	-	-	-	-	-	-	-	-	-
R-0428	quinolinate phosphoribosyltransferase	5-phosphoribosyl-1-pyrophosphate + quinolinate = CO2 + diphosphate + nicotinate-mononucleotide	NAD biosynthesis	1	0	-1	0	0	0	-	-	-	-	-	-	-	-	-
R-0429	L-asparaginase	L-asparagine + H2O = L-aspartate + NH3	aspartate/asparagine degradation	0	0	-1	0	0	0	-	-	-1	-	-	-	-	-	-
R-0430	alanine racemase	L-alanine = D-alanine	alanine metabolism	1	0	-1	0	-1	-1	-	-	-	-	-	-	-	-	-
R-0431	adenylosuccinate synthetase	GTP + IMP + L-aspartate = GDP + phosphate + adenylo-succinate	purine biosynthesis	1	0	1	0	1	1	-	-	-	-	-	-	-	-	-
R-0432	aspartate carbamoyltransferase	carbamoyl-phosphate + L-aspartate = phosphate + N-carbamoyl-L-aspartate	pyrimidine biosynthesis	1	0	-1	0	1	1	-	-	-	-	-	-	-	-	-
R-0433	argininosuccinate synthase	ATP + L-citrulline + L-aspartate = AMP + diphosphate + L-arginino-succinate	arginine and proline metabolism	1	0	1	0	1	0	-	-	-	-	-	-	-	-	-
R-0434	aspartate tRNA synthetase	ATP + L-aspartate + tRNA(Asp) = AMP + diphosphate + L-aspartyl-tRNA(Asp)	aspartate metabolism	1	0	1	0	1	0	-	-	-	-	-	-	-	-	-
R-0435	asparagine synthase	L-glutamine + L-aspartate + ATP + H2O = L-glutamate + L-asparagine + diphosphate + AMP	aspartate metabolism	1	0	-1	0	1	1	-	-	-	-	-	-	-	-	-1
R-0436	alanyl-tRNA synthetase	ATP + L-alanine + tRNA(Ala) = AMP + diphosphate + L-alanyl-tRNA(Ala)	alanine metabolism	1	0	1	0	1	-1	-	-	-	-	-	-	-	-	-
R-0437	argininosuccinate lyase	L-arginino-succinate = L-arginine + fumarate	arginine and proline metabolism	1	0	1	0	-1	-1	-	-	-	-	-	-	-	-	-
R-0438	adenylosuccinate lyase	adenylo-succinate = fumarate + AMP	purine biosynthesis	1	0	-1	0	0	-1	-	-	-	-	-	-	-	-	-
R-0439	5'-phosphoribosyl-4-(N-succinocarboxamide)-5-aminoimidazole lyase	5'-phosphoribosyl-4-(N-succinocarboxamide)-5-aminoimidazole = fumarate + aminoimidazole-carboxamide-ribonucleotide	purine biosynthesis	1	0	-1	0	0	0	-	-	-	-	-	-	-	-	-
R-0440	succinate-semialdehyde dehydrogenase	succinate-semialdehyde + NADP+ + H2O = succinate + NADPH + H+	4-hydroxyphenylacetate degradation	0	0	1	0	0	0	-1	-	-	-	-	-	-	-	-
R-0441	guanine phosphoribosyltransferase	5-phosphoribosyl-1-pyrophosphate + guanine = diphosphate + GMP	purine biosynthesis	1	0	1	0	1	1	-	-	-	-	-	-	-	-	-1
R-0442	hypoxanthine phosphoribosyltransferase	5-phosphoribosyl-1-pyrophosphate + hypoxanthine = diphosphate + IMP	purine biosynthesis	1	0	1	0	1	1	-	-	-	-	-	-	-	-	-
R-0443	ATP synthase	ADP + phosphate + 4 H+[p] = ATP + H2O + 4 H+	oxidative phosphorilation	1	0	1	0	1	-1	-	-	-	-	-	-	-	-	-
R-0444	cytochrome c oxidase	2 reduced-cytochrome-c + 0.5 O2 + 4 H+ = 2 oxidized-cytochrome-c + 1 H2O + 2 H+[p]	oxidative phosphorilation	1	0	1	0	-1	-1	-	-	-	-	-	-	-	-	-
R-0445	cytochrome o ubiquinol oxidase	1 UQH2 + 0.5 O2 + 4 H+ = 1 UQ + 1 H2O + 4 H+[p]	oxidative phosphorilation	1	0	-1	0	-1	-1	-	-	-	-	-	-	-	-	-
R-0446	ubiquinol-cytochrome c reductase	2 oxidized-cytochrome-c + UQH2 = 2 reduced-cytochrome-c + UQ + 2 H+[p]	oxidative phosphorilation	1	0	1	-1	-1	-1	-	-	-	-	-	-	-	-	-
R-0447	NADH:ubiquinone oxidoreductase I	NADH + UQ + 5 H+ = NAD+ + UQH2 + 4 H+[p]	oxidative phosphorilation	1	0	1	0	0	-1	-	-1	-	-	-	-	-	-	-
R-0448	NAD(P) transhydrogenase	NADP+ + NADH + H+[p] = NADPH + NAD+ + H+	oxidative phosphorilation	0	-1	1	-1	0	-1	-	-	-	-	-	-	-	reduced from proteomic + transcriptomic data; Skovran et al. 2010	-
R-0449	phosphoribosylglycinamide synthetase	5-phospho-beta-D-ribosylamine + ATP + glycine = ADP + phosphate + 5-phospho-ribosyl-glycineamide	purine biosynthesis	1	0	-1	0	1	-1	-	-	-	-	-	-	-	-	-
R-0450	phosphoribosylglycinamide formyltransferase	5-phospho-ribosyl-glycineamide + 10-formyltetrahydrofolate = 5'-phosphoribosyl-N-formylglycineamide + tetrahydrofolate	purine biosynthesis	1	-1	-1	0	-1	-1	-	-	-	-	-	-	-	-	-
R-0451	phosphoribosylformylglycinamide synthetase	ATP + 5'-phosphoribosyl-N-formylglycineamide + L-glutamine + H2O = L-glutamate + ADP + phosphate + 5-phosphoribosyl-N-formylglycineamidine	purine biosynthesis	1	0	1	0	1	0	-	-	-	-	-	-	-	-	-
R-0452	phosphoribosylaminoimidazole synthetase	ATP + 5-phosphoribosyl-N-formylglycineamidine = ADP + phosphate + 5-aminoimidazole-ribonucleotide	purine biosynthesis	1	0	-1	0	1	-1	-	-	-	-	-	-	-	-	-
R-0453	phosphoribosylaminoimidazole carboxylase	5-aminoimidazole-ribonucleotide + CO2 = 4-carboxyaminoimidazole-ribonucleotide	purine biosynthesis	1	0	-1	0	-1	-1	-	-	-	-	-	-	-	-	-
R-0454	phosphoribosylaminoimidazole-succinocarboxamide synthetase	ATP + 4-carboxyaminoimidazole-ribonucleotide + L-aspartate = ADP + phosphate + 5'-phosphoribosyl-4-(N-succinocarboxamide)-5-aminoimidazole	purine biosynthesis	1	0	1	0	1	1	-	-	-	-	-	-	-	-	-
R-0455	phosphoribosylaminoimidazolecarboxamide formyltransferase	aminoimidazole-carboxamide-ribonucleotide + 10-formyltetrahydrofolate = phosphoribosyl-formamido-carboxamide + tetrahydrofolate	purine biosynthesis	1	0	1	0	-1	-1	-	-	-	-	-	-	-	-	-
R-0456	inosine monophosphate cyclohydrolase	phosphoribosyl-formamido-carboxamide = IMP + H2O	purine biosynthesis	1	0	1	0	0	0	-	-	-	-	-	-	-	-	-
R-0457	IMP dehydrogenase	IMP + NAD+ + H2O = XMP + NADH + H+	purine biosynthesis	1	0	1	0	1	1	-	-	-	-	-	-	-	-	-
R-0458	guanylate kinase	GMP + ATP = GDP + ADP	purine biosynthesis	1	0	-1	0	1	1	-	-	-	-	-	-	-	-	-
R-0459	deoxyguanylate kinase	dGMP + ATP = dGDP + ADP	purine biosynthesis	1	0	-1	0	1	1	-	-	-	-	-	-	-	-	-1
R-0460	UDP kinase	UDP + ATP = UTP + ADP	pyrimidine biosynthesis	1	0	1	0	1	1	-	-	-	-	-	-	-	-	-
R-0461	CDP kinase	CDP + ATP = CTP + ADP	pyrimidine biosynthesis	1	0	1	0	1	1	-	-	-	-	-	-	-	-	-
R-0462	dUDP kinase	dUDP + ATP = dUTP + ADP	pyrimidine biosynthesis	0	0	1	0	1	-1	-	-	-	-	-	-1	1	alternate to R-0483; R-0483 is the main sources of dUTP (Metacyc)	-
R-0463	dCDP kinase	dCDP + ATP = dCTP + ADP	pyrimidine biosynthesis	1	0	1	0	1	0	-	-	-	-	-	-	-	-	-
R-0464	dTDP kinase	dTDP + ATP = dTTP + ADP	pyrimidine biosynthesis	1	0	1	0	1	0	-	-	-	-	-	-	-	-	-
R-0465	dADP kinase	dADP + ATP = dATP + ADP	purine biosynthesis	1	0	1	0	1	1	-	-	-	-	-	-	-	-	-
R-0466	dGDP kinase	dGDP + ATP = dGTP + ADP	purine biosynthesis	1	0	1	0	1	1	-	-	-	-	-	-	-	-	-
R-0467	GDP kinase	GDP + ATP = GTP + ADP	purine biosynthesis	1	0	1	0	1	1	-	-	-	-	-	-	-	-	-
R-0469	CTP synthetase	ATP + UTP + L-glutamine + H2O = ADP + phosphate + CTP + L-glutamate	pyrimidine biosynthesis	1	0	1	0	1	1	-	-	-	-	-	-	-	-	-
R-0470	UDP reductase	UDP + reduced-thioredoxin = dUDP + oxidized-thioredoxin + H2O	pyrimidine biosynthesis	0	0	1	0	0	0	-	-	-	-	-	-1	1	alternate to R-0483; R-0483 is the main sources of dUTP (Metacyc) + dUTP not found in metabolomic	-
R-0471	CDP reductase	CDP + reduced-thioredoxin = dCDP + oxidized-thioredoxin + H2O	pyrimidine biosynthesis	1	0	1	0	0	0	-	-	-	-	-	-	-	-	-
R-0472	ADP reductase	ADP + reduced-thioredoxin = dADP + oxidized-thioredoxin + H2O	purine biosynthesis	1	0	1	0	0	-1	-	-	-	-	-	-	-	-	-
R-0474	GDP reductase	GDP + reduced-thioredoxin = dGDP + oxidized-thioredoxin + H2O	purine biosynthesis	1	0	1	0	1	1	-	-	-	-	-	-	-	-	-
R-0475	thioredoxin reductase	oxidized-thioredoxin + NADPH + H+ = reduced-thioredoxin + NADP+	purine biosynthesis	1	0	1	0	0	-1	-	-	-	-	-	-	-	-	-
R-0476	adenylate kinase	AMP + ATP = 2 ADP	purine biosynthesis	1	0	1	0	1	-	-	-	-	-	-	-	-	-	-
R-0477	dihydroorotase	N-carbamoyl-L-aspartate = dihydroorotate + H2O	pyrimidine biosynthesis	1	0	1	0	0	0	-	-	-	-	-	-	-	-	-
R-0478	dihydroorotate dehydrogenase	dihydroorotate + O2 = orotate + H2O2	pyrimidine biosynthesis	1	0	-1	0	-1	-1	-	-	-	-	-	-	-	-	-
R-0479	orotate phosphoribosyltransferase	5-phosphoribosyl-1-pyrophosphate + orotate = orotidine-5'-phosphate + diphosphate	pyrimidine biosynthesis	1	0	-1	0	0	0	-	-	-	-	-	-	-	-	-
R-0480	orotidine 5'-phosphate decarboxylase	orotidine-5'-phosphate = CO2 + UMP	pyrimidine biosynthesis	1	-	-	-	0	0	-	-	-	-	-	-	-	-	-
R-0481	cytidylate kinase	CMP + ATP = CDP + ADP	pyrimidine biosynthesis	1	0	1	0	1	1	-	-	-	-	-	-	-	-	-
R-0482	uridylate kinase	UMP + ATP = UDP + ADP	pyrimidine biosynthesis	1	-1	-1	0	1	1	-	-	-	-	-	-	-	-	-
R-0483	dCTP deaminase	dCTP + H2O = NH3 + dUTP	pyrimidine biosynthesis	1	0	-1	0	0	0	-	-	-	-	-	1	1	alternate to R-0462; R-0483 is the main sources of dUTP (Metacyc) + dUTP not found in metabolomic	-
R-0484	thymidylate synthetase	dUMP + 5,10-methylenetetrahydrofolate = dTMP + 7,8-dihydrofolate	pyrimidine biosynthesis	1	-1	-1	0	0	0	-	-	-	-	-	-	-	-	-
R-0485	dihydrofolate reductase	NADPH + 7,8-dihydrofolate + H+ = NADP+ + tetrahydrofolate	folate biosynthesis	1	-	-	0	0	-1	-	1	-	-	-	-	-	-	-
R-0486	deoxyuridine 5'-triphosphate nucleotidohydrolase	dUTP + H2O = dUMP + diphosphate	pyrimidine biosynthesis	1	0	-1	0	-1	-1	-	-	-	-	-	-	-	-	-
R-0487	nucleoside triphosphate pyrophosphohydrolase (ATP)	ATP + H2O = AMP + diphosphate	salvage pathways of purine and pyrimidine nucleotides	0	0	-1	0	1	-1	-	-	-1	-	-	-	-	-	-
R-0489	nucleoside triphosphate pyrophosphohydrolase (GTP)	GTP + H2O = GMP + diphosphate	salvage pathways of purine and pyrimidine nucleotides	0	0	-1	0	1	1	-	-	-1	-	-	-	-	-	-
R-0490	nucleoside triphosphate pyrophosphohydrolase (CTP)	CTP + H2O = CMP + diphosphate	salvage pathways of purine and pyrimidine nucleotides	0	0	-1	0	1	1	-	-	-1	-	-	-	-	-	-
R-0491	nucleoside triphosphate pyrophosphohydrolase (UTP)	UTP + H2O = UMP + diphosphate	salvage pathways of purine and pyrimidine nucleotides	0	0	-1	0	1	1	-	-	-1	-	-	-	-	-	-
R-0492	5'-nucleotidase (GMP)	GMP + H2O = guanosine + phosphate	salvage pathways of purine and pyrimidine nucleotides	0	0	-1	0	0	0	-	-	-1	-	-	-	-	-	-
R-0493	5'-nucleotidase (AMP)	AMP + H2O = adenosine + phosphate	salvage pathways of purine and pyrimidine nucleotides	0	0	-1	0	0	-1	-	-	-1	-	-	-	-	-	-
R-0494	5'-nucleotidase (IMP)	IMP + H2O = inosine + phosphate	salvage pathways of purine and pyrimidine nucleotides	0	0	-1	0	0	0	-	-	-1	-	-	-	-	-	-
R-0495	5'-nucleotidase (XMP)	XMP + H2O = xanthosine + phosphate	salvage pathways of purine and pyrimidine nucleotides	0	0	-1	0	0	0	-	-	-1	-	-	-	-	-	-
R-0496	GTP cyclohydrolase I	GTP + H2O = formate + 7,8-dihydroneopterin-triphosphate	folate biosynthesis	1	0	-1	0	0	0	-	1	-	-	-	-	-	-	-
R-0497	dihydroneopterin triphosphate pyrophosphohydrolase	7,8-dihydroneopterin-triphosphate + H2O = dihydroneopterin-phosphate + diphosphate	folate biosynthesis	1	-	-	-	-1	-1	-	-	-	-	-	-	-	-	-
R-0498	dihydroneopterin aldolase	7,8-dihydro-D-neopterin = glycolaldehyde + 6-hydroxymethyl-7,8-dihydropterin	folate biosynthesis	1	0	-1	0	0	0	-	1	-	-	-	-	-	-	-
R-0499	dihydroneopterin monophosphate dephosphorylase	dihydroneopterin-phosphate + H2O = 7,8-dihydro-D-neopterin + phosphate	folate biosynthesis	1	-	-	-	-1	-1	-	-	-	-	-	-	-	-	-
R-0500	2-amino-4-hydroxy-6-hydroxymethyldihydropteridine pyrophosphokinase	6-hydroxymethyl-7,8-dihydropterin + ATP = 6-hydroxymethyl-dihydropterin-diphosphate + AMP	folate biosynthesis	1	0	-1	0	1	0	-	1	-	-	-	-	-	-	-
R-0501	dihydropteroate synthase	p-aminobenzoate + 6-hydroxymethyl-dihydropterin-diphosphate = diphosphate + 7,8-dihydropteroate	folate biosynthesis	1	0	-1	0	-1	-1	-	1	-	-	-	-	-	-	-
R-0502	folylpolyglutamate synthase 1	L-glutamate + ATP + methylene-tetrahydropteroyl-[gamma-Glu](n) = ADP + phosphate + methylene-tetrahydropteroyl-[gamma-Glu](n+1)	folate biosynthesis	1	0	1	-1	1	0	-	1	-	-	-	-	-	-	-1
R-0503	dihydrofolate synthetase 1	L-glutamate + ATP + 7,8-dihydropteroate = phosphate + ADP + 7,8-dihydrofolate	folate biosynthesis	1	0	1	-1	1	0	-	1	-	-	-	-	-	-	-
R-0504	folylpolyglutamate synthase 2	L-glutamate + ATP + 10-formyl-tetrahydropteroyl-[gamma-Glu](n) = ADP + phosphate + 10-formyl-tetrahydropteroyl-[gamma-Glu](n+1)	folate biosynthesis	1	0	1	-1	1	0	-	1	-	-	-	-	-	-	-1
R-0505	folylpolyglutamate synthase 3	L-glutamate + ATP + tetrahydropteroyl-[gamma-Glu](n) = ADP + phosphate + tetrahydropteroyl-[gamma-Glu](n+1)	folate biosynthesis	1	0	1	-1	1	0	-	1	-	-	-	-	-	-	-1
R-0506	dihydromethanopterin reductase	NADPH + 7,8-dihydromethanopterin + H+ = NADP+ + tetrahydromethanopterin	folate biosynthesis	1	0	-1	0	0	-1	-	1	-	-	-	-	-	-	-
R-0507	1-deoxy-D-xylulose 5-phosphate reductoisomerase	1-deoxy-D-xylulose-5-phosphate + NADPH + H+ = 2-C-methyl-D-erythritol-4-phosphate + NADP+	carotenoids biosynthesis	1	-	-	-	0	0	-	-	-	-	-	-	-	-	-
R-0508	4-diphosphocytidyl-2C- methyl-D-erythritol synthase	2-C-methyl-D-erythritol-4-phosphate + CTP = 4-(cytidine-5'-diphospho)-2-C-methyl-D-erythritol + diphosphate	carotenoids biosynthesis	1	0	1	0	0	0	-	-	-	-	-	-	-	-	-
R-0509	2C-methyl-D-erythritol 2,4-cyclodiphosphate synthase	2-phospho-4-(cytidine-5'-diphospho)-2-C-methyl-D-erythritol = 2-C-methyl-D-erythritol-2,4-cyclodiphosphate + CMP	carotenoids biosynthesis	1	0	1	0	1	1	-	-	-	-	-	-	-	-	-
R-0510	4-diphosphocytidyl-2-C-methyl-D-erythritol kinase	4-(cytidine-5'-diphospho)-2-C-methyl-D-erythritol + ATP = 2-phospho-4-(cytidine-5'-diphospho)-2-C-methyl-D-erythritol + ADP	carotenoids biosynthesis	1	0	-1	0	1	0	-	-	-	-	-	-	-	-	-
R-0511	1-hydroxy-2-methyl-2-(E)-butenyl-4-diphosphate synthase	2-C-methyl-D-erythritol-2,4-cyclodiphosphate + 2 reduced-ferredoxin + 2 H+ = 1-hydroxy-2-methyl-2-(E)-butenyl-4-diphosphate + 2 oxidized-ferredoxin + H2O	carotenoids biosynthesis	1	0	1	0	1	1	-	-	-	-	-	-	-	-	-
R-0512	1-hydroxy-2-methyl-2-(E)-butenyl-4-diphosphate reductase 1	1-hydroxy-2-methyl-2-(E)-butenyl-4-diphosphate + NADPH + H+ = dimethylallyl-diphosphate + NADP+ + H2O	carotenoids biosynthesis	1	0	1	0	1	1	-	-	-	-	-	-	-	-	-
R-0513	1-hydroxy-2-methyl-2-(E)-butenyl-4-diphosphate reductase 2	1-hydroxy-2-methyl-2-(E)-butenyl-4-diphosphate + NADPH + H+ = isopentenyl-diphosphate + NADP+ + H2O	carotenoids biosynthesis	1	0	1	0	1	1	-	-	-	-	-	-	-	-	-
R-0514	geranyl diphosphate synthase	dimethylallyl-diphosphate + isopentenyl-diphosphate = diphosphate + geranyl-diphosphate	carotenoids biosynthesis	1	0	1	0	0	0	-	-	-	-	-	-	-	-	-
R-0515	farnesyl-diphosphate synthase	geranyl-diphosphate + isopentenyl-diphosphate = diphosphate + all-trans-farnesyl-diphosphate	carotenoids biosynthesis	1	0	1	0	0	0	-	-	-	-	-	-	-	-	-
R-0516	geranylgeranyl pyrophosphate synthase	isopentenyl-diphosphate + all-trans-farnesyl-diphosphate = all-trans-geranyl-geranyl-diphosphate + diphosphate	carotenoids biosynthesis	1	0	-1	0	0	0	-	-	-	-	-	-	-	-	-
R-0517	phytoene synthase 1	2 all-trans-geranyl-geranyl-diphosphate = prephytoene-diphosphate + diphosphate	carotenoids biosynthesis	1	0	-1	0	-1	-1	-	-	-	-	-	-	-	-	-
R-0518	phytoene synthase 2	prephytoene-diphosphate = phytoene + diphosphate	carotenoids biosynthesis	1	0	-1	0	-1	-1	-	-	-	-	-	-	-	-	-
R-0519	phytoene dehydrogenase 1	phytoene + reduced-electron-acceptor + O2 = phytofluene + oxidized-electron-acceptor + 2 H2O	carotenoids biosynthesis	1	0	1	0	-1	-1	-	-	-	-	-	-	-	-	-
R-0520	phytoene dehydrogenase 2	phytofluene + reduced-electron-acceptor + O2 = zeta-carotene + oxidized-electron-acceptor + 2 H2O	carotenoids biosynthesis	1	0	1	0	-1	-1	-	-	-	-	-	-	-	-	-
R-0521	zeta-carotene desaturase 1	zeta-carotene + reduced-electron-acceptor + O2 = neurosporene + oxidized-electron-acceptor + 2 H2O	carotenoids biosynthesis	1	0	1	0	-1	-1	-	-	-	-	-	-	-	-	-
R-0522	zeta-carotene desaturase 2	neurosporene + reduced-electron-acceptor + O2 = trans-lycopene + oxidized-electron-acceptor + 2 H2O	carotenoids biosynthesis	1	0	1	0	-1	-1	-	-	-	-	-	-	-	-	-
R-0523	prephenate dehydrogenase	prephenate + NAD+ = 4-hydroxyphenylpyruvate + CO2 + NADH + H+	phenylalanine, tyrosine, tryptophan biosynthesis	1	0	-1	0	0	-1	-	-	-	-	-	-	-	-	-
R-0524	aromatic-amino-acid transaminase (PHE)	phenylpyruvate + L-glutamate = L-phenylalanine + 2-oxoglutarate	phenylalanine, tyrosine, tryptophan biosynthesis	1	0	-1	0	1	1	-	-	-	-	-	-	-	-	-
R-0525	aromatic-amino-acid transaminase (TYR)	4-hydroxyphenylpyruvate + L-glutamate = L-tyrosine + 2-oxoglutarate	phenylalanine, tyrosine, tryptophan biosynthesis	1	0	-1	0	1	1	-	-	-	-	-	-	-	-	-
R-0526	D-alanine aminotransferase	pyruvate + D-glutamate = D-alanine + 2-oxoglutarate	alanine metabolism	1	0	-1	0	0	0	-	-	-	-	-	-	-	-	-
R-0527	histidinol-phosphatase	L-histidinol-phosphate + H2O = L-histidinol + phosphate	histidine biosynthesis	1	-	-	-	-1	-1	-	-	-	-	-	-	-	-	-
R-0529	acyl phosphate synthase (n-16:0)	hexadecanoyl-[acyl-carrier-protein] + phosphate = hexadecanoyl-phosphate + [acyl-carrier-protein]	glycerophospholipid metabolism	1	0	-1	0	-1	-1	-	-	-	-	-	-	-	-	-
R-0530	acyl phosphate synthase (n-16:1)	hexadec-9-enoyl-[acyl-carrier-protein] + phosphate = hexadec-9-enoyl-phosphate + [acyl-carrier-protein]	glycerophospholipid metabolism	1	0	-1	0	-1	-1	-	-	-	-	-	-	-	-	-
R-0531	acyl phosphate synthase (n-18:0)	octadecanoyl-[acyl-carrier-protein] + phosphate = octadecanoyl-phosphate + [acyl-carrier-protein]	glycerophospholipid metabolism	1	0	-1	0	-1	-1	-	-	-	-	-	-	-	-	-
R-0532	acyl phosphate synthase (n-18:1)	octadec-9-enoyl-[acyl-carrier-protein] + phosphate = octadec-9-enoyl-phosphate + [acyl-carrier-protein]	glycerophospholipid metabolism	1	0	-1	0	-1	-1	-	-	-	-	-	-	-	-	-
R-0534	glycerol-3-phosphate synthetase (n-16:0)	sn-glycerol-3-phosphate + hexadecanoyl-phosphate = 1-hexadecanoyl-sn-glycerol-3-phosphate + phosphate	glycerophospholipid metabolism	1	1	-1	0	-1	-1	-	-	-	-	-	-	-	-	-
R-0535	glycerol-3-phosphate synthetase (n-16:1)	sn-glycerol-3-phosphate + hexadec-9-enoyl-phosphate = 1-hexadec-9-enoyl-sn-glycerol-3-phosphate + phosphate	glycerophospholipid metabolism	1	1	-1	0	-1	-1	-	-	-	-	-	-	-	-	-
R-0536	glycerol-3-phosphate synthetase (n-18:0)	sn-glycerol-3-phosphate + octadecanoyl-phosphate = 1-octadecanoyl-sn-glycerol-3-phosphate + phosphate	glycerophospholipid metabolism	1	1	-1	0	-1	-1	-	-	-	-	-	-	-	-	-
R-0537	glycerol-3-phosphate synthetase (n-18:1)	sn-glycerol-3-phosphate + octadec-9-enoyl-phosphate = 1-octadec-9-enoyl-sn-glycerol-3-phosphate + phosphate	glycerophospholipid metabolism	1	1	-1	0	-1	-1	-	-	-	-	-	-	-	-	-
R-0538	thymidylate kinase	dTMP + ATP = dTDP + ADP	pyrimidine biosynthesis	1	0	-1	0	1	1	-	-	-	-	-	-	-	-	-
R-0539	adenylate kinase 2	dAMP + ATP = ADP + dADP	purine biosynthesis	1	0	1	0	1	-1	-	-	-	-	-	-	-	-	-1
R-0540	glutamyl-tRNA amidotransferase	ATP + L-glutamyl-tRNA(Gln) + L-glutamine + H2O = ADP + phosphate + L-glutaminyl-tRNA(Gln) + L-glutamate	glutamate metabolism	1	0	1	0	1	0	-	-	-	-	-	-	-	-	-
R-0541	nondiscriminating glutamyl-tRNA synthetase	ATP + L-glutamate + tRNA(Gln) = AMP + diphosphate + L-glutamyl-tRNA(Gln)	glutamate metabolism	1	0	-1	0	1	0	-	-	-	-	-	-	-	-	-
R-0542	nondiscriminating aspartate tRNA synthetase	ATP + L-aspartate + tRNA(Asn) = AMP + diphosphate + L-aspartyl-tRNA(Asn)	aspartate metabolism	1	0	1	0	1	0	-	-	-	-	-	-	-	-	-
R-0543	aspartyl-tRNA amidotransferase	ATP + L-aspartyl-tRNA(Asn) + L-glutamine + H2O = ADP + phosphate + L-asparaginyl-tRNA(Asn) + L-glutamate	aspartate metabolism	1	0	1	0	1	0	-	-	-	-	-	-	-	-	-
R-0544	gamma-glutamyl kinase	L-glutamate + ATP = L-glutamate-5-phosphate + ADP	arginine and proline metabolism	1	0	1	-1	1	0	-	-	-	-	-	-	-	-	-
R-0545	glutamate-5-semialdehyde dehydrogenase	L-glutamate-5-phosphate + NADPH + H+ = L-glutamate-gamma-semialdehyde + phosphate + NADP+	arginine and proline metabolism	1	0	-1	-1	0	-1	-	-	-	-	-	-	-	-	-
R-0546	L-glutamate-gamma-semialdehyde (cyclase dehydratase)	L-glutamate-gamma-semialdehyde = (S)-1-pyrroline-5-carboxylate + H2O	arginine and proline metabolism	1	-	-	-	-1	-1	-	-	-	-	-	-	-	-	-
R-0547	N-acetylglutamate synthase	L-glutamate + acetyl-CoA = N-acetyl-L-glutamate + CoA	arginine and proline metabolism	1	0	1	0	1	1	-	-	-	-	-	-	-	anaplerotic function; presence of argJ (not argE) in proteomics data	-1
R-0548	acetylglutamate kinase	N-acetyl-L-glutamate + ATP = N-acetylglutamyl-phosphate + ADP	arginine and proline metabolism	1	0	1	0	1	0	-	-	-	-	-	-	-	-	-
R-0549	N-acetylglutamylphosphate reductase	N-acetylglutamyl-phosphate + NADPH + H+ = N-acetyl-L-glutamate-5-semialdehyde + phosphate + NADP+	arginine and proline metabolism	1	0	-1	0	0	-1	-	-	-	-	-	-	-	-	-
R-0550	acetylornithine deacetylase	N-acetyl-L-ornithine + H2O = L-ornithine + acetate	arginine and proline metabolism	0	0	-1	0	-1	-1	-	-	-	-	-	-	1	alternate to R-0551; presence of argJ in proteomics data (not argE) : The main pathway (cycle) for L-ornithine biosynthesis	-
R-0551	glutamate N-acetyltransferase	L-glutamate + N-acetyl-L-ornithine = N-acetyl-L-glutamate + L-ornithine	arginine and proline metabolism	1	0	1	0	1	1	-	-	-	-	-	-	1	alternate to R-0550; presence of argJ in proteomics data (not argE) : The main pathway (cycle) for L-ornithine biosynthesis	-
R-0552	methylation	(S)-adenosyl-L-methionine + demethylated-methyl-acceptor = (S)-adenosyl-L-homocysteine + methylated-methyl-acceptor	methionine biosynthesis	1	-	-	-	-1	-1	-	-	-	-	-	-	-	-	-1
R-0553	tryptophanyl tRNA synthetase	ATP + L-tryptophan + tRNA(Trp) = AMP + diphosphate + L-tryptophyl-tRNA(Trp)	phenylalanine, tyrosine, tryptophan biosynthesis	1	0	1	0	1	-1	-	-	-	-	-	-	-	-	-
R-0554	phosphoglucose isomerase 2	b-D-glucose-6-phosphate = D-fructose-6-phosphate	starch and sucrose metabolism	1	0	1	0	-1	-1	-	-	-	-	-	-	-	-	-1
R-0555	glucokinase 2	ATP + b-D-glucose = ADP + b-D-glucose-6-phosphate	starch and sucrose metabolism	1	1	-1	0	1	-1	-	-	-	-	-	-	-	-	-1
R-0556	2'-(5''-triphosphoribosyl)-3'-dephosphocoenzyme-A synthase	dephospho-CoA + ATP = 2'-(5-triphosphoribosyl)-3'-dephospho-CoA + adenine	2'-(5'-phosphoribosyl)-3'-dephospho-CoA biosynthesis	1	0	-1	0	0	-1	-	-	-	-	-	-	-	-	-1
R-0557	phosphoribosyl-dephospho-CoA transferase	2'-(5-triphosphoribosyl)-3'-dephospho-CoA + malonate-decarboxylase-apo-[acyl-carrier-protein] = malonate-decarboxylase-holo-[acyl-carrier-protein] + diphosphate	2'-(5'-phosphoribosyl)-3'-dephospho-CoA biosynthesis	1	-	-	-	-1	-1	-	-	-	-	-	-	-	-	-1
R-0558	Isoquinoline 1-oxidoreductase	isoquinoline + oxidized-electron-acceptor + H2O = isoquinolin-1(2H)-one + reduced-electron-acceptor	unassigned	1	1	-1	0	-1	-1	-	-	-	-	-	-	-	-	-1
R-0559	polysulphide reductase	S(n)2- + reduced-electron-acceptor = S(n-1)2- + H2S + oxidized-electron-acceptor	sulfur metabolism	0	-	-	-	-1	-1	-1	-	-	-	-	-	-	-	-
R-0560	potassium-transporting ATPase	K+[p] + H2O + ATP = K+ + phosphate + ADP	transport	1	0	-1	0	1	-1	-	-	-	-	-	-	-	-	-
R-0561	myo-inositol-1-phosphate synthase	b-D-glucose-6-phosphate = D-myo-inositol-3-monophosphate	inositol metabolism	1	0	1	0	0	0	-	-	-	-	-	-	-	-	-1
R-0562	pyridoxamine 5'-phosphate oxidase	pyridoxamine-5'-phosphate + O2 + H2O = H2O2 + NH3 + pyridoxal-5'-phosphate	pyridoxal-5'-phosphate biosynthesis	0	0	1	0	0	0	-1	-	-	-	-	-	-	-	-
R-0563	pyridoxine 5'-phosphate oxidase	pyridoxine-5'-phosphate + O2 = H2O2 + pyridoxal-5'-phosphate	pyridoxal-5'-phosphate biosynthesis	1	0	1	0	0	0	-	-	-	-	-	-	-	-	-
R-0565	3-deoxy-D-manno-octulosonate cytidylyltransferase	3-deoxy-D-manno-octulosonate + CTP = CMP-3-deoxy-D-manno-octulosonate + diphosphate	CMP-KDO biosynthesis	1	0	-1	0	0	0	-	-	-	-	-	-	-	-	-
R-0566	3-deoxy-8-phosphooctulonate synthase	D-arabinose-5-phosphate + phosphoenolpyruvate + H2O = 3-deoxy-D-manno-octulosonate-8-P + phosphate	CMP-KDO biosynthesis	1	0	-1	0	0	0	-	-	-	-	-	-	-	-	-
R-0567	3-deoxy-D-manno-octulosonate-8-phosphate phosphatase	3-deoxy-D-manno-octulosonate-8-P + H2O = 3-deoxy-D-manno-octulosonate + phosphate	CMP-KDO biosynthesis	1	-	-	-	-1	-1	-	-	-	-	-	-	-	-	-
R-0568	D-arabinose-5-phosphate isomerase	D-arabinose-5-phosphate = D-ribulose-5-phosphate	CMP-KDO biosynthesis	1	0	-1	0	0	0	-	-	-	-	-	-	-	-	-
R-0569	salicylate hydroxylase	salicylate + NADH + O2 + 2 H+ = catechol + CO2 + NAD+ + H2O	unassigned	1	-1	-1	0	0	-1	-	-	-	-	-	-	-	-	-1
R-0570	adenine phosphoribosyltransferase	5-phosphoribosyl-1-pyrophosphate + adenine = AMP + diphosphate	salvage pathways of purine and pyrimidine nucleotides	1	-	-	-	1	0	-	-	-1	-	-	-	-	required for thiamine biosynthesis via adenine salvage	-
R-0571	inositol monophosphatase	D-myo-inositol-3-monophosphate + H2O = phosphate + myo-inositol	inositol metabolism	1	-	-	-	0	0	-	-	-	-	-	-	-	-	-1
R-0572	glycerol-2-phosphatase	glycerol-2-phosphate + H2O = glycerol + phosphate	glycerol degradation	0	-	-	-	0	0	-1	-	-1	-	-	-	-	-	-
R-0573	thiamine phosphate synthase	4-methyl-5-(b-hydroxyethyl)thiazole-phosphate + 4-amino-5-hydroxymethyl-2-methylpyrimidine-pyrophosphate = thiamine-phosphate + diphosphate	thiamine biosynthesis	1	0	-1	0	-1	-1	-	-	-	-	-	-	-	-	-
R-0574	thiazole synthase 1	iminoglycine + L-tyrosine + thiS-thiF-acyl-disulfide = 4-methyl-5-(b-hydroxyethyl)thiazole-phosphate + thiS + thiF	thiamine biosynthesis	1	0	-1	0	0	0	-	-	-	-	-	-	-	-	-
R-0576	glycine oxidase 1	glycine + H2O + O2 = glyoxylate + NH3 + H2O2	glycine, serine, threonine degradation	0	-1	-1	0	-1	-1	-	-	-1	-	-	-	-	-	-
R-0577	glycine oxidase 2	D-alanine + H2O + O2 = pyruvate + NH3 + H2O2	alanine degradation	0	-1	-1	0	-1	-1	-	-	-1	-	-	-	-	-	-
R-0578	glycine oxidase 3	sarcosine + H2O + O2 = glyoxylate + methylamine + H2O2	sarcosine degradation	0	-1	-1	0	-1	-1	-	-	-1	-	-	-	-	-	-
R-0579	glycine oxidase 4	N-ethylglycine + H2O + O2 = glyoxylate + ethylamine + H2O2	glycine, serine, threonine degradation	0	-1	-1	0	-1	-1	-	-	-1	-	-	-	-	-	-
R-0580	gluconolactonase	glucono-d-lactone[p] + H2O[p] = D-gluconate[p]	sugar oxidation	0	0	-1	0	1	1	-	-	-1	-	-	-	-	-	-
R-0581	coproporphyrinogen III oxidase	coproporphyrinogen-III + O2 = protoporphyrinogen-IX + 2 CO2 + 2 H2O	heme biosynthesis	1	0	-1	0	-1	-1	-	-	-	-	-	-	-	-	-
R-0582	AMP nucleosidase	AMP[p] + H2O[p] = D-ribose-5-phosphate[p] + adenine[p]	salvage pathways of purine and pyrimidine nucleotides	0	0	-1	0	0	-1	-	-	-1	-	-	-	-	-	-
R-0583	ceramide glucosyltransferase	UDP-glucose + ceramide = UDP + D-glucosyl-ceramide	unassigned	1	0	-1	0	1	1	-	-	-	-	-	-	-	-	-1
R-0584	7,8-diaminopelargonic acid synthetase	(S)-adenosyl-L-methionine + 7-keto-8-aminopelargonate = (S)-adenosyl-4-methylthio-2-oxobutanoate + 7,8-diaminopelargonate	biotin biosynthesis	1	0	-1	0	-1	-1	-	-	-	-	-	-	-	-	-
R-0585	7-keto-8-aminopelargonic acid synthetase	6-carboxyhexanoyl-CoA + L-alanine = CO2 + 7-keto-8-aminopelargonate + CoA	biotin biosynthesis	1	0	-1	0	-1	-1	-	-	-	-	-	-	-	-	-
R-0586	biotin biosynthesis hypothetical reaction	malonyl-CoA + ADP + phosphate = ATP + 6-carboxyhexanoyl-CoA + HCO3- + 2 H+	biotin biosynthesis	1	-	-	-	1	0	-	-	-	-	-	-	-	-	-
R-0587	cobalamin synthase	adenosylcobinamide-GDP + a-ribazole = coenzyme-B12 + GMP	adenosylcobalamin biosynthesis pathway	0	0	-1	0	0	0	-	-	-	-	-	-1	1	alternate to R-0588; old model with ribazole intermediary from Salmonella enterica Zayas et al. 2007	-
R-0588	cobalamin-5'-phosphate synthase	adenosylcobinamide-GDP + a-ribazole-5'-P = adenosylcobalamin-5'-phosphate + GMP	adenosylcobalamin biosynthesis pathway	1	0	-1	0	0	0	-	-	-	-	-	1	1	alternate to R-0587; new model with 5'Phosphate intermediary from Salmonella enterica Zayas et al. 2007	-
R-0589	nicotinate-nucleotide--dimethylbenzimidazole phosphoribosyltransferase	nicotinate-mononucleotide + dimethylbenzimidazole = nicotinate + a-ribazole-5'-P	adenosylcobalamin biosynthesis pathway	1	-	-	-	-1	-1	-	-	-	-	-	-	-	-	-
R-0590	3-demethylubiquinone-8 3-O-methyltransferase	(S)-adenosyl-L-methionine + 3-demethylubiquinol-8 = (S)-adenosyl-L-homocysteine + ubiquinol-8	ubiquinone-8 biosynthesis	1	0	-1	0	-1	-1	-	-	-	-	-	-	-	-	-
R-0591	2-octaprenyl-6-hydroxyphenol methylase	2-octaprenyl-6-hydroxyphenol + (S)-adenosyl-L-methionine = 2-octaprenyl-6-methoxyphenol + (S)-adenosyl-L-homocysteine + H+	ubiquinone-8 biosynthesis	1	0	-1	0	-1	-1	-	-	-	-	-	-	-	-	-
R-0593	nitric oxide dioxygenase	2 NO + NADPH + 2 O2 = 2 NO3- + NADP+ + H+	unassigned	1	-1	-1	0	0	-1	-	-	-	-	-	-	-	-	-1
R-0594	dihydropteridine reductase	5,6,7,8-tetrahydropteridine + NADP+ = 6,7-dihydropteridine + NADPH + H+	dihydrobiopterin recycling	1	-1	-1	0	0	-1	-	-	-	-	-	-	-	-	-1
R-0595	phosphoribulokinase	D-ribulose-5-phosphate + ATP = D-ribulose-1,5-bisphosphate + ADP	Calvin-Benson-Bassham cycle	1	0	-1	0	1	0	-	-	-	-	-	-	-	-	-1
R-0596	ornithine decarboxylase	L-ornithine = CO2 + putrescine	putrescine biosynthesis	1	0	-1	0	-1	-1	-	-	-	-	-	-	-	-	-
R-0597	molybdopterin guanine dinucleotide synthase	molybdenum-cofactor + GTP + 4 H+ = molybdopterin-guanine-dinucleotide + diphosphate	molybdenum cofactor biosynthesis	1	0	-1	0	0	0	-	-	-	-	-	-	-	-	-
R-0598	precorrin-6Y C(5,15)-methyltransferase	precorrin-6B + 2 (S)-adenosyl-L-methionine = precorrin-8x + 2 (S)-adenosyl-L-homocysteine + CO2	adenosylcobalamin biosynthesis pathway	1	0	-1	0	-1	-1	-	-	-	-	-	-	-	-	-
R-0599	precorrin-4 C(11)-methyltransferase	(S)-adenosyl-L-methionine + precorrin-4 = (S)-adenosyl-L-homocysteine + precorrin-5	adenosylcobalamin biosynthesis pathway	1	-	-	-	-1	-1	-	-	-	-	-	-	-	-	-
R-0600	cobyrinic acid a,c-diamide synthase	cobyrinate + 2 L-glutamine + 2 ATP + 2 H2O = cob(II)yrinate-a,c-diamide + 2 L-glutamate + 2 ADP + 2 phosphate	adenosylcobalamin biosynthesis pathway	0	0	-1	0	1	0	-1	-	-	-	-	-1	1	alternate to R-0601; early cobalt incorporation during anaerobie (METACYC)	-
R-0601	hydrogenobyrinate a,c-diamide synthase	hydrogenobyrinate + 2 L-glutamine + 2 ATP + 2 H2O = 2 L-glutamate + hydrogenobyrinate-a,c-diamide + 2 ADP + 2 phosphate + 4 H+	adenosylcobalamin biosynthesis pathway	1	0	-1	0	1	0	1	-	-	-	-	1	1	alternate to R-0600; late cobalt incorporation aerobie (METACYC)	-
R-0602	isonitrile hydratase	N-cyclohexylformamide = cyclohexyl-isocyanide + H2O	unassigned	1	0	-1	0	-1	-1	-	-	-	-	-	-	-	-	-1
R-0603	urease	urea + H2O = 2 NH3 + CO2	urea degradation	0	0	-1	0	-1	-1	-	-	-1	-	-	-	-	-	-
R-0604	6-pyruvoyl tetrahydrobiopterin synthase	7,8-dihydroneopterin-triphosphate = triphosphate + 6-pyruvoyl-tetrahydropterin	tetrahydrobioprein biosynthesis	1	-1	-1	0	-1	-1	-	-	-	-	-	-	-	-	-1
R-0605	quinoprotein ethanol dehydrogenase	ethanol[p] + 2 oxidized-cytochrome-c = 2 reduced-cytochrome-c + 2 H+[p] + acetaldehyde[p]	oxidative ethanol degradation	0	0	-1	0	-1	-1	-1	-	-	-	-	-	-	-	-
R-0606	cytochrome d terminal oxidase	2 UQH2 + O2 + 4 H+ = 2 UQ + 2 H2O + 4 H+[p]	oxidative phosphorilation	1	1	-1	0	-1	-1	-	-	-	-	-	-	-	-	-
R-0607	2-octaprenylphenol hydroxylase	2-octaprenylphenol + O2 + 2 H+ = 2-octaprenyl-6-hydroxyphenol + H2O	ubiquinone-8 biosynthesis	1	0	-1	0	-1	-1	-	-	-	-	-	-	-	-	-
R-0608	NADPH-dependent FMN reductase	FMNH2 + NADP+ = FMN + NADPH + H+	oxidative phosphorilation	1	0	1	0	0	0	-	-	-	-	-	-	-	-	-
R-0609	precorrin-3B C(17)-methyltransferase	precorrin-3B + (S)-adenosyl-L-methionine = precorrin-4 + (S)-adenosyl-L-homocysteine	adenosylcobalamin biosynthesis pathway	1	0	-1	0	-1	-1	-	-	-	-	-	-	-	-	-
R-0610	precorrin-2 C(20)-methyltransferase	precorrin-2 + (S)-adenosyl-L-methionine = (S)-adenosyl-L-homocysteine + precorrin-3A	adenosylcobalamin biosynthesis pathway	1	0	-1	0	-1	-1	-	-	-	-	-	-	-	-	-
R-0611	precorrin-8X methylmutase	precorrin-8x = hydrogenobyrinate	adenosylcobalamin biosynthesis pathway	1	0	-1	0	-1	-1	1	-	-	-	-	1	1	alternate to R-0600; late cobalt incorporation aerobie (METACYC)	-
R-0612	precorrin-3B synthase	precorrin-3A + NADH + O2 + H+ = precorrin-3B + NAD+ + H2O	adenosylcobalamin biosynthesis pathway	1	0	-1	0	0	-1	-	-	-	-	-	-	-	-	-
R-0613	cobinamide phosphate guanylyltransferase	adenosyl-cobinamide-phosphate + GTP = adenosylcobinamide-GDP + diphosphate	adenosylcobalamin biosynthesis pathway	1	-	-	-	0	0	-	-	-	-	-	-	-	-	-
R-0614	cobinamide kinase	adenosylcobinamide + ATP = adenosyl-cobinamide-phosphate + ADP	adenosylcobalamin salvage pathway	0	-	-	-	1	-1	-1	-	-1	-	-	-	-	-	-
R-0615	cobalamin adenosyltransferase	ATP + cob(I)alamin = coenzyme-B12 + triphosphate + H+	adenosylcobalamin salvage pathway	0	0	-1	0	0	-1	-	-	-1	-	-	-	-	-	-
R-0616	ferrochelatase	Fe2+ + protoporphyrin-IX = protoheme-IX + 2 H+	heme biosynthesis	1	0	-1	0	-1	-1	-	-	-	-	-	-	-	-	-
R-0617	dephospho-CoA kinase	dephospho-CoA + ATP = ADP + CoA	coenzyme A biosynthesis	1	0	-1	0	1	-1	-	-	-	-	-	-	-	-	-
R-0618	uroporphyrinogen decarboxylase	uroporphyrinogen-III = 4 CO2 + coproporphyrinogen-III	heme biosynthesis	1	0	1	0	-1	-1	-	-	-	-	-	-	-	-	-
R-0619	molybdopterin synthase sulfurylase	precursor-Z + 2 sulfurated-molybdopterin-synthase = 2 molybdopterin-synthase + molybdopterin	molybdenum cofactor biosynthesis	1	0	-1	0	-1	-1	-	-	-	-	-	-	-	-	-
R-0620	ETF dehydrogenase	reduced-ETF + UQ = oxidized-ETF + UQH2	oxidative phosphorilation	1	0	1	0	-1	-1	-	1	-	-	-	-	-	-	-
R-0621	3-hydroxybutyryl-CoA dehydrogenase	(S)-3-hydroxybutanoyl-CoA + NADP+ = acetoacetyl-CoA + NADPH + H+	Ethylmalonyl-CoA pathway	0	0	1	0	1	0	-	-	-	-	-	-	1	alternate R-0025; PhaB (R-0025) essential	-
R-0622	uracil phosphoribosyltransferase	diphosphate + UMP = 5-phosphoribosyl-1-pyrophosphate + uracil	salvage pathways of purine and pyrimidine nucleotides	0	0	-1	0	1	1	-	-	-1	-	-	-	-	-	-
R-0623	glycogen phosphorylase-limit dextrin a-1,6-glucohydrolase	limit-dextrin + H2O = maltotetraose + debranched-limit-dextrin	starch and sucrose metabolism	1	0	-1	0	-1	-1	-	-	-1	-	-	-	-	-	-1
R-0624	thiamine biosynthesis protein thiC	5-aminoimidazole-ribonucleotide + (S)-adenosyl-L-methionine = hydroxymethylpyrimidine-phosphate + 5'-deoxyadenosine + L-methionine	thiamine biosynthesis	1	-1	1	0	-1	-1	-	-	-	-	-	-	-	-	-
R-0625	guanine deaminase	guanine + H2O = NH3 + xanthine	salvage pathways of purine and pyrimidine nucleotides	0	0	-1	0	-1	-1	-	-	-1	-	-	-	-	-	-
R-0626	ureidoglycolate amidohydrolase	(S)-ureidoglycolate + H2O = 2 NH3 + CO2 + glyoxylate	allantoin degradation pathway	0	-	-	0	-1	-1	-	-	-1	-	-	-	-	-	-
R-0627	3-methyl-2-oxobutanoate hydroxymethyltransferase	3-methyl-2-oxobutanoate + 5,10-methylenetetrahydrofolate + H2O = 2-dehydropantoate + tetrahydrofolate	pantothenate biosynthesis	1	-1	-1	0	0	0	-	-	-	-	-	-	-	-	-
R-0628	carboxymethylenebutenolidase	2-chloro-cis-dienelactone + H2O = 2-chloromaleylacetate + H+	1,4-dichlorobenzene degradation	0	0	-1	0	-1	-1	-1	-	-	-	-	-	-	-	-
R-0629	dienelactone hydrolase (cis)	cis-dienelactone + H2O = 2-maleylacetate + H+	4-chlorocatechol degradation	0	0	-1	0	-1	-1	-1	-	-	-	-	-	-	-	-
R-0630	dienelactone hydrolase (trans)	trans-dienelactone + H2O = 2-maleylacetate + H+	4-chlorocatechol degradation	0	0	-1	0	-1	-1	-1	-	-	-	-	-	-	-	-
R-0631	4-(b-D-ribofuranosyl)aminobenzene-5'-phosphate synthase	p-aminobenzoate + 5-phosphoribosyl-1-pyrophosphate = 4-(b-D-ribofuranosyl)aminobenzene-5'-phosphate + CO2 + diphosphate	folate biosynthesis	1	0	-1	0	0	0	-	1	-	-	-	-	-	-	-1
R-0632	acyl carrier protein phosphodiesterase	[acyl-carrier-protein] + H2O = 4'-phosphopantetheine + apo-[acyl-carrier-protein]	acyl carrier protein metabolism	0	-	-	-	-1	-1	-	-	-1	-	-	-	-	-	-
R-0633	homospermidine synthase 1	putrescine + spermidine = 1,3-diaminopropane + sym-homospermidine	homospermidine biosynthesis	1	0	1	0	-1	-1	-	-	-	-	-	-	-	-	-1
R-0634	homospermidine synthase 2	2 putrescine = NH3 + sym-homospermidine	homospermidine biosynthesis	1	0	1	0	-1	-1	-	-	-	-	-	-	-	-	-1
R-0635	N-ethylmaleimide reductase	N-ethylmaleimide + 2 H+ = N-ethylsuccinimide	unassigned	1	0	-1	0	-1	-1	-	-	-	-	-	-	-	-	-1
R-0636	inorganic pyrophosphatase	diphosphate + H2O = 2 phosphate	oxidative phosphorilation	1	0	1	0	-1	-1	-	-	-	-	-	-	1	alternate to R-0724;	-
R-0637	UDP-3-O-[3-hydroxymyristoyl]glucosamine N-acetyltransferase	(3R)-3-hydroxytetradecanoyl-[acyl-carrier-protein] + UDP-3-O-(3-hydroxymyristoyl)glucosamine = UDP-2,3-bis(3-hydroxymyristoyl)glucosamine + [acyl-carrier-protein]	lipid-A-precursor biosynthesis	1	0	1	0	-1	-1	-	-	-	-	-	-	-	-	-
R-0638	undecaprenyl diphosphate synthase 1	all-trans-farnesyl-diphosphate + isopentenyl-diphosphate = 2-cis,6-trans,10-trans-geranylgeranyl-diphosphate + diphosphate	peptidoglycan biosynthesis	1	0	-1	0	0	0	-	-	-	-	-	-	-	-	-
R-0639	undecaprenyl diphosphate synthase 2	2-cis,6-trans,10-trans-geranylgeranyl-diphosphate + isopentenyl-diphosphate = di-trans,poly-cis-pentaprenyl-diphosphate + diphosphate	peptidoglycan biosynthesis	1	0	-1	0	0	0	-	-	-	-	-	-	-	-	-
R-0640	undecaprenyl diphosphate synthase 3	di-trans,poly-cis-pentaprenyl-diphosphate + isopentenyl-diphosphate = di-trans,poly-cis-hexaprenyl-diphosphate + diphosphate	peptidoglycan biosynthesis	1	0	-1	0	0	0	-	-	-	-	-	-	-	-	-
R-0641	undecaprenyl diphosphate synthase 4	di-trans,poly-cis-hexaprenyl-diphosphate + isopentenyl-diphosphate = di-trans,poly-cis-heptaprenyl-diphosphate + diphosphate	peptidoglycan biosynthesis	1	0	-1	0	0	0	-	-	-	-	-	-	-	-	-
R-0642	undecaprenyl diphosphate synthase 5	di-trans,poly-cis-heptaprenyl-diphosphate + isopentenyl-diphosphate = di-trans,poly-cis-octaprenyl-diphosphate + diphosphate	peptidoglycan biosynthesis	1	0	-1	0	0	0	-	-	-	-	-	-	-	-	-
R-0643	undecaprenyl diphosphate synthase 6	di-trans,poly-cis-octaprenyl-diphosphate + isopentenyl-diphosphate = di-trans,poly-cis-nonaprenyldiphosphate + diphosphate	peptidoglycan biosynthesis	1	0	-1	0	0	0	-	-	-	-	-	-	-	-	-
R-0644	undecaprenyl diphosphate synthase 7	di-trans,poly-cis-nonaprenyldiphosphate + isopentenyl-diphosphate = di-trans,poly-cis-decaprenyldiphosphate + diphosphate	peptidoglycan biosynthesis	1	0	-1	0	0	0	-	-	-	-	-	-	-	-	-
R-0645	undecaprenyl diphosphate synthase 8	di-trans,poly-cis-decaprenyldiphosphate + isopentenyl-diphosphate = di-trans,poly-cis-undecaprenyl-diphosphate + diphosphate	peptidoglycan biosynthesis	1	0	-1	0	0	0	-	-	-	-	-	-	-	-	-
R-0646	acyl-CoA thioesterase II (n-h6:0)	(3R)-3-hydroxyhexanoyl-CoA + H2O = (3R)-3-hydroxyhexanoate + CoA	fatty acid b-oxidation	0	0	-1	0	0	0	-	-	-1	-	-	-	-	-	-
R-0647	acyl-CoA thioesterase II (n-h8:0)	(3R)-3-hydroxyoctanoyl-CoA + H2O = (3R)-3-hydroxyoctanoate + CoA	fatty acid b-oxidation	0	0	-1	0	0	0	-	-	-1	-	-	-	-	-	-
R-0648	acyl-CoA thioesterase II (n-h10:0)	(3R)-3-hydroxydecanoyl-CoA + H2O = (3R)-3-hydroxydecanoate + CoA	fatty acid b-oxidation	0	0	-1	0	-1	-1	-	-	-1	-	-	-	-	-	-
R-0649	acyl-CoA thioesterase II (n-h12:0)	(3R)-3-hydroxydodecanoyl-CoA + H2O = (3R)-3-hydroxydodecanoate + CoA	fatty acid b-oxidation	0	0	-1	0	-1	-1	-	-	-1	-	-	-	-	-	-
R-0650	acyl-CoA thioesterase II (n-h14:0)	(3R)-3-hydroxytetradecanoyl-CoA + H2O = (3R)-3-hydroxytetradecanoate + CoA	fatty acid b-oxidation	0	0	-1	0	-1	-1	-	-	-1	-	-	-	-	-	-
R-0651	acyl-CoA thioesterase II (n-h16:0)	(3R)-3-hydroxyhexadecanoyl-CoA + H2O = (3R)-3-hydroxyhexadecanoate + CoA	fatty acid b-oxidation	0	0	-1	0	-1	-1	-	-	-1	-	-	-	-	-	-
R-0652	acyl-CoA thioesterase II (n-h18:0)	(3R)-3-hydroxyoctadecanoyl-CoA + H2O = (3R)-3-hydroxyoctadecanoate + CoA	fatty acid b-oxidation	0	0	-1	0	-1	-1	-	-	-1	-	-	-	-	-	-
R-0653	acyl-CoA thioesterase II (n-6:0)	hexanoyl-CoA + H2O = hexanoate + CoA	fatty acid b-oxidation	0	0	-1	0	-1	-1	-	-	-1	-	-	-	-	-	-
R-0654	acyl-CoA thioesterase II (n-8:0)	octanoyl-CoA + H2O = octanoate + CoA	fatty acid b-oxidation	0	0	-1	0	-1	-1	-	-	-1	-	-	-	-	-	-
R-0655	acyl-CoA thioesterase II (n-10:0)	decanoyl-CoA + H2O = decanoate + CoA	fatty acid b-oxidation	0	0	-1	0	-1	-1	-	-	-1	-	-	-	-	-	-
R-0656	acyl-CoA thioesterase II (n-12:0)	dodecanoyl-CoA + H2O = dodecanoate + CoA	fatty acid b-oxidation	0	0	-1	0	-1	-1	-	-	-1	-	-	-	-	-	-
R-0657	acyl-CoA thioesterase II (n-14:0)	tetradecanoyl-CoA + H2O = tetradecanoate + CoA	fatty acid b-oxidation	0	0	-1	0	-1	-1	-	-	-1	-	-	-	-	-	-
R-0658	acyl-CoA thioesterase II (n-16:0)	hexadecanoyl-CoA + H2O = hexadecanoate + CoA	fatty acid b-oxidation	0	0	-1	0	-1	-1	-	-	-1	-	-	-	-	-	-
R-0659	acyl-CoA thioesterase II (n-18:0)	octadecanoyl-CoA + H2O = octadecanoate + CoA	fatty acid b-oxidation	0	0	-1	0	-1	-1	-	-	-1	-	-	-	-	-	-
R-0660	creatininase	creatinine + H2O = creatine	creatinine degradation	0	0	-1	0	-1	-1	-	-	-1	-	-	-	-	-	-
R-0661	fumarylacetoacetate hydrolase	4-fumaryl-acetoacetate + H2O = fumarate + acetoacetate	tyrosine degradation	0	1	-1	0	-1	-1	-	-	-1	-	-	-	-	-	-
R-0662	2-dehydropantoate 2-reductase	2-dehydropantoate + NADPH + H+ = L-pantoate + NADP+	pantothenate biosynthesis	1	1	1	0	1	1	-	-	-	-	-	-	-	-	-
R-0663	sulfate adenylyltransferase	SO42- + ATP + 2 H+ = adenosine-5'-phosphosulfate + diphosphate	sulfate reduction I (assimilatory)	1	0	1	0	1	0	-	-	-	-	-	-	-	-	-
R-0664	phosphoadenosine phosphosulfate reductase	phosphoadenosine-5'-phosphosulfate + reduced-thioredoxin = adenosine-3',5'-bisphosphate + HSO3- + H+ + oxidized-thioredoxin	sulfate reduction I (assimilatory)	1	0	-1	0	0	0	-	-	-	-	-	-	-	-	-
R-0665	sulfite reductase-(NADPH)	HSO3- + 3 NADPH + 4 H+ = H2S + 3 NADP+ + 3 H2O	sulfate reduction I (assimilatory)	1	0	1	0	0	-1	-	-	-	-	-	-	-	-	-
R-0666	pyridoxine 5'-phosphate synthase	1-deoxy-D-xylulose-5-phosphate + 1-amino-propan-2-one-3-phosphate = pyridoxine-5'-phosphate + phosphate + 2 H2O	pyridoxal-5'-phosphate biosynthesis	1	0	1	0	0	0	-	-	-	-	-	-	-	-	-
R-0667	holo-[acyl-carrier-protein] synthase	apo-[acyl-carrier-protein] + CoA = adenosine-3',5'-bisphosphate + [acyl-carrier-protein]	acyl carrier protein metabolism	1	0	-1	0	0	0	-	-	-	-	-	-	-	-	-1
R-0669	glutathione reductase	glutathione-disulfide + NADPH + H+ = 2 glutathione + NADP+	superoxide radicals degradation	0	0	1	0	0	0	-	-	-1	-	-	-	-	-	-
R-0670	NADPH-ferredoxin oxidoreductase 1	2 oxidized-ferredoxin + NADPH = 2 reduced-ferredoxin + NADP+ + H+	oxidative phosphorilation	1	0	1	0	0	-1	-	-	-	-	-	-	-	-	-
R-0671	dethiobiotin synthetase	CO2 + 7,8-diaminopelargonate + ATP = dethiobiotin + phosphate + ADP	biotin biosynthesis	1	0	-1	1	1	0	-	-	-	-	-	-	-	-	-
R-0672	undecaprenyl pyrophosphate phosphatase	di-trans,poly-cis-undecaprenyl-diphosphate + H2O = di-trans,poly-cis-undecaprenyl-phosphate + phosphate	peptidoglycan biosynthesis	1	-	-	0	-1	-1	-	-	-	-	-	-	-	-	-
R-0673	peptidoglycan glycosyltransferase	diphosphoundecaprenyl-[GlcNAc-MurNAc-pentapeptide](n) + peptidoglycan1 + H+ = diphosphoundecaprenyl-[GlcNAc-MurNAc-pentapeptide](n+1) + di-trans,poly-cis-undecaprenyl-diphosphate	peptidoglycan biosynthesis	1	0	-1	0	-1	-1	-	-	-	-	-	-	-	-	-
R-0674	pantothenate kinase	(R)-pantothenate + ATP = (D)-4'-phosphopantothenate + ADP	coenzyme A biosynthesis	1	-1	-1	0	1	0	-	-	-	-	-	-	-	-	-
R-0675	methylamine dehydrogenase	methylamine[p] + oxidized-amicyanin[p] + H2O[p] = formaldehyde[p] + NH3[p] + reduced-amicyanin[p]	methylamine oxidation to formaldehyde	1	1	1	0	-1	-1	-	1	-	1	-	-	-	-	-1
R-0676	maleylacetoacetate isomerase	4-maleyl-acetoacetate = 4-fumaryl-acetoacetate	tyrosine degradation	0	0	-1	0	-1	-1	-	-	-1	-	-	-	-	-	-
R-0677	NADH:ubiquinone oxidoreductase II	UQ + NADH + H+ = UQH2 + NAD+	oxidative phosphorilation	1	0	1	0	0	-1	-	-	-	-	-	-	-	-	-
R-0679	pyridoxal kinase	ATP + pyridoxal = ADP + pyridoxal-5'-phosphate	pyridoxal-5'-phosphate salvage pathway	0	0	-1	0	1	0	-1	-	-1	-	-	-	-	-	-
R-0680	pyridoxamine kinase	ATP + pyridoxamine = ADP + pyridoxamine-5'-phosphate	pyridoxal-5'-phosphate salvage pathway	0	0	-1	0	1	-1	-1	-	-1	-	-	-	-	-	-
R-0681	trans-2,3-dihydro-3-hydroxy-anthranilate isomerase	trans-2,3-dihydro-3-hydroxyanthranilate = 2,3-dihydro-3-hydroxy-anthranilate	phenazine biosynthesis	1	0	-1	0	-1	-1	-	-	-	-	-	-	-	-	-1
R-0682	L-Ala-D/L-Glu epimerase	L-Ala-γ-D-Glu = L-Ala-L-Glu	unassigned	1	-	-	-	-1	-1	-	-	-	-	-	-	-	-	-1
R-0683	spermidine acetyltransferase	acetyl-CoA + spermidine = N-acetylspermidine + CoA	spermidine metabolism	1	0	-1	0	0	0	-	-	-	-	-	-	-	-	-1
R-0684	methoxyneurosporene dehydrogenase 1	hydroxyneurosporene + oxidized-electron-acceptor = demethylspheroidene + reduced-electron-acceptor	carotenoids biosynthesis	1	0	-1	1	-1	-1	-	-	-	-	-	-	-	-	-1
R-0685	methoxyneurosporene dehydrogenase 2	rhodopin + oxidized-electron-acceptor = 3,4-dehydrorhodopin + reduced-electron-acceptor	carotenoids biosynthesis	1	0	-1	1	-1	-1	-	-	-	-	-	-	-	-	-
R-0686	methoxyneurosporene dehydrogenase 3	rhodovibrin + oxidized-electron-acceptor = hydroxyspirilloxanthin + reduced-electron-acceptor	carotenoids biosynthesis	1	0	-1	1	-1	-1	-	-	-	-	-	-	-	-	-
R-0687	hydroxyneurosporene methyltransferase 1	demethylspheroidene + (S)-adenosyl-L-methionine = spheroidene + (S)-adenosyl-L-homocysteine	carotenoids biosynthesis	1	0	-1	0	-1	-1	-	-	-	-	-	-	-	-	-1
R-0688	hydroxyneurosporene methyltransferase 2	hydroxyneurosporene + (S)-adenosyl-L-methionine = methoxyneurosporene + (S)-adenosyl-L-homocysteine	carotenoids biosynthesis	1	0	-1	0	-1	-1	-	-	-	-	-	-	-	-	-1
R-0689	hydroxyneurosporene methyltransferase 3	rhodopin + (S)-adenosyl-L-methionine = 3,4-dihydroanhydrorhodovibrin + (S)-adenosyl-L-homocysteine	carotenoids biosynthesis	1	0	-1	0	-1	-1	-	-	-	-	-	-	-	-	-1
R-0690	hydroxyneurosporene methyltransferase 4	3',4'-dihydrorhodovibrin + (S)-adenosyl-L-methionine = 3,4,3',4'-tetrahydrospirilloxanthin + (S)-adenosyl-L-homocysteine	carotenoids biosynthesis	1	0	-1	0	-1	-1	-	-	-	-	-	-	-	-	-1
R-0691	hydroxyneurosporene methyltransferase 5	3,4-dehydrorhodopin + (S)-adenosyl-L-methionine = anhydrorhodovibrin + (S)-adenosyl-L-homocysteine	carotenoids biosynthesis	1	0	-1	0	-1	-1	-	-	-	-	-	-	-	-	-
R-0692	hydroxyneurosporene methyltransferase 6	hydroxyspirilloxanthin + (S)-adenosyl-L-methionine = spirilloxanthin + (S)-adenosyl-L-homocysteine	carotenoids biosynthesis	1	0	-1	0	-1	-1	-	-	-	-	-	-	-	-	-
R-0693	2-desacetyl-2-hydroxyethyl bacteriochlorophyllide a dehydrogenase	2-desacetyl-2-hydroxyethyl-bacteriochlorophyllidea = bacteriochlorophyllidea + 2 H+	bacteriochlorophyll a biosynthesis	1	0	-1	1	-1	-1	-	-	-	-	-	-	-	-	-1
R-0694	chlorophyllide a reductase	chlorophyllidea + ATP + H2O = 3-vinyl-bacteriochlorophyllidea + ADP + phosphate	bacteriochlorophyll a biosynthesis	1	1	-1	0	1	-1	-	-	-	-	-	-	-	-	-1
R-0695	3-hydroxyethylchlorophyllide a reductase	3-hydroxyethylchlorophyllidea + 2 H+ = 2-desacetyl-2-hydroxyethyl-bacteriochlorophyllidea	bacteriochlorophyll a biosynthesis	1	1	-1	0	-1	-1	-	-	-	-	-	-	-	-	-1
R-0696	cyanase	cyanate + HCO3- + H+ = carbamate + CO2	cyanate degradation	0	0	-1	0	-1	-1	-	-	-1	-	-	-	-	-	-
R-0697	di-haem cytochrome c peroxidase	H2O2[p] + 2 reduced-cytochrome-c + 2 H+ = 2 oxidized-cytochrome-c + 2 H2O[p]	superoxide radicals degradation	0	1	-1	0	-1	-1	-	-	-1	-	-	-	-	-	-
R-0698	L-sorbosone dehydrogenase	L-sorbosone-2,6-lactone + reduced-electron-acceptor + H2O = 2-keto-L-gulonate + oxidized-electron-acceptor	sugar metabolism	1	0	-1	0	0	0	-	-	-	-	-	-	-	-	-1
R-0699	xanthine dehydrogenase 1	xanthine + NAD+ + H2O = urate + NADH + H+	salvage pathways of purine and pyrimidine nucleotides	0	0	-1	0	0	-1	-	-	-1	-	-	-	-	-	-
R-0700	carbonic anhydrase	CO2 + H2O = HCO3- + H+	unassigned	1	1	-1	0	-1	-1	-	-	-	-	-	-	-	-	-
R-0701	molybdenum::molybdopterin ligase	molybdopterin-AMP + molybdate + H+ = molybdenum-cofactor + AMP + H2O	molybdenum cofactor biosynthesis	1	0	-1	0	0	-1	-	-	-	-	-	-	-	-	-
R-0702	nicotinate nucleotide adenylyltransferase	ATP + nicotinate-mononucleotide = diphosphate + nicotinate-adenine-dinucleotide	NAD biosynthesis	1	-	-	0	0	-1	-	-	-	-	-	-	-	required for nicotiamide recycling during thiamine biosynthesis	-
R-0703	acetyl-CoA:acetoacetyl-CoA transferase	acetoacetate + acetyl-CoA = acetoacetyl-CoA + acetate	PHB degradation	0	0	1	0	0	0	-	-	-1	-	-	-	1	alternate to R-0029	-
R-0704	UDP-N-acetylglucosamine--N-acetylmuramyl-(pentapeptide) pyrophosphoryl-undecaprenol N-acetylglucosamine transferase 1	N-acetylmuramoyl-pentapeptide-diphosphoundecaprenol + UDP-N-acetyl-D-glucosamine = N-acetylglucosamine--N-acetylmuramyl-(pentapeptide)-pyrophosphoryl-undecaprenol + UDP	peptidoglycan biosynthesis	1	-	-	-	1	1	-	-	-	-	-	-	-	-	-1
R-0705	UDP-N-acetylglucosamine--N-acetylmuramyl-(pentapeptide) pyrophosphoryl-undecaprenol N-acetylglucosamine transferase 2	N-acetylmuramoyl-L-alanyl-D-glutamyl-meso-2,6-diaminopimelyl-D-alanyl-D-alanine-diphosphoundecaprenol + UDP-N-acetyl-D-glucosamine = peptidoglycan1 + UDP + H+	peptidoglycan biosynthesis	1	-	-	-	1	1	-	-	-	-	-	-	-	-	-
R-0706	UDP-N-acetylmuramate-alanine ligase	L-alanine + UDP-N-acetylmuramate + ATP = UDP-N-acetylmuramoyl-L-alanine + phosphate + ADP	peptidoglycan biosynthesis	1	0	1	0	1	1	-	-	-	-	-	-	-	-	-
R-0707	D-alanine-D-alanine ligase B	2 D-alanine + ATP = D-alanyl-D-alanine + phosphate + ADP	peptidoglycan biosynthesis	1	0	-1	0	1	-1	-	-	-	-	-	-	-	-	-
R-0708	UDP-3-O-acyl-N-acetylglucosamine deacetylase	UDP-3-O-(3-hydroxymyristoyl)-N-acetylglucosamine + H2O = UDP-3-O-(3-hydroxymyristoyl)glucosamine + acetate	lipid-A-precursor biosynthesis	1	0	-1	0	-1	-1	-	-	-	-	-	-	-	-	-
R-1033	adenosine phosphorylase	phosphate + adenosine = deoxyribose-1-phosphate + adenine	salvage pathways of purine and pyrimidine nucleotides	1	-	-	-	-1	-1	-	-	-1	-	-	-	-	required for adenosine recycling	-
R-0709	thymidine phosphorylase	phosphate + thymidine = deoxyribose-1-phosphate + thymine	salvage pathways of purine and pyrimidine nucleotides	0	0	-1	0	-1	-1	-	-	-1	-	-	-	-	-	-
R-0710	uracil phosphorylase	phosphate + deoxyuridine = deoxyribose-1-phosphate + uracil	salvage pathways of purine and pyrimidine nucleotides	0	0	-1	0	-1	-1	-	-	-1	-	-	-	-	-	-
R-0711	xanthosine phosphorylase	xanthosine + phosphate = alpha-D-ribose-1-phosphate + xanthine	salvage pathways of purine and pyrimidine nucleotides	0	-	-	-	-1	-1	-	-	-1	-	-	-	-	-	-
R-0712	cytidine deaminase 1	cytidine + H2O = uridine + NH3	salvage pathways of purine and pyrimidine nucleotides	0	-	-	-	-1	-1	-	-	-1	-	-	-	-	-	-
R-0713	cytidine deaminase 2	deoxycytidine + H2O = deoxyuridine + NH3	salvage pathways of purine and pyrimidine nucleotides	0	-	-	-	-1	-1	-	-	-1	-	-	-	-	-	-
R-0714	tetraacyldisaccharide 4'-kinase	lipid-A-disaccharide + ATP = lipid-IVA + ADP	lipid-A-precursor biosynthesis	1	-	-	-	1	-1	-	-	-	-	-	-	-	-	-
R-0715	3-deoxy-D-manno-octulosonic acid transferase 1	(KDO)-lipid-IVA + CMP-3-deoxy-D-manno-octulosonate = KDO2-lipid-IVA + CMP	lipopolysaccharide biosynthesis	1	0	-1	0	0	0	-	-	-	-	-	-	-	-	-
R-0716	3-deoxy-D-manno-octulosonic acid transferase 2	lipid-IVA + CMP-3-deoxy-D-manno-octulosonate = (KDO)-lipid-IVA + CMP	lipopolysaccharide biosynthesis	1	0	-1	0	0	0	-	-	-	-	-	-	-	-	-
R-0717	GTP cyclohydrolase II	GTP + 3 H2O = diphosphate + 2,5-diamino-6-(ribosylamino)-4-(3H)-pyrimidinone-5'-phosphate + formate	flavin biosynthesis	1	0	1	0	0	0	-	-	-	-	-	-	-	-	-
R-0718	acylphosphatase (n-16:0)	hexadecanoyl-phosphate + H2O = hexadecanoate + phosphate	fatty acid degradation	0	-	-	-	-1	-1	-	-	-1	-	-	-	-	-	-
R-0719	acylphosphatase (n-16:1)	hexadec-9-enoyl-phosphate + H2O = 9-hexadecenoate + phosphate	fatty acid degradation	0	-	-	-	-1	-1	-	-	-1	-	-	-	-	-	-
R-0720	acylphosphatase (n-18:0)	octadecanoyl-phosphate + H2O = octadecanoate + phosphate	fatty acid degradation	0	-	-	-	-1	-1	-	-	-1	-	-	-	-	-	-
R-0721	acylphosphatase (n-18:1)	octadec-9-enoyl-phosphate + H2O = 9-octadecenoate + phosphate	fatty acid degradation	0	-	-	-	-1	-1	-	-	-1	-	-	-	-	-	-
R-0722	magnesium chelatase	ATP + protoporphyrin-IX + Mg2+ + H2O = Mg-protoporphyrin + phosphate + ADP + 2 H+	bacteriochlorophyll a biosynthesis	1	0	-1	0	1	-1	-	-	-	-	-	-	-	-	-1
R-0724	H(+)-translocating pyrophosphatases	diphosphate + H2O + H+ = 2 phosphate + H+[p]	oxidative phosphorilation	1	0	-1	0	-1	-1	-	-	-	-	-	-	1	alternative to R-0636	-
R-0725	octaprenyl diphosphate synthase 1	isopentenyl-diphosphate + all-trans-geranyl-geranyl-diphosphate = geranylfarnesyl-diphosphate + diphosphate	ubiquinone-8 biosynthesis	1	0	-1	0	0	0	-	-	-	-	-	-	-	-	-
R-0726	octaprenyl diphosphate synthase 2	geranylfarnesyl-diphosphate + isopentenyl-diphosphate = all-trans-hexaprenyl-diphosphate + diphosphate	ubiquinone-8 biosynthesis	1	0	-1	0	0	0	-	-	-	-	-	-	-	-	-
R-0727	octaprenyl diphosphate synthase 3	all-trans-hexaprenyl-diphosphate + isopentenyl-diphosphate = all-trans-heptaprenyl-diphosphate + diphosphate	ubiquinone-8 biosynthesis	1	0	-1	0	0	0	-	-	-	-	-	-	-	-	-
R-0728	octaprenyl diphosphate synthase 4	all-trans-heptaprenyl-diphosphate + isopentenyl-diphosphate = diphosphate + all-trans-octaprenyl-diphosphate	ubiquinone-8 biosynthesis	1	0	-1	0	0	0	-	-	-	-	-	-	-	-	-
R-0729	thiamine monophosphate kinase	thiamine-phosphate + ATP = thiamine-diphosphate + ADP	thiamin biosynthesis	1	0	-1	0	1	-1	-	-	-	-	-	-	-	-	-
R-0730	6,7-dimethyl-8-ribityllumazine synthase	5-amino-6-ribitylamino-2,4(1H,3H)-pyrimidinedione + L-3,4-dihydroxybutan-2-one-4-phosphate = 6,7-dimethyl-8-(1-D-ribityl)lumazine + phosphate + 2 H2O	flavin biosynthesis	1	0	1	0	-1	-1	-	-	-	-	-	-	-	-	-
R-0731	riboflavin synthase	2 6,7-dimethyl-8-(1-D-ribityl)lumazine = 5-amino-6-ribitylamino-2,4(1H,3H)-pyrimidinedione + riboflavin	flavin biosynthesis	1	0	1	0	-1	-1	-	-	-	-	-	-	-	-	-
R-0732	diaminohydroxyphosphoribosylaminopyrimidine deaminase	2,5-diamino-6-(ribosylamino)-4-(3H)-pyrimidinone-5'-phosphate + H2O = 5-amino-6-(5'-phosphoribosylamino)uracil + NH3	flavin biosynthesis	1	0	-1	0	-1	-1	-	-	-	-	-	-	-	-	-
R-0733	5-amino-6-(5-phosphoribosylamino)uracil reductase	5-amino-6-(5'-phosphoribosylamino)uracil + NADPH + H+ = 5-amino-6-ribitylamino-2,4(1H,3H)-pyrimidinedione-5'-phosphate + NADP+	flavin biosynthesis	1	0	-1	0	0	-1	-	-	-	-	-	-	-	-	-
R-0736	hydroperoxidase	2 H2O2 = 2 H2O + O2	superoxide radicals degradation	1	0	1	0	-1	-1	-	-	-1	-	-	-	-	required for detoxification of H2O2 produced from biosynthesis processes	-
R-0737	heme d synthase	protoheme-IX + H2O2 = heme-d	heme biosynthesis	1	0	1	0	-1	-1	-	-	-	-	-	-	-	-	-
R-0738	nitrate reductase (periplasmic)	NO3-[p] + 2 reduced-cytochrome-c + 2 H+[p] = NO2-[p] + 2 oxidized-cytochrome-c + H2O[p]	oxidative phosphorilation	0	0	-1	0	-1	-1	-1	-	-	-	-	-	-	-	-
R-0739	uroporphyrin III C-methyltransferase 2	(S)-adenosyl-L-methionine + precorrin-1 = (S)-adenosyl-L-homocysteine + precorrin-2	siroheme biosynthesis	1	0	-1	0	-1	-1	-	-	-	-	-	-	-	-	-
R-0740	uroporphyrin III C-methyltransferase 1	(S)-adenosyl-L-methionine + uroporphyrinogen-III = (S)-adenosyl-L-homocysteine + precorrin-1	siroheme biosynthesis	1	0	-1	0	-1	-1	-	-	-	-	-	-	-	-	-
R-0741	precorrin-2 dehydrogenase	precorrin-2 + NAD+ = sirohydrochlorin + NADH + H+	siroheme biosynthesis	1	0	-1	0	0	-1	-	-	-	-	-	-	-	-	-
R-0742	sirohydrochlorin ferrochelatase	sirohydrochlorin + Fe2+ = siroheme + 2 H+	siroheme biosynthesis	1	0	-1	0	-1	-1	-	-	-	-	-	-	-	-	-
R-0743	cobaltochelatase	hydrogenobyrinate-a,c-diamide + Co2+ + ATP + H2O = cob(II)yrinate-a,c-diamide + ADP + phosphate	adenosylcobalamin biosynthesis pathway	1	0	1	0	1	-1	-	-	-	-	-	-	-	-	-
R-0744	acyl-CoA dehydrogenase (n-4:0)	butyryl-CoA + FAD = crotonyl-CoA + FADH2	fatty acid b-oxidation	0	0	1	0	1	1	-	-	-1	-	-	-	-	-	-
R-0745	acyl-CoA dehydrogenase (n-6:0)	hexanoyl-CoA + FAD = trans-hex-2-enoyl-CoA + FADH2	fatty acid b-oxidation	0	0	1	0	0	0	-	-	-1	-	-	-	-	-	-
R-0746	acyl-CoA dehydrogenase (n-8:0)	octanoyl-CoA + FAD = trans-oct-2-enoyl-CoA + FADH2	fatty acid b-oxidation	0	0	1	0	0	0	-	-	-1	-	-	-	-	-	-
R-0747	acyl-CoA dehydrogenase (n-10:0)	decanoyl-CoA + FAD = trans-dec-2-enoyl-CoA + FADH2	fatty acid b-oxidation	0	0	1	0	0	0	-	-	-1	-	-	-	-	-	-
R-0748	acyl-CoA dehydrogenase (n-12:0)	dodecanoyl-CoA + FAD = trans-dodec-2-enoyl-CoA + FADH2	fatty acid b-oxidation	0	0	1	0	0	0	-	-	-1	-	-	-	-	-	-
R-0749	acyl-CoA dehydrogenase (n-14:0)	tetradecanoyl-CoA + FAD = trans-tetradec-2-enoyl-CoA + FADH2	fatty acid b-oxidation	0	0	1	0	0	0	-	-	-1	-	-	-	-	-	-
R-0750	acyl-CoA dehydrogenase (n-16:0)	hexadecanoyl-CoA + FAD = trans-hexadec-2-enoyl-CoA + FADH2	fatty acid b-oxidation	0	0	1	0	0	0	-	-	-1	-	-	-	-	-	-
R-0751	acyl-CoA dehydrogenase (n-18:0)	octadecanoyl-CoA + FAD = trans-octadec-2-enoyl-CoA + FADH2	fatty acid b-oxidation	0	0	1	0	0	0	-	-	-1	-	-	-	-	-	-
R-0752	acyl-CoA dehydrogenase (n-12:1)	cis-dodec-5-enoyl-CoA + FAD = trans-3-cis-5-dodecenoyl-CoA + FADH2	fatty acid b-oxidation	0	0	1	0	0	0	-	-	-1	-	-	-	-	-	-
R-0753	acyl-CoA dehydrogenase (n-14:1)	cis-tetradec-7-enoyl-CoA + FAD = trans-3-cis-7-tetradecenoyl-CoA + FADH2	fatty acid b-oxidation	0	0	1	0	0	0	-	-	-1	-	-	-	-	-	-
R-0754	acyl-CoA dehydrogenase (n-16:1)	hexadec-9-enoyl-CoA + FAD = trans-3-cis-9-hexadecenoyl-CoA + FADH2	fatty acid b-oxidation	0	0	1	0	0	0	-	-	-1	-	-	-	-	-	-
R-0755	acyl-CoA dehydrogenase (n-18:1)	octadec-9-enoyl-CoA + FAD = trans-3-cis-11-octadecenoyl-CoA + FADH2	fatty acid b-oxidation	0	0	1	0	0	0	-	-	-1	-	-	-	-	-	-
R-0756	heme O synthase	protoheme-IX + all-trans-farnesyl-diphosphate + H2O = heme-o + diphosphate	heme biosynthesis	1	-	-	0	-1	-1	-	-	-	-	-	-	-	-	-
R-0757	N-formylglutamate amidohydrolase	N-formyl-L-glutamate + H2O = L-glutamate + formate	histidine degradation	0	0	-1	0	0	0	-	-	-1	-	-	-	-	-	-
R-0758	haloacid dehalogenase	chloroacetate + H2O = glycolate + HCl	1,2-dichloroethane degradation	0	0	-1	0	-1	-1	-1	-	-	-	-	-	-	-	-
R-0759	superoxide dismutase	2 superoxide + 2 H+ = H2O2 + O2	superoxide radicals degradation	0	0	1	0	-1	-1	-	-	-1	-	-	-	-	-	-
R-0760	sulfite oxidase	HSO3- + O2 + H2O = H2O2 + SO42- + H+	sulfur metabolism	0	0	-1	0	-1	-1	-1	-	-	-	-	-	-	-	-
R-0762	2-hydroxychromene-2-carboxylate isomerase	2-hydroxychromene-2-carboxylate = trans-O-hydroxybenzylidenepyruvate	naphthalene degradation	0	0	-1	0	-1	-1	-	-	-1	-	-	-	-	-	-
R-0763	precorrin-5 (C1)-methyltransferase	precorrin-5 + (S)-adenosyl-L-methionine + H2O = precorrin-6A + (S)-adenosyl-L-homocysteine + acetate	adenosylcobalamin biosynthesis pathway	1	0	-1	0	-1	-1	-	-	-	-	-	-	-	-	-
R-0764	fatty acyl-CoA synthetase (n-4:0)	butyrate + ATP + CoA = butyryl-CoA + AMP + diphosphate	fatty acid b-oxidation	0	0	-1	0	1	0	-	-	-1	-	-	-	-	-	-
R-0765	fatty acyl-CoA synthetase (n-6:0)	hexanoate + ATP + CoA = hexanoyl-CoA + AMP + diphosphate	fatty acid b-oxidation	0	0	-1	0	1	-1	-	-	-1	-	-	-	-	-	-
R-0766	fatty acyl-CoA synthetase (n-8:0)	octanoate + ATP + CoA = octanoyl-CoA + AMP + diphosphate	fatty acid b-oxidation	0	0	-1	0	1	-1	-	-	-1	-	-	-	-	-	-
R-0767	fatty acyl-CoA synthetase (n-10:0)	decanoate + ATP + CoA = decanoyl-CoA + AMP + diphosphate	fatty acid b-oxidation	0	0	-1	0	1	-1	-	-	-1	-	-	-	-	-	-
R-0768	fatty acyl-CoA synthetase (n-12:0)	dodecanoate + ATP + CoA = dodecanoyl-CoA + AMP + diphosphate	fatty acid b-oxidation	0	0	-1	0	1	-1	-	-	-1	-	-	-	-	-	-
R-0769	fatty acyl-CoA synthetase (n-14:0)	tetradecanoate + ATP + CoA = tetradecanoyl-CoA + AMP + diphosphate	fatty acid b-oxidation	0	0	-1	0	1	-1	-	-	-1	-	-	-	-	-	-
R-0770	fatty acyl-CoA synthetase (n-16:0)	hexadecanoate + ATP + CoA = hexadecanoyl-CoA + AMP + diphosphate	fatty acid b-oxidation	0	0	-1	0	1	-1	-	-	-1	-	-	-	-	-	-
R-0771	fatty acyl-CoA synthetase (n-18:0)	octadecanoate + ATP + CoA = octadecanoyl-CoA + AMP + diphosphate	fatty acid b-oxidation	0	0	-1	0	1	-1	-	-	-1	-	-	-	-	-	-
R-0772	fatty acyl-CoA synthetase (n-12:1)	5-dodecenoate + ATP + CoA = cis-dodec-5-enoyl-CoA + AMP + diphosphate	fatty acid b-oxidation	0	0	-1	0	1	-1	-	-	-1	-	-	-	-	-	-
R-0773	fatty acyl-CoA synthetase (n-14:1)	7-tetradecenoate + ATP + CoA = cis-tetradec-7-enoyl-CoA + AMP + diphosphate	fatty acid b-oxidation	0	0	-1	0	1	-1	-	-	-1	-	-	-	-	-	-
R-0774	fatty acyl-CoA synthetase (n-16:1)	9-hexadecenoate + ATP + CoA = hexadec-9-enoyl-CoA + AMP + diphosphate	fatty acid b-oxidation	0	0	-1	0	1	-1	-	-	-1	-	-	-	-	-	-
R-0775	fatty acyl-CoA synthetase (n-18:1)	9-octadecenoate + ATP + CoA = octadec-9-enoyl-CoA + AMP + diphosphate	fatty acid b-oxidation	0	0	-1	0	1	-1	-	-	-1	-	-	-	-	-	-
R-0776	adenine deaminase	adenine + H2O = NH3 + hypoxanthine	salvage pathways of purine and pyrimidine nucleotides	1	0	-1	0	-1	-1	-	-	-	-	-	-	-	-	-
R-0777	exopolyphosphatase	polyphosphate(n) + H2O = polyphosphate(n-1) + phosphate	phosphorous metabolism	0	0	-1	0	-1	-1	-	-	-1	-	-	-	-	-	-
R-0778	lauroyl acyltransferase	dodecanoyl-[acyl-carrier-protein] + KDO2-lipid-IVA = KDO2-(lauroyl)-lipid-IVA + [acyl-carrier-protein]	lipopolysaccharide biosynthesis	1	0	-1	0	-1	-1	-	-	-	-	-	-	-	-	-
R-0779	alcohol dehydrogenase (isopropanol)	isopropanol + NAD+ = acetone + NADH + H+	acetone degradation	0	0	-1	0	0	-1	-1	-	-	-	-	-	-	-	-
R-0780	alcohol dehydrogenase (acetaldehyde)	acetaldehyde + NADH + H+ = ethanol + NAD+	oxidative ethanol degradation	0	0	-1	0	0	-1	-1	-	-	-	-	-	-	-	-
R-0781	acetoin reductase	acetoin + NADH + H+ = 2,3-butanediol + NAD+	diacetyl, acetoin, 2,3-butanediol biosynthesis	0	0	-1	0	0	-1	-	-	-1	-	-	-	-	-	-
R-0782	diacetyl reductase	diacetyl + NADH + H+ = acetoin + NAD+	diacetyl, acetoin, 2,3-butanediol biosynthesis	0	0	-1	0	0	-1	-	-	-1	-	-	-	-	-	-
R-0783	3,4-dihydroxy-2-butanone-4-phoshate synthase	D-ribulose-5-phosphate = formate + L-3,4-dihydroxybutan-2-one-4-phosphate	flavin biosynthesis	1	0	1	0	-1	-1	-	-	-	-	-	-	-	-	-
R-0784	pyrimidine phosphatase	5-amino-6-ribitylamino-2,4(1H,3H)-pyrimidinedione-5'-phosphate + H2O = 5-amino-6-ribitylamino-2,4(1H,3H)-pyrimidinedione + phosphate	flavin biosynthesis	1	-	-	-	-1	-1	-	-	-	-	-	-	-	-	-
R-0785	2,3-dihydro-3-hydroxy-anthranilate oxidation (spontaneous)	2,3-dihydro-3-hydroxy-anthranilate = 2,3-dihydro-3-oxo-anthranilate + 4 H+	phenazine biosynthesis	1	-	-	-	-1	-1	-	-	-	-	-	-	-	-	-1
R-0786	2,3-dihydro-3-oxo-anthranilate condensation (hypothetical)	2 2,3-dihydro-3-oxo-anthranilate = phenazine-1-carboxylate + CO2 + O2 + 3 H+	phenazine biosynthesis	1	-	-	-	-1	-1	-	-	-	-	-	-	-	-	-1
R-0787	NH3-dependent NAD(+) synthetase	ATP + nicotinate-adenine-dinucleotide + NH3 = AMP + diphosphate + NAD+	NAD biosynthesis	1	0	-1	0	1	-1	-	-	-	-	-	-	-	-	-
R-0788	anhydro-N-acetylmuramoyl-L-alanine amidase	GlcNAc-1,6-anhMurNAc-L-Ala-gamma-D-Glu-DAP-D-Ala + H2O = GlcNAc-1,6-anhMurNAc + L-Ala-gamma-D-Glu-DAP-D-Ala	murein tripeptide recycling	0	0	-1	0	-1	-1	-	-	-1	-	-	-	-	-	-
R-0789	4-hydroxybenzoate octaprenyltransferase	all-trans-octaprenyl-diphosphate + 4-hydroxybenzoate = 3-octaprenyl-4-hydroxybenzoate + diphosphate	ubiquinone-8 biosynthesis	1	0	-1	0	0	0	-	-	-	-	-	-	-	-	-
R-0790	chorismate lyase	chorismate = 4-hydroxybenzoate + pyruvate	ubiquinone-8 biosynthesis	1	-	-	-	0	0	-	-	-	-	-	-	-	-	-
R-0791	3-octaprenyl-4-hydroxybenzoate carboxy-lyase	3-octaprenyl-4-hydroxybenzoate = 2-octaprenylphenol + CO2	ubiquinone-8 biosynthesis	1	-	-	-	-1	-1	-	-	-	-	-	-	-	-	-
R-0792	molybderin biosynthesis protein	GTP + H2O = precursor-Z + diphosphate	molybdenum cofactor biosynthesis	1	0	-1	0	0	0	-	-	-	-	-	-	-	-	-
R-0793	4-hydroxy-L-threonine phosphate dehydrogenase, NAD-dependent	4-(phosphonooxy)-threonine + NAD+ = (2S)-2-amino-3-oxo-4-phosphonooxybutanoate + NADH + H+	pyridoxal-5'-phosphate biosynthesis	1	0	-1	0	0	-1	-	-	-	-	-	-	-	-	-
R-0794	xanthine dehydrogenase 2	hypoxanthine + H2O = xanthine + 2 H+	salvage pathways of purine and pyrimidine nucleotides	0	0	-1	0	-1	-1	-	-	-1	-	-	-	-	-	-
R-0795	urea carboxylase	ATP + urea + CO2 + H2O = ADP + phosphate + urea-1-carboxylate	urea degradation	0	-	-	-	1	-1	-	-	-1	-	-	-	-	-	-
R-0796	allophanate hydrolase	urea-1-carboxylate + H2O = 2 NH3 + 2 CO2	urea degradation	0	-	-	-	-1	-1	-	-	-1	-	-	-	-	-	-
R-0797	putative n-methylproline demethylase	monomethyl-proline + demethylated-methyl-acceptor = L-proline + methylated-methyl-acceptor	stachydrine degradation	0	1	-1	0	-1	-1	-1	-	-	-	-	-	-	-	-
R-0798	choline kinase	choline + ATP = phosphoryl-choline + ADP + 2 H+	phosphatidylcholine biosynthesis	1	-	-	-	1	-1	-	-	-	-	-	-	-	-	-1
R-0799	ethanolamine kinase	ethanolamine + ATP = phosphoryl-ethanolamine + ADP	phosphatidylcholine biosynthesis	1	-	-	-	1	-1	-	-	-	-	-	-	-	-	-1
R-0800	hydantoinase	dihydrouracil + H2O = 3-ureidopropionate	uracil degradation (reductive)	0	0	-1	0	-1	-1	-	-	-1	-	-	-	-	-	-
R-0801	UDP-N-acetylglucosamine 2-epimerase	UDP-N-acetyl-D-glucosamine + H2O = N-acetyl-D-mannosamine + UDP	sugar nucleotide biosynthesis	1	-	-	0	1	1	-	-	-	-	-	-	-	-	-1
R-0802	nigerose hydrolase	nigerose + H2O = 2 D-glucose	sugar degradation	0	0	-1	0	-1	-1	-	-	-1	-	-	-	-	-	-
R-0803	2-octaprenyl-6-methoxyphenol hydroxylase	2-octaprenyl-6-methoxyphenol + O2 + 4 H+ = 2-octaprenyl-6-methoxy-1,4-benzoquinol + H2O	ubiquinone-8 biosynthesis	1	0	-1	0	-1	-1	-	-	-	-	-	-	-	-	-
R-0804	nicotinamidase	nicotinamide + H2O = NH3 + nicotinate	NAD biosynthesis	0	0	-1	0	-1	-1	-	-	-1	-	-	-	-	-	-
R-0805	agmatinase	agmatine + H2O = urea + putrescine	putrescine biosynthesis	1	0	-1	0	-1	-1	-	-	-	-	-	-	-	-	-1
R-0806	phosphopantothenoylcysteine decarboxylase	(R)-4'-phosphopantothenoyl-L-cysteine = 4'-phosphopantetheine + CO2	coenzyme A biosynthesis	1	0	-1	0	-1	-1	-	-	-	-	-	-	-	-	-
R-0807	phosphopantothenoylcysteine synthetase	(D)-4'-phosphopantothenate + L-cysteine + CTP = (R)-4'-phosphopantothenoyl-L-cysteine + diphosphate + CMP	coenzyme A biosynthesis	1	0	-1	0	1	1	-	-	-	-	-	-	-	-	-
R-0808	(S)-adenosylmethionine:2-DMK methyltransferase	(S)-adenosyl-L-methionine + demethylmenaquinone-8 = (S)-adenosyl-L-homocysteine + menaquinone-8	menaquinone-8 biosynthesis	1	0	-1	0	-1	-1	-	-	-	-	-	-	-	-	-1
R-0809	2-octaprenyl-6-methoxy-1,4-benzoquinone methylase	(S)-adenosyl-L-methionine + 2-octaprenyl-6-methoxy-1,4-benzoquinol = (S)-adenosyl-L-homocysteine + 2-octaprenyl-3-methyl-6-methoxy-1,4-benzoquinol	ubiquinone-8 biosynthesis	1	0	-1	0	-1	-1	-	-	-	-	-	-	-	-	-
R-0810	biotin synthase	sulfurated-sulfur-donor + dethiobiotin + 2 (S)-adenosyl-L-methionine = biotin + 2 5'-deoxyadenosine + 2 L-methionine + unsulfurated-sulfur-acceptor	biotin biosynthesis	1	0	-1	0	0	0	-	-	-	-	-	-	-	-	-
R-0811	5-carboxymethyl-2-oxo-hex-3-ene-1,7-dioate decarboxylase	5-carboxy-2-oxohept-3-enedioate = 2-hydroxyhepta-2,4-dienedioate + CO2	4-hydroxyphenylacetate degradation	0	0	1	0	-1	-1	-	-	-1	-	-	-	-	-	-
R-0812	5-carboxymethyl-2-hydroxymuconate isomerase	5-carboxymethyl-2-hydroxymuconate = 5-carboxy-2-oxohept-3-enedioate	4-hydroxyphenylacetate degradation	0	0	1	0	-1	-1	-	-	-1	-	-	-	-	-	-
R-0813	rubredoxin NAD+ reductase	oxidized-rubredoxin + NADH = reduced-rubredoxin + NAD+	oxidative phosphorilation	1	0	-1	0	0	-1	-	-	-	-	-	-	-	-	-1
R-0814	pyridine nucleotide-disulphide oxidoreductase	oxidized-electron-acceptor + NADH + H+ = reduced-electron-acceptor + NAD+	oxidative phosphorilation	1	0	-1	0	0	-1	-	-	-	-	-	-	-	-	-
R-0815	catalase	ethanol + H2O2 = acetaldehyde + 2 H2O	oxidative ethanol degradation	0	0	-1	0	-1	-1	-1	-	-	-	-	-	-	-	-
R-0816	maltose acetyltransferase	maltose + acetyl-CoA = acetylmaltose + CoA	starch and sucrose metabolism	1	0	-1	0	0	0	-	-	-	-	-	-	-	-	-1
R-0817	D-lactate dehydrogenase	D-lactate + NAD+ = pyruvate + NADH + H+	methylglyoxal degradation	0	-	-	0	0	-1	-1	-	-	-	-	-	-	-	-
R-0819	enoyl-CoA hydratase (n-6:0)	trans-hex-2-enoyl-CoA + H2O = (3S)-3-hydroxyhexanoyl-CoA	fatty acid b-oxidation	0	0	1	0	-1	-1	-	-	-1	-	-	-	-	-	-
R-0820	enoyl-CoA hydratase (n-8:0)	trans-oct-2-enoyl-CoA + H2O = (3S)-3-hydroxyoctanoyl-CoA	fatty acid b-oxidation	0	0	1	0	-1	-1	-	-	-1	-	-	-	-	-	-
R-0821	enoyl-CoA hydratase (n-12:0)	trans-dodec-2-enoyl-CoA + H2O = (3S)-3-hydroxydodecanoyl-CoA	fatty acid b-oxidation	0	0	1	0	-1	-1	-	-	-1	-	-	-	-	-	-
R-0822	enoyl-CoA hydratase (n-14:0)	trans-tetradec-2-enoyl-CoA + H2O = (3S)-3-hydroxytetradecanoyl-CoA	fatty acid b-oxidation	0	0	1	0	-1	-1	-	-	-1	-	-	-	-	-	-
R-0823	enoyl-CoA hydratase (n-16:0)	trans-hexadec-2-enoyl-CoA + H2O = (3S)-3-hydroxyhexadecanoyl-CoA	fatty acid b-oxidation	0	0	1	0	-1	-1	-	-	-1	-	-	-	-	-	-
R-0824	enoyl-CoA hydratase (n-18:0)	trans-octadec-2-enoyl-CoA + H2O = (3S)-3-hydroxyoctadecanoyl-CoA	fatty acid b-oxidation	0	0	1	0	-1	-1	-	-	-1	-	-	-	-	-	-
R-0825	enoyl-CoA hydratase (n-12:1)	trans-3-cis-5-dodecenoyl-CoA + H2O = (3S)-3-hydroxy-cis-dodec-5-enoyl-CoA	fatty acid b-oxidation	0	0	1	0	-1	-1	-	-	-1	-	-	-	-	-	-
R-0826	enoyl-CoA hydratase (n-14:1)	trans-3-cis-7-tetradecenoyl-CoA + H2O = (3S)-3-hydroxy-cis-tetradec-7-enoyl-CoA	fatty acid b-oxidation	0	0	1	0	-1	-1	-	-	-1	-	-	-	-	-	-
R-0827	enoyl-CoA hydratase (n-16:1)	trans-3-cis-9-hexadecenoyl-CoA + H2O = (3S)-3-hydroxy-cis-hexadec-9-enoyl-CoA	fatty acid b-oxidation	0	0	1	0	-1	-1	-	-	-1	-	-	-	-	-	-
R-0828	enoyl-CoA hydratase (n-18:1)	trans-3-cis-11-octadecenoyl-CoA + H2O = (3S)-3-hydroxy-cis-octadec-11-enoyl-CoA	fatty acid b-oxidation	0	0	1	0	-1	-1	-	-	-1	-	-	-	-	-	-
R-0829	cardiolipin synthase (n-16:0)	phosphatidylglycerol(dihexadecanoyl) = cardiolipin(dihexadecanoyl) + glycerol	cardiolipin biosynthesis	1	0	-1	0	-1	-1	-	-	-	-	-	-	-	-	-1
R-0830	cardiolipin synthase (n-16:1)	phosphatidylglycerol(dihexadec-9-enoyl) = cardiolipin(dihexadec-9-enoyl) + glycerol	cardiolipin biosynthesis	1	0	-1	0	-1	-1	-	-	-	-	-	-	-	-	-1
R-0831	cardiolipin synthase (n-18:0)	phosphatidylglycerol(dioctadecanoyl) = cardiolipin(dioctadecanoyl) + glycerol	cardiolipin biosynthesis	1	0	-1	0	-1	-1	-	-	-	-	-	-	-	-	-1
R-0832	cardiolipin synthase (n-18:1)	phosphatidylglycerol(dioctadec-9-enoyl) = cardiolipin(dioctadec-9-enoyl) + glycerol	cardiolipin biosynthesis	1	0	-1	0	-1	-1	-	-	-	-	-	-	-	-	-1
R-0833	hydroxymethylpyrimidine kinase	ATP + hydroxymethylpyrimidine = ADP + hydroxymethylpyrimidine-phosphate	thiamin biosynthesis	1	0	-1	0	1	-1	-	-	-	-	-	-	-	-	-1
R-0834	phosphohydroxymethylpyrimidine kinase	hydroxymethylpyrimidine-phosphate + ATP = 4-amino-5-hydroxymethyl-2-methylpyrimidine-pyrophosphate + ADP	thiamin biosynthesis	1	0	-1	0	1	-1	-	-	-	-	-	-	-	-	-
R-0835	ferredoxin--nitrite reductase	NO2- + 6 reduced-ferredoxin + 7 H+ = NH3 + 6 oxidized-ferredoxin + 2 H2O	nitrate reduction	0	0	-1	0	-1	-1	-1	-	-	-	-	-	-	-	-
R-0837	saccharopine dehydrogenase (NADP+, L-glutamate-forming)	saccharopine + NADP+ + H2O = L-glutamate + 2-aminoadipate-6-semialdehyde + NADPH + H+	lysine biosynthesis	1	-	-	-	0	0	-	-	-	-	-	-	-	-	-1
R-0838	nicotinate phosphoribosyltransferase	nicotinate-mononucleotide + diphosphate = nicotinate + 5-phosphoribosyl-1-pyrophosphate	NAD salvage pathway	1	0	-1	0	0	0	-	-	-	-	-	-	-	required for nicotiamide recycling during thiamine biosynthesis	-
R-0839	pantetheine-phosphate adenylyltransferase	4'-phosphopantetheine + ATP = dephospho-CoA + diphosphate	coenzyme A biosynthesis	1	0	-1	0	0	-1	-	-	-	-	-	-	-	-	-
R-0840	UDP-N-acetylmuramoylalanine--D-glutamate ligase	UDP-N-acetylmuramoyl-L-alanine + D-glutamate + ATP = UDP-N-acetylmuramoyl-L-alanyl-D-glutamate + phosphate + ADP	peptidoglycan biosynthesis	1	0	-1	0	1	1	-	-	-	-	-	-	-	-	-
R-0841	UDP-N-acetylmuramoylalanyl-D-glutamyl-2,6-diaminopimelate-D-alanyl-D-alanine ligase	UDP-N-acetylmuramoyl-L-alanyl-D-glutamyl-meso-2,6-diaminopimelate + D-alanyl-D-alanine + ATP = UDP-N-acetylmuramoyl-L-alanyl-D-glutamyl-meso-2,6-diaminopimelyl-D-alanyl-D-alanine + phosphate + ADP	peptidoglycan biosynthesis	1	0	1	0	1	0	-	-	-	-	-	-	-	-	-
R-0842	phospho-N-acetylmuramoyl-pentapeptide-transferase 1	UDP-N-acetylmuramoyl-L-alanyl-D-glutamyl-meso-2,6-diaminopimelyl-D-alanyl-D-alanine + di-trans,poly-cis-undecaprenyl-phosphate = peptidoglycan2 + UMP	peptidoglycan biosynthesis	1	0	-1	0	0	0	-	-	-	-	-	-	-	-	-
R-0843	phospho-N-acetylmuramoyl-pentapeptide-transferase 2	UDP-N-acetylmuramoyl-L-alanyl-D-glutamyl-L-lysyl-D-alanyl-D-alanine + di-trans,poly-cis-undecaprenyl-phosphate = N-acetylmuramoyl-L-alanyl-D-glutamyl-L-lysyl-D-alanyl-D-alanine-diphosphoundecaprenol + UMP	peptidoglycan biosynthesis	1	0	-1	0	0	0	-	-	-	-	-	-	-	-	-1
R-0844	UDP-N-acetylmuramoylalanyl-D-glutamate 2,6-diaminopimelate ligase	UDP-N-acetylmuramoyl-L-alanyl-D-glutamate + meso-diaminoheptanedioate + ATP = UDP-N-acetylmuramoyl-L-alanyl-D-glutamyl-meso-2,6-diaminopimelate + phosphate + ADP	peptidoglycan biosynthesis	1	0	-1	0	1	1	-	-	-	-	-	-	-	-	-
R-0845	UDP-N-acetylglucosamine acyltransferase	(3R)-3-hydroxytetradecanoyl-[acyl-carrier-protein] + UDP-N-acetyl-D-glucosamine = UDP-3-O-(3-hydroxymyristoyl)-N-acetylglucosamine + [acyl-carrier-protein]	lipid-A-precursor biosynthesis	1	0	-1	0	0	0	-	-	-	-	-	-	-	-	-
R-0846	lipid-A-disaccharide synthase	2,3-bis(3-hydroxymyristoyl)-b-D-glucosaminyl-1-phosphate + UDP-2,3-bis(3-hydroxymyristoyl)glucosamine = lipid-A-disaccharide + UDP	lipid-A-precursor biosynthesis	1	-	-	-	0	0	-	-	-	-	-	-	-	-	-
R-0847	tartrate dehydrogenase	L-tartrate + NAD+ = 2-hydroxy-3-oxosuccinate + NADH + H+	tartrate metabolism	0	0	-1	0	0	-1	-1	-	-	-	-	-	-	-	-
R-0848	tartrate decarboxylase	L-tartrate = D-glycerate + CO2	tartrate metabolism	0	0	-1	0	-1	-1	-1	-	-	-	-	-	-	-	-
R-0849	D-malate dehydrogenase [decarboxylating]	(R)-malate + NAD+ = CO2 + pyruvate + NADH + H+	D-malate degradation	0	0	-1	0	0	0	-	-	-1	-	-	-	-	-	-
R-0850	precorrin-6A reductase	precorrin-6A + NADPH + H+ = precorrin-6B + NADP+	adenosylcobalamin biosynthesis pathway	1	0	-1	0	0	-1	-	-	-	-	-	-	-	-	-
R-0851	adenosyl-cobyric acid synthase	adenosyl-cobyrinate-a,c-diamide + 4 L-glutamine + 4 ATP + 4 H2O = 4 L-glutamate + adenosyl-cobyrate + 4 ADP + 4 phosphate	adenosylcobalamin biosynthesis pathway	1	0	-1	0	1	0	-	-	-	-	-	-	-	-	-
R-0852	adenosylcobinamide-phosphate synthase	ATP + adenosyl-cobyrate + (R)-1-amino-2-propanol-O-2-phosphate = ADP + phosphate + adenosyl-cobinamide-phosphate	adenosylcobalamin biosynthesis pathway	1	0	-1	0	1	-1	-	-	-	-	-	-	-	-	-
R-0853	L-threonine-O-3-phosphate decarboxylase	L-threonine-O-3-phosphate = (R)-1-amino-2-propanol-O-2-phosphate + CO2	adenosylcobalamin biosynthesis pathway	1	0	-1	0	-1	-1	-	-	-	-	-	-	-	-	-
R-0854	2-nitropropane dioxygenase	2 2-nitropropane + O2 = 2 NO2- + 2 acetone + 2 H+	2-nitropropane degradation	0	0	-1	0	-1	-1	-	-	-1	-	-	-	-	-	-
R-0855	aerobic magnesium-protoporphyrin IX monomethyl ester cyclase 1	131-oxo-magnesium-protoporphyrin-IX-13-monomethyl-ester + NADPH + O2 + H+ = divinyl-protochlorophyllidea + NADP+ + 2 H2O	bacteriochlorophyll a biosynthesis	1	1	-1	1	0	-1	-	-	-	-	-	-	-	-	-1
R-0856	aerobic magnesium-protoporphyrin IX monomethyl ester cyclase 2	131-hydroxy-magnesium-protoporphyrin-IX-13-monomethyl-ester + NADPH + O2 + H+ = 131-oxo-magnesium-protoporphyrin-IX-13-monomethyl-ester + NADP+ + 2 H2O	bacteriochlorophyll a biosynthesis	1	1	-1	1	0	-1	-	-	-	-	-	-	-	-	-1
R-0857	magnesium protoporphyrin IX methyltransferase	Mg-protoporphyrin + (S)-adenosyl-L-methionine = (S)-adenosyl-L-homocysteine + Mg-protoporphyrin-monomethyl-ester	bacteriochlorophyll a biosynthesis	1	-	-	-	-1	-1	-	-	-	-	-	-	-	-	-1
R-0858	protochlorophyllide reductase	monovinyl-protochlorophyllidea + NADPH + H+ = chlorophyllidea + NADP+	bacteriochlorophyll a biosynthesis	1	1	-1	0	0	-1	-	-	-	-	-	-	-	-	-1
R-0859	3-vinyl bacteriochlorophyllide a hydratase	3-vinyl-bacteriochlorophyllidea + H2O = 2-desacetyl-2-hydroxyethyl-bacteriochlorophyllidea	bacteriochlorophyll a biosynthesis	1	-	-	1	-1	-1	-	-	-	-	-	-	-	-	-1
R-0860	chlorophyllide hydratase	chlorophyllidea + H2O = 3-hydroxyethylchlorophyllidea	bacteriochlorophyll a biosynthesis	1	-	-	1	-1	-1	-	-	-	-	-	-	-	-	-1
R-0861	bacteriochlorophyll a synthase	bacteriochlorophyllidea + all-trans-geranyl-geranyl-diphosphate = geranylgeranyl-bacteriochlorophylla + diphosphate	bacteriochlorophyll a biosynthesis	1	-	-	0	-1	-1	-	-	-	-	-	-	-	-	-1
R-0862	geranylgeranyl reductase 1	geranylgeranyl-bacteriochlorophylla + NADPH + H+ = dihydrogeranylgeranyl-bacteriochlorophylla + NADP+	bacteriochlorophyll a biosynthesis	1	0	-1	1	0	-1	-	-	-	-	-	-	-	-	-1
R-0863	geranylgeranyl reductase 2	dihydrogeranylgeranyl-bacteriochlorophylla + NADPH + H+ = tetrahydrogeranylgeranyl-bacteriochlorophylla + NADP+	bacteriochlorophyll a biosynthesis	1	0	-1	1	0	-1	-	-	-	-	-	-	-	-	-1
R-0864	geranylgeranyl reductase 3	tetrahydrogeranylgeranyl-bacteriochlorophylla + NADPH + H+ = bacteriochlorophylla + NADP+	bacteriochlorophyll a biosynthesis	1	0	-1	1	0	-1	-	-	-	-	-	-	-	-	-1
R-0865	arsenate reductase	arsenate + reduced-glutaredoxin = arsenite + oxidized-glutaredoxin + H2O	arsenate detoxification	0	-	-	0	-1	-1	-	-	-1	-	-	-	-	-	-
R-0866	phosphonate dehydrogenase	phosphonate + NAD+ + H2O = phosphate + NADH + H+	unassigned	1	0	-1	0	0	-1	-	-	-	-	-	-	-	-	-1
R-0867	methylglyoxal reductase	methylglyoxal + NADPH + H+ = acetol + NADP+	methylglyoxal degradation	0	0	-1	0	0	-1	-	-	-1	-	-	-	-	-	-
R-0868	b-keto ester reductase	ethyl-2-methylacetoacetate + NADPH + H+ = ethyl-(2R)-methyl-(3S)-hydroxybutanoate + NADP+	unassigned	1	0	-1	0	0	-1	-	-	-	-	-	-	-	-	-1
R-0869	2,5-diketo-D-gluconate reductase A	2,5-didehydro-D-gluconate + NADPH + H+ = 2-keto-L-gluconate + NADP+	ketogluconate metabolism	0	0	-1	0	0	-1	-1	-	-	-	-	-	-	-	-
R-0870	chromate reductase	Cr6+ + 2 NADPH + O2 = Cr3+ + H2O2 + 2 NADP+	chromium metabolism	0	0	-1	0	0	-1	-1	-	-	-	-	-	-	-	-
R-0871	nitrilase	indole-3-acetonitrile + 2 H2O = NH3 + indole-3-acetate + H+	IAA biosynthesis	1	-	-	0	-1	-1	-	-	-	-	-	-	-	-	-1
R-0872	neurosporene dehydratase	neurosporene + H2O = hydroxyneurosporene	carotenoids biosynthesis	1	0	-1	0	-1	-1	-	-	-	-	-	-	-	-	-1
R-0873	hydroxyneurosporene synthase 1	trans-lycopene + H2O = rhodopin	carotenoids biosynthesis	1	0	-1	0	-1	-1	-	-	-	-	-	-	-	-	-
R-0874	hydroxyneurosporene synthase 2	anhydrorhodovibrin + H2O = rhodovibrin	carotenoids biosynthesis	1	0	-1	0	-1	-1	-	-	-	-	-	-	-	-	-
R-0875	hydroxyneurosporene synthase 3	3,4-dihydroanhydrorhodovibrin + H2O = 3',4'-dihydrorhodovibrin	carotenoids biosynthesis	1	0	-1	0	-1	-1	-	-	-	-	-	-	-	-	-1
R-0876	aerobic magnesium-protoporphyrin IX monomethyl ester cyclase 3	Mg-protoporphyrin-monomethyl-ester + NADPH + O2 + H+ = 131-hydroxy-magnesium-protoporphyrin-IX-13-monomethyl-ester + NADP+ + H2O	bacteriochlorophyll a biosynthesis	1	1	-1	1	0	-1	-	-	-	-	-	-	-	-	-1
R-0877	3,8-divinyl protochlorophyllide 8-vinyl reductase	divinyl-protochlorophyllidea + NADPH + H+ = monovinyl-protochlorophyllidea + NADP+	bacteriochlorophyll a biosynthesis	1	-	-	-	0	-1	-	-	-	-	-	-	-	-	-1
R-0878	molybdopterin adenylyltransferase	ATP + molybdopterin = molybdopterin-AMP + diphosphate	molybdenum cofactor biosynthesis	1	-	-	-	0	-1	-	-	-	-	-	-	-	-	-
R-0879	3-hydroxyacyl-CoA epimerase (n-4:0)	(S)-3-hydroxybutanoyl-CoA = (R)-3-hydroxybutanoyl-CoA	fatty acid b-oxidation	0	0	1	0	1	1	-	-	-1	-	-	-	1	alternate R-0025; PhaB (R-0025) essential	-
R-0880	3-hydroxyacyl-CoA epimerase (n-6:0)	(3S)-3-hydroxyhexanoyl-CoA = (3R)-3-hydroxyhexanoyl-CoA	fatty acid b-oxidation	0	0	1	0	-1	-1	-	-	-1	-	-	-	-	-	-
R-0881	3-hydroxyacyl-CoA epimerase (n-8:0)	(3S)-3-hydroxyoctanoyl-CoA = (3R)-3-hydroxyoctanoyl-CoA	fatty acid b-oxidation	0	0	1	0	-1	-1	-	-	-1	-	-	-	-	-	-
R-0882	3-hydroxyacyl-CoA epimerase (n-12:0)	(3S)-3-hydroxydodecanoyl-CoA = (3R)-3-hydroxydodecanoyl-CoA	fatty acid b-oxidation	0	0	1	0	-1	-1	-	-	-1	-	-	-	-	-	-
R-0883	3-hydroxyacyl-CoA epimerase (n-14:0)	(3S)-3-hydroxytetradecanoyl-CoA = (3R)-3-hydroxytetradecanoyl-CoA	fatty acid b-oxidation	0	0	1	0	-1	-1	-	-	-1	-	-	-	-	-	-
R-0884	3-hydroxyacyl-CoA epimerase (n-16:0)	(3S)-3-hydroxyhexadecanoyl-CoA = (3R)-3-hydroxyhexadecanoyl-CoA	fatty acid b-oxidation	0	0	1	0	-1	-1	-	-	-1	-	-	-	-	-	-
R-0885	3-hydroxyacyl-CoA epimerase (n-18:0)	(3S)-3-hydroxyoctadecanoyl-CoA = (3R)-3-hydroxyoctadecanoyl-CoA	fatty acid b-oxidation	0	0	1	0	-1	-1	-	-	-1	-	-	-	-	-	-
R-0886	3-hydroxyacyl-CoA epimerase (n-12:1)	(3S)-3-hydroxy-cis-dodec-5-enoyl-CoA = (3R)-3-hydroxy-cis-dodec-5-enoyl-CoA	fatty acid b-oxidation	0	0	1	0	-1	-1	-	-	-1	-	-	-	-	-	-
R-0887	3-hydroxyacyl-CoA epimerase (n-14:1)	(3S)-3-hydroxy-cis-tetradec-7-enoyl-CoA = (3R)-3-hydroxy-cis-tetradec-7-enoyl-CoA	fatty acid b-oxidation	0	0	1	0	-1	-1	-	-	-1	-	-	-	-	-	-
R-0888	3-hydroxyacyl-CoA epimerase (n-16:1)	(3S)-3-hydroxy-cis-hexadec-9-enoyl-CoA = (3R)-3-hydroxy-cis-hexadec-9-enoyl-CoA	fatty acid b-oxidation	0	0	1	0	-1	-1	-	-	-1	-	-	-	-	-	-
R-0889	3-hydroxyacyl-CoA epimerase (n-18:1)	(3S)-3-hydroxy-cis-octadec-11-enoyl-CoA = (3R)-3-hydroxy-cis-octadec-11-enoyl-CoA	fatty acid b-oxidation	0	0	1	0	-1	-1	-	-	-1	-	-	-	-	-	-
R-0890	3-hydroxyacyl-CoA dehydrogenase (n-4:0)	(S)-3-hydroxybutanoyl-CoA + NAD+ = acetoacetyl-CoA + NADH + H+	fatty acid b-oxidation	0	0	1	0	0	0	-	-	-1	-	-	-	1	alternate R-0025; PhaB (R-0025) essential	-
R-0891	3-hydroxyacyl-CoA dehydrogenase (n-6:0)	(3S)-3-hydroxyhexanoyl-CoA + NAD+ = 3-oxohexanoyl-CoA + NADH + H+	fatty acid b-oxidation	0	0	1	0	0	-1	-	-	-1	-	-	-	-	-	-
R-0892	3-hydroxyacyl-CoA dehydrogenase (n-8:0)	(3S)-3-hydroxyoctanoyl-CoA + NAD+ = 3-oxooctanoyl-CoA + NADH + H+	fatty acid b-oxidation	0	0	1	0	0	-1	-	-	-1	-	-	-	-	-	-
R-0893	3-hydroxyacyl-CoA dehydrogenase (n-12:0)	(3S)-3-hydroxydodecanoyl-CoA + NAD+ = 3-oxododecanoyl-CoA + NADH + H+	fatty acid b-oxidation	0	0	1	0	0	-1	-	-	-1	-	-	-	-	-	-
R-0894	3-hydroxyacyl-CoA dehydrogenase (n-14:0)	(3S)-3-hydroxytetradecanoyl-CoA + NAD+ = 3-oxotetradecanoyl-CoA + NADH + H+	fatty acid b-oxidation	0	0	1	0	0	-1	-	-	-1	-	-	-	-	-	-
R-0895	3-hydroxyacyl-CoA dehydrogenase (n-16:0)	(3S)-3-hydroxyhexadecanoyl-CoA + NAD+ = 3-oxohexadecanoyl-CoA + NADH + H+	fatty acid b-oxidation	0	0	1	0	0	-1	-	-	-1	-	-	-	-	-	-
R-0896	3-hydroxyacyl-CoA dehydrogenase (n-18:0)	(3S)-3-hydroxyoctadecanoyl-CoA + NAD+ = 3-oxooctadecanoyl-CoA + NADH + H+	fatty acid b-oxidation	0	0	1	0	0	-1	-	-	-1	-	-	-	-	-	-
R-0897	3-hydroxyacyl-CoA dehydrogenase (n-12:1)	(3S)-3-hydroxy-cis-dodec-5-enoyl-CoA + NAD+ = 3-oxo-cis-dodec-5-enoyl-CoA + NADH + H+	fatty acid b-oxidation	0	0	1	0	0	-1	-	-	-1	-	-	-	-	-	-
R-0898	3-hydroxyacyl-CoA dehydrogenase (n-14:1)	(3S)-3-hydroxy-cis-tetradec-7-enoyl-CoA + NAD+ = 3-oxo-cis-tetradec-7-enoyl-CoA + NADH + H+	fatty acid b-oxidation	0	0	1	0	0	-1	-	-	-1	-	-	-	-	-	-
R-0899	3-hydroxyacyl-CoA dehydrogenase (n-16:1)	(3S)-3-hydroxy-cis-hexadec-9-enoyl-CoA + NAD+ = 3-oxo-cis-hexadec-9-enoyl-CoA + NADH + H+	fatty acid b-oxidation	0	0	1	0	0	-1	-	-	-1	-	-	-	-	-	-
R-0900	3-hydroxyacyl-CoA dehydrogenase (n-18:1)	(3S)-3-hydroxy-cis-octadec-11-enoyl-CoA + NAD+ = 3-oxo-cis-octadec-11-enoyl-CoA + NADH + H+	fatty acid b-oxidation	0	0	1	0	0	-1	-	-	-1	-	-	-	-	-	-
R-0901	enoyl-CoA isomerase (n-6:0)	trans-hex-2-enoyl-CoA = cis-hex-3-enoyl-CoA	fatty acid b-oxidation	0	0	1	0	-1	-1	-	-	-1	-	-	-	-	-	-
R-0902	enoyl-CoA isomerase (n-8:0)	trans-oct-2-enoyl-CoA = cis-oct-3-enoyl-CoA	fatty acid b-oxidation	0	0	1	0	-1	-1	-	-	-1	-	-	-	-	-	-
R-0903	enoyl-CoA isomerase (n-12:0)	trans-dodec-2-enoyl-CoA = cis-dodec-3-enoyl-CoA	fatty acid b-oxidation	0	0	1	0	-1	-1	-	-	-1	-	-	-	-	-	-
R-0904	enoyl-CoA isomerase (n-14:0)	trans-tetradec-2-enoyl-CoA = cis-tetradec-3-enoyl-CoA	fatty acid b-oxidation	0	0	1	0	-1	-1	-	-	-1	-	-	-	-	-	-
R-0905	enoyl-CoA isomerase (n-16:0)	trans-hexadec-2-enoyl-CoA = cis-hexadec-3-enoyl-CoA	fatty acid b-oxidation	0	0	1	0	-1	-1	-	-	-1	-	-	-	-	-	-
R-0906	enoyl-CoA isomerase (n-18:0)	trans-octadec-2-enoyl-CoA = cis-octadec-3-enoyl-CoA	fatty acid b-oxidation	0	0	1	0	-1	-1	-	-	-1	-	-	-	-	-	-
R-0907	enoyl-CoA isomerase (n-12:1)	trans-2-cis-5-dodecenoyl-CoA = cis-3-cis-5-dodecenoyl-CoA	fatty acid b-oxidation	0	0	1	0	-1	-1	-	-	-1	-	-	-	-	-	-
R-0908	enoyl-CoA isomerase (n-14:1)	trans-2-cis-7-tetradecenoyl-CoA = cis-3-cis-7-tetradecenoyl-CoA	fatty acid b-oxidation	0	0	1	0	-1	-1	-	-	-1	-	-	-	-	-	-
R-0909	enoyl-CoA isomerase (n-16:1)	trans-2-cis-9-hexadecenoyl-CoA = cis-3-cis-9-hexadecenoyl-CoA	fatty acid b-oxidation	0	0	1	0	-1	-1	-	-	-1	-	-	-	-	-	-
R-0910	enoyl-CoA isomerase (n-18:1)	trans-2-cis-11-octadecenoyl-CoA = cis-3-cis-11-octadecenoyl-CoA	fatty acid b-oxidation	0	0	1	0	-1	-1	-	-	-1	-	-	-	-	-	-
R-0911	enoyl-CoA isomerase (n-4:0)	crotonyl-CoA = vinylacetyl-CoA	fatty acid b-oxidation	0	0	1	0	1	1	-	-	-1	-	-	-	-	-	-
R-0913	3-ketoacyl-CoA thiolase (n-6:0)	3-oxohexanoyl-CoA + CoA = acetyl-CoA + butyryl-CoA	fatty acid b-oxidation	0	0	1	0	0	0	-	-	-1	-	-	-	-	-	-
R-0914	3-ketoacyl-CoA thiolase (n-8:0)	3-oxooctanoyl-CoA + CoA = acetyl-CoA + hexanoyl-CoA	fatty acid b-oxidation	0	0	1	0	0	0	-	-	-1	-	-	-	-	-	-
R-0915	3-ketoacyl-CoA thiolase (n-10:0)	3-oxodecanoyl-CoA + CoA = acetyl-CoA + octanoyl-CoA	fatty acid b-oxidation	0	0	1	0	0	0	-	-	-1	-	-	-	-	-	-
R-0916	3-ketoacyl-CoA thiolase (n-12:0)	3-oxododecanoyl-CoA + CoA = acetyl-CoA + decanoyl-CoA	fatty acid b-oxidation	0	0	1	0	0	0	-	-	-1	-	-	-	-	-	-
R-0917	3-ketoacyl-CoA thiolase (n-14:0)	3-oxotetradecanoyl-CoA + CoA = acetyl-CoA + dodecanoyl-CoA	fatty acid b-oxidation	0	0	1	0	0	0	-	-	-1	-	-	-	-	-	-
R-0918	3-ketoacyl-CoA thiolase (n-16:0)	3-oxohexadecanoyl-CoA + CoA = acetyl-CoA + tetradecanoyl-CoA	fatty acid b-oxidation	0	0	1	0	0	0	-	-	-1	-	-	-	-	-	-
R-0919	3-ketoacyl-CoA thiolase (n-18:0)	3-oxooctadecanoyl-CoA + CoA = acetyl-CoA + hexadecanoyl-CoA	fatty acid b-oxidation	0	0	1	0	0	0	-	-	-1	-	-	-	-	-	-
R-0920	3-ketoacyl-CoA thiolase (n-12:1)	3-oxo-cis-dodec-5-enoyl-CoA + CoA = acetyl-CoA + cis-dec-3-enoyl-CoA	fatty acid b-oxidation	0	0	1	0	0	0	-	-	-1	-	-	-	-	-	-
R-0921	3-ketoacyl-CoA thiolase (n-14:1)	3-oxo-cis-tetradec-7-enoyl-CoA + CoA = acetyl-CoA + cis-dodec-5-enoyl-CoA	fatty acid b-oxidation	0	0	1	0	0	0	-	-	-1	-	-	-	-	-	-
R-0922	3-ketoacyl-CoA thiolase (n-16:1)	3-oxo-cis-hexadec-9-enoyl-CoA + CoA = acetyl-CoA + cis-tetradec-7-enoyl-CoA	fatty acid b-oxidation	0	0	1	0	0	0	-	-	-1	-	-	-	-	-	-
R-0923	3-ketoacyl-CoA thiolase (n-18:1)	3-oxo-cis-octadec-11-enoyl-CoA + CoA = acetyl-CoA + hexadec-9-enoyl-CoA	fatty acid b-oxidation	0	0	1	0	0	0	-	-	-1	-	-	-	-	-	-
R-0924	enoyl-CoA isomerase (n-10:0)	trans-dec-2-enoyl-CoA = cis-dec-2-enoyl-CoA	fatty acid b-oxidation	0	0	1	0	-1	-1	-	-	-1	-	-	-	-	-	-
R-0925	3-hydroxyacyl-CoA dehydrogenase (n-10:0)	(3S)-3-hydroxydecanoyl-CoA + NAD+ = 3-oxodecanoyl-CoA + NADH + H+	fatty acid b-oxidation	0	0	1	0	0	-1	-	-	-1	-	-	-	-	-	-
R-0926	3-hydroxyacyl-CoA epimerase (n-10:0)	(3S)-3-hydroxydecanoyl-CoA = (3R)-3-hydroxydecanoyl-CoA	fatty acid b-oxidation	0	0	1	0	-1	-1	-	-	-1	-	-	-	-	-	-
R-0927	enoyl-CoA hydratase (n-10:0)	trans-dec-2-enoyl-CoA + H2O = (3S)-3-hydroxydecanoyl-CoA	fatty acid b-oxidation	0	0	1	0	-1	-1	-	-	-1	-	-	-	-	-	-
R-0928	2-octaprenyl-3-methyl-6-methoxy-1,4-benzoquinone hydroxylase	2-octaprenyl-3-methyl-6-methoxy-1,4-benzoquinol + O2 + H+ = 3-demethylubiquinol-8 + H2O	ubiquinone-8 biosynthesis	1	-	-	-	-1	-1	-	-	-	-	-	-	-	-	-
R-0929	L-sorbosone to L-sorbosone-2,6-lactone (spontaneously)	L-sorbosone = L-sorbosone-2,6-lactone	sugar metabolism	1	-	-	-	1	1	-	-	-	-	-	-	-	-	-1
R-0930	pantothenate synthetase	b-alanine + L-pantoate + ATP = (R)-pantothenate + diphosphate + AMP	pantothenate biosynthesis	1	0	-1	0	1	1	-	-	-	-	-	-	-	-	-
R-0933	phosphatidylglycerophosphatase (n-16:0)	phosphatidylglycerolphosphate(dihexadecanoyl) + H2O = phosphate + phosphatidylglycerol(dihexadecanoyl)	glycerophospholipid metabolism	1	-	-	-	-1	-1	-	-	-	-	-	-	-	-	-
R-0934	phosphatidylglycerophosphatase (n-16:1)	phosphatidylglycerolphosphate(dihexadec-9-enoyl) + H2O = phosphate + phosphatidylglycerol(dihexadec-9-enoyl)	glycerophospholipid metabolism	1	-	-	-	-1	-1	-	-	-	-	-	-	-	-	-
R-0935	phosphatidylglycerophosphatase (n-18:0)	phosphatidylglycerolphosphate(dioctadecanoyl) + H2O = phosphate + phosphatidylglycerol(dioctadecanoyl)	glycerophospholipid metabolism	1	-	-	-	-1	-1	-	-	-	-	-	-	-	-	-
R-0936	phosphatidylglycerophosphatase (n-18:1)	phosphatidylglycerolphosphate(dioctadec-9-enoyl) + H2O = phosphate + phosphatidylglycerol(dioctadec-9-enoyl)	glycerophospholipid metabolism	1	-	-	-	-1	-1	-	-	-	-	-	-	-	-	-
R-0937	protoporphyrinogen IX oxidase	protoporphyrinogen-IX + 3 O2 = protoporphyrin-IX + 3 H2O2	bacteriochlorophyll a biosynthesis	1	-	-	-	-1	-1	-	-	-	-	-	-	-	-	-
R-0938	1-amino-propan-2-one-3-phosphate synthesis	(2S)-2-amino-3-oxo-4-phosphonooxybutanoate = 1-amino-propan-2-one-3-phosphate + CO2	pyridoxal-5'-phosphate biosynthesis	1	-	-	-	-1	-1	-	-	-	-	-	-	-	-	-
R-0939	riboflavin kinase	riboflavin + ATP = ADP + FMN	flavin biosynthesis	1	0	-1	0	1	0	-	-	-	-	-	-	-	-	-
R-0940	FMN adenylyltransferase	ATP + FMN = diphosphate + FAD	flavin biosynthesis	1	0	-1	0	1	1	-	-	-	-	-	-	-	-	-
R-0941	UDP-2,3-diacylglucosamine hydrolase	UDP-2,3-bis(3-hydroxymyristoyl)glucosamine + H2O = 2,3-bis(3-hydroxymyristoyl)-b-D-glucosaminyl-1-phosphate + UMP	peptidoglycan biosynthesis	1	-	-	-	0	0	-	-	-	-	-	-	-	-	-
R-0942	cob(I)yrinic acid a,c-diamide adenosyltransferase	cob(I)yrinate-a,c-diamide + ATP = adenosyl-cobyrinate-a,c-diamide + triphosphate + H+	adenosylcobalamin biosynthesis pathway	1	0	-1	0	0	-1	-	-	-	-	-	-	-	-	-
R-0943	cob(II)yrinate a,c-diamide reductase	cob(II)yrinate-a,c-diamide + FMNH2 = cob(I)yrinate-a,c-diamide + FMN	adenosylcobalamin biosynthesis pathway	1	0	-1	0	0	0	-	-	-	-	-	-	-	-	-
R-0944	a-ribazole-5'-phosphate phosphatase	a-ribazole-5'-P + H2O = a-ribazole + phosphate	adenosylcobalamin biosynthesis pathway	0	-	-	-	-1	-1	-	-	-	-	-	-1	1	alternate to R-0945; ; old model with ribasole intermediary from Salmonella enterica Zayas et al. 2007	-
R-0945	adenosylcobalamine-5'-phosphate phosphatase	adenosylcobalamin-5'-phosphate + H2O = coenzyme-B12 + phosphate	adenosylcobalamin biosynthesis pathway	1	-	-	-	-1	-1	-	-	-	-	-	1	1	alternate to R-0944; ; new model with 5'Phosphate intermediary from Salmonella enterica Zayas et al. 2007	-
R-0946	L-threonine kinase	L-threonine + ATP = L-threonine-O-3-phosphate + ADP	adenosylcobalamin biosynthesis pathway	1	-	-	-	1	-1	-	-	-	-	-	-	-	-	-
R-0947	flavin destructase	FMNH2 + O2 = 2 dimethylbenzimidazole + D-erythrose-4-phosphate + H2O	adenosylcobalamin biosynthesis pathway	1	-	-	-	-1	-1	-	-	-	-	-	-	-	-	-
R-0965	N-succinyldiaminopimelate-aminotransferase	L-glutamate + N-succinyl-2-amino-6-ketopimelate = 2-oxoglutarate + N-succinyl-L,L-2,6-diaminopimelate	lysine biosynthesis	1	-	-	-	1	1	-	-	-	-	-	-	-	-	-
R-0966	L-asparaginase (periplasm)	L-asparagine[p] + H2O[p] = L-aspartate[p] + NH3[p]	aspartate/asparagine degradation	0	0	-1	0	0	0	-1	-	-	-	-	-	-	-	-
R-0967	superoxide dismutase (periplasm)	2 superoxide[p] + 2 H+[p] = H2O2[p] + O2[p]	superoxide radicals degradation	0	0	-1	0	-1	-1	-	-	-1	-	-	-	-	-	-
R-0968	galactose oxidase (extracellular)	D-galactose[e] + O2[e] = D-galacto-hexodialdose[e] + H2O2[e]	sugar oxidation	0	-	-	0	0	0	-	-	-1	-	-	-	-	-	-
R-0969	phytoene dehydrogenase 1 (extracellular)	phytoene[e] + reduced-electron-acceptor[e] + O2[e] = phytofluene[e] + oxidized-electron-acceptor[e] + 2 H2O[e]	carotenoids biosynthesis	1	0	-1	0	-1	-1	-	-	-	-	-	-	-	-	-1
R-0970	phytoene dehydrogenase 2 (extracellular)	phytofluene[e] + reduced-electron-acceptor[e] + O2[e] = zeta-carotene[e] + oxidized-electron-acceptor[e] + 2 H2O[e]	carotenoids biosynthesis	1	0	-1	0	-1	-1	-	-	-	-	-	-	-	-	-1
R-0971	zeta-carotene desaturase 1 (extracullular)	zeta-carotene[e] + reduced-electron-acceptor[e] + O2[e] = neurosporene[e] + oxidized-electron-acceptor[e] + 2 H2O[e]	carotenoids biosynthesis	1	0	-1	0	-1	-1	-	-	-	-	-	-	-	-	-1
R-0972	zeta-carotene desaturase 2 (extracellular)	neurosporene[e] + reduced-electron-acceptor[e] + O2[e] = trans-lycopene[e] + oxidized-electron-acceptor[e] + 2 H2O[e]	carotenoids biosynthesis	1	0	-1	0	-1	-1	-	-	-	-	-	-	-	-	-1
R-0973	deoxynucleoside triphosphate pyrophosphohydrolase (dATP)	dATP + H2O = dAMP + diphosphate	salvage pathways of purine and pyrimidine nucleotides	0	0	-1	0	0	-1	-	-	-1	-	-	-	-	-	-
R-0974	deoxynucleoside triphosphate pyrophosphohydrolase (dTTP)	dTTP + H2O = dTMP + diphosphate	salvage pathways of purine and pyrimidine nucleotides	0	0	-1	0	0	0	-	-	-1	-	-	-	-	-	-
R-0975	deoxynucleoside triphosphate pyrophosphohydrolase (dGTP)	dGTP + H2O = dGMP + diphosphate	salvage pathways of purine and pyrimidine nucleotides	0	0	-1	0	1	1	-	-	-1	-	-	-	-	-	-
R-0976	deoxynucleoside triphosphate pyrophosphohydrolase (dCTP)	dCTP + H2O = dCMP + diphosphate	salvage pathways of purine and pyrimidine nucleotides	0	0	-1	0	0	0	-	-	-1	-	-	-	-	-	-
R-0977	NADH-azoreductase	methyl-red + 2 NADH + 2 H+ = anthranilate + N,N'-dimethyl-p-phenylenediamine + 2 NAD+	unassigned	1	0	-1	0	0	-1	-	-	-	-	-	-	-	-	-1
R-0978	acetyldehyde dehydrogenase	acetaldehyde + NADP+ + H2O = acetate + NADPH + H+	oxidative ethanol degradation	1	0	1	1	0	-1	-1	-	-	-	-	-	-	required for acetaldehyde recycling (byproduct of nucleotide recycling)	-
R-0979	beta-glucosidase	short-glucan(y) + y H2O = y b-D-glucose	starch and sucrose metabolism	1	0	-1	0	-1	-1	-	-	-1	-	-	-	-	-	-1
R-0980	2-acetolactate decarboxylation	2-acetolactate = CO2 + 2 H+ + diacetyl	diacetyl, acetoin, 2,3-butanediol biosynthesis	0	-	-	-	0	0	-	-	-1	-	-	-	-	-	-
R-0981	5-methylthioribose-1-phosphate isomerase	(S)-methyl-5-thio-alpha-D-ribose-1-phosphate = (S)-methyl-5-thio-D-ribulose-1-phosphate	methionine salvage pathway	1	0	-1	0	0	0	-	-	-	-	-	-	-	-	-1
R-0982	S-adenosylmethionine decarboxylase	(S)-adenosyl-L-methionine = CO2 + (S)-adenosylmethioninamine	polyamine biosynthesis	1	-	-	-	-1	-1	-	-	-	-	-	-	-	-	-1
R-0983	adenylylsulfate kinase	adenosine-5'-phosphosulfate + ATP = phosphoadenosine-5'-phosphosulfate + ADP	sulfate reduction I (assimilatory)	1	-	-	-	1	0	-	-	-	-	-	-	-	-	-
R-0984	nitrate reductase assimilatory	NO3- + NADPH + H+ = NO2- + NADP+ + H2O	nitrate reduction	0	-	-	-	0	-1	-1	-	-	-	-	-	-	-	-
R-0985	adenosine-3'(2'),5'-bisphosphate nucleotidase	adenosine-3',5'-bisphosphate + H2O = phosphate + AMP	sulfate reduction I (assimilatory)	1	0	-1	0	1	0	-	-	-	-	-	-	-	-	-
R-0988	5-keto-D-gluconate 5-reductase (inferred from physiology)	NADPH + 5-dehydro-D-gluconate + H+ = NADP+ + D-gluconate	ketogluconate metabolism	0	-	-	-	1	0	-1	-	-	-	-	-	-	-	-
R-0989	malyl-CoA thioesterase	(S)-malyl-CoA + H2O = (S)-malate + CoA	acetate metabolism	1	0	1	0	1	1	-	-1	-	1	-1	-	-	-	-
R-0990	triphosphate phosphohydrolase (inferred from gap)	triphosphate + H2O = diphosphate + phosphate	phosphorous metabolism	1	-	-	-	-1	-1	-	-	-	-	-	-	-	-	-
R-0991	NADPH oxidoreductase (OYE)	NADPH + H+ + O2 = NADP+ + H2O2	NADPH oxidation	1	0	1	0	0	-1	-	-	-1	-	-	-	-	putative gene and reaction; can be involved in regulation of NADPH over production during methylotrophy skovran et al. 2010	-
R-0992	glutathione peroxidase (periplasmic)	H2O2[p] + 2 glutathione = glutathione-disulfide + 2 H2O[p]	superoxide radicals degradation	0	0	-1	0	0	0	-	-	-1	-	-	-	-	-	-
R-0993	5'-deoxyadenosine phosphorylase	5'-deoxyadenosine + phosphate = adenine + 5'-deoxyribose-1-phosphate	unassigned	1	-1	1	0	-1	-1	-	-	-	-	-	-	-	-	-
R-0994	aminodeoxychorismate lyase	4-amino-4-deoxychorismate = p-aminobenzoate + pyruvate	folate biosynthesis	1	-	-	-	-1	-1	-	-	-	-	-	-	-	-	-
R-0995	sulfur donor activation	unsulfurated-sulfur-acceptor + H2S = sulfurated-sulfur-donor	sulfur metabolism	1	-	-	-	-1	-1	-	-	-	-	-	-	-	-	-
R-0996	aspartate 1-decarboxylase	L-aspartate = b-alanine + CO2	coenzyme A biosynthesis	1	-	-	-	0	0	-	-	-	-	-	-	-	-	-
R-0997	molybdopterin-synthase activations	sulfurated-sulfur-donor + molybdopterin-synthase = sulfurated-molybdopterin-synthase + unsulfurated-sulfur-acceptor	molybdenum cofactor biosynthesis	1	-	-	-	-1	-1	-	-	-	-	-	-	-	-	-
R-0998	erythronate-4-phosphate dehydrogenase	erythronate-4-phosphate + NAD+ = 2-oxo-3-hydroxy-4-phosphobutanoate + NADH + H+	pyridoxal-5'-phosphate biosynthesis	1	-	-	-	0	-1	-	-	-	-	-	-	-	-	-
R-0999	erythrose 4-phosphate dehydrogenase	D-erythrose-4-phosphate + NAD+ + H2O = erythronate-4-phosphate + NADH + H+	pyridoxal-5'-phosphate biosynthesis	1	-	-	-	0	-1	-	-	-	-	-	-	-	-	-
R-1000	glycine oxidase 5	glycine + O2 = iminoglycine + H2O2	thiamine biosynthesis	1	-1	-1	0	-1	-1	-	-	-	-	-	-	-	-	-
R-1001	thiamin biosynthesis 1	thiS + ATP = adenylated-thiS + diphosphate	thiamine biosynthesis	1	-	-	-	0	-1	-	-	-	-	-	-	-	-	-
R-1002	thiamin biosynthesis 2	thiI + L-cysteine = thiI-persulfide + L-alanine	thiamine biosynthesis	1	0	-1	0	-1	-1	-	-	-	-	-	-	-	-	-
R-1003	thiamin biosynthesis 3	adenylated-thiS + thiI-persulfide = thiS-thiI-acyl-disulfide + AMP	thiamine biosynthesis	1	-	-	-	0	-1	-	-	-	-	-	-	-	-	-
R-1004	thiamin biosynthesis 4	thiS-thiI-acyl-disulfide + thiF = thiS-thiF-acyl-disulfide + thiI	thiamine biosynthesis	1	-	-	-	-1	-1	-	-	-	-	-	-	-	-	-
R-1005	debranched limit dextrin phosphorylase	debranched-limit-dextrin + n phosphate = n D-glucose-1-phosphate	starch and sucrose metabolism	0	-	-	-	0	0	-	-	-1	-	-	-	-	-	-
R-1006	NAD kinase	NAD+ + ATP = NADP+ + ADP	NAD biosynthesis	1	0	-1	0	1	-	-	-	-	-	-	-	-	-	-
R-1007	photosystem I	oxidized-ferredoxin + 2 reduced-cytochrome-c + photon = reduced-ferredoxin + 2 oxidized-cytochrome-c	photosynthesis light reactions	0	1	-1	1	-1	-1	-1	-	-	-	-	-	-	-	-
R-1008	sulfur oxidation enzyme system	thiosulfate[p] + 5 H2O[p] + oxidized-cytochrome-c = 2 SO42-[p] + 10 H+[p] + 8 reduced-cytochrome-c	sulfur metabolism	0	1	-1	0	-1	-1	-1	-	-	-	-	-	-	-	-
R-1009	formaldehyde dehydrogenase	formaldehyde[p] + 2 oxidized-cytochrome-c = formate[p] + 2 H+[p] + 2 reduced-cytochrome-c	formaldehyde oxidation to formate	1	0	1	0	-1	-1	-	-	-	-	-	-	-	-	-
R-1010	aldose sugar dehydrogenase (D-arabinose)	D-arabinose[p] + 2 oxidized-cytochrome-c = D-arabinono-1,4-lactone[p] + 2 H+[p] + 2 reduced-cytochrome-c	sugar oxidation	0	0	1	0	1	1	-1	-	-	-	-	-	-	-	-
R-1011	aldose sugar dehydrogenase (L-arabinose)	L-arabinose[p] + 2 oxidized-cytochrome-c = L-arabinono-1,4-lactone[p] + 2 H+[p] + 2 reduced-cytochrome-c	sugar oxidation	0	0	1	0	1	1	-1	-	-	-	-	-	-	-	-
R-1012	D-arabinolactonase	D-arabinono-1,4-lactone[p] + H2O[p] = D-arabinonate[p]	sugar oxidation	0	-	-	-	0	0	-1	-	-	-	-	-	-	-	-
R-1013	L-arabinolactonase	L-arabinono-1,4-lactone[p] + H2O[p] = L-arabinonate[p]	sugar oxidation	0	-	-	-	0	0	-1	-	-	-	-	-	-	-	-
R-1014	aldose sugar dehydrogenase (L-lyxose)	L-lyxose[p] + 2 oxidized-cytochrome-c = L-lyxono-1,4-lactone[p] + 2 H+[p] + 2 reduced-cytochrome-c	sugar oxidation	0	0	1	0	1	1	-1	-	-	-	-	-	-	-	-
R-1015	L-lyxolactonase	L-lyxono-1,4-lactone[p] + H2O[p] = L-lyxonate[p]	sugar oxidation	0	-	-	-	0	0	-1	-	-	-	-	-	-	-	-
R-1016	aldose sugar dehydrogenase (D-xylose)	D-xylose[p] + 2 oxidized-cytochrome-c = D-xylono-1,4-lactone[p] + 2 H+[p] + 2 reduced-cytochrome-c	sugar oxidation	0	0	1	0	1	1	-1	-	-	-	-	-	-	-	-
R-1017	D-xylolactonase	D-xylono-1,4-lactone[p] + H2O[p] = D-xylonate[p]	sugar oxidation	0	-	-	-	0	0	-1	-	-	-	-	-	-	-	-
R-1018	aldose sugar dehydrogenase (D-ribose)	D-ribose[p] + 2 oxidized-cytochrome-c = D-ribono-1,4-lactone[p] + 2 H+[p] + 2 reduced-cytochrome-c	sugar oxidation	0	0	1	0	1	1	-1	-	-	-	-	-	-	-	-
R-1019	D-ribolactonase	D-ribono-1,4-lactone[p] + H2O[p] = D-ribonate[p]	sugar oxidation	0	-	-	-	0	0	-1	-	-	-	-	-	-	-	-
R-1020	aldose sugar dehydrogenase (2-deoxy-D-ribose)	2-deoxy-D-ribose[p] + 2 oxidized-cytochrome-c = 2-deoxy-D-ribono-1,4-lactone[p] + 2 H+[p] + 2 reduced-cytochrome-c	sugar oxidation	0	0	1	0	1	1	-1	-	-	-	-	-	-	-	-
R-1021	2-deoxy-D-ribolactonase	2-deoxy-D-ribono-1,4-lactone[p] + H2O[p] = 2-deoxy-D-ribonate[p]	sugar oxidation	0	-	-	-	1	1	-1	-	-	-	-	-	-	-	-
R-1022	aldose sugar dehydrogenase (3-O-b-D-galactopyranosyl-D-arabinose)	3-O-b-D-galactopyranosyl-D-arabinose[p] + 2 oxidized-cytochrome-c = 3-O-b-D-galactopyranosyl-D-arabinono-1,4-lactone[p] + 2 H+[p] + 2 reduced-cytochrome-c	sugar oxidation	0	0	1	0	-1	-1	-1	-	-	-	-	-	-	-	-
R-1023	3-O-b-D-galactopyranosyl-D-arabinolactonase	3-O-b-D-galactopyranosyl-D-arabinono-1,4-lactone[p] + H2O[p] = 3-O-b-D-galactopyranosyl-D-arabinonate[p]	sugar oxidation	0	-	-	-	-1	-1	-1	-	-	-	-	-	-	-	-
R-1024	ethylamine dehydrogenase	ethylamine[p] + oxidized-amicyanin[p] + H2O[p] = acetaldehyde[p] + NH3[p] + reduced-amicyanin[p]	ethylamine oxidation to acetaldehyde	0	1	1	0	-1	-1	-1	1	-	-	-	-	-	-	-
R-1025	amicyanin oxidation	2 oxidized-cytochrome-c + reduced-amicyanin[p] = 2 reduced-cytochrome-c + oxidized-amicyanine[p]	methylamine oxidation to formaldehyde	0	1	1	0	-1	-1	-1	1	-	1	-	-	-	-	-
R-1026	photosystem I cyclic	2 reduced-ferredoxin + 2 H+ + UQ = 2 oxidized-ferredoxin + UQH2	photosynthesis light reactions	0	-	-	-	-1	-1	-1	-	-	-	-	-	-	-	-
R-1027	2-amino-2-deoxyisochorismate synthase	chorismate + L-glutamine = 2-amino-2-deoxy-isochorismate + L-glutamate	phenazine biosynthesis	1	-	-	-	0	0	-	-	-	-	-	-	-	-	-1
R-1028	2-amino-2-deoxyisochorismate hydrolase	2-amino-2-deoxy-isochorismate + H2O = trans-2,3-dihydro-3-hydroxyanthranilate	phenazine biosynthesis	1	-	-	-	-1	-1	-	-	-	-	-	-	-	-	-1
R-1029	carbamate degradation (spontaneous)	carbamate + H+ = NH3 + CO2	cyanate degradation	0	-	-	-	-1	-1	-	-	-1	-	-	-	-	-	-
R-5001	methanol transport via diffusion (extracellular to periplasm)	methanol[e] = methanol[p]	transport : one carbon compound	1	-	-	-	-1	-1	-	-	-	-	-	-	-	-	-
R-5002	formaldehyde transport via diffusion (periplasm to cytoplasm)	formaldehyde[p] = formaldehyde	transport : one carbon compound	1	-	-	-	-1	-1	-1	-	-	-	-	-	-	-	-
R-5003	CO2 transport via diffusion (extracellular to periplasm)	CO2[e] = CO2[p]	transport : one carbon compound	1	-	-	-	-1	-1	-	-	-	-	-	-	-	-	-
R-5004	CO2 transport via diffusion (periplasm to cytoplasm)	CO2[p] = CO2	transport : one carbon compound	1	-	-	-	-1	-1	-	-	-	-	-	-	-	-	-
R-5005	O2 transport via diffusion (extracellular to periplasm)	O2[e] = O2[p]	transport : gaz	1	-	-	-	-1	-1	-	-	-	-	-	-	-	-	-
R-5006	O2 transport via diffusion (periplasm to cytoplasm)	O2[p] = O2	transport : gaz	1	-	-	-	-1	-1	-	-	-	-	-	-	-	-	-
R-5007	formaldehyde transport via diffusion (extracellular to periplasm)	formaldehyde[e] = formaldehyde[p]	transport : one carbon compound	0	-	-	-	-1	-1	-1	-	-	-	-	-	-	-	-
R-5008	phosphate transport via diffusion (extracellular to periplasm)	phosphate[e] = phosphate[p]	transport : ion	1	-	-	-	-1	-1	-	-	-	-	-	-	-	-	-
R-5009	phosphate ABC transporter	phosphate[p] + ATP + H2O = 2 phosphate + ADP	transport : ion	1	0	1	0	1	-1	-	-	-	-	-	-	-	-	-
R-5010	NH3 transport via diffusion (extracellular to periplasm)	NH3[e] = NH3[p]	transport : ion	1	-	-	-	-1	-1	-	-	-	-	-	-	-	-	-
R-5011	NH3 transport (periplasm to cytoplasm)	NH3[p] + H+[p] = NH3 + H+	transport : ion	1	0	-1	0	-1	-1	-	-	-	-	-	-	-	-	-
R-5012	succinate transport via diffusion (extracellular to periplasm)	succinate[e] = succinate[p]	transport : organic acid	0	-	-	-	1	1	-1	-	-	-	-	-	-	-	-
R-5013	succinate symport (periplasm to cytoplasm)	succinate[p] + 2 H+[p] = succinate + 2 H+	transport : organic acid	0	-	-	0	1	1	-1	-	-	-	-	-	-	-	-
R-5014	fumarate transport via diffusion (extracellular to periplasm)	fumarate[e] = fumarate[p]	transport : organic acid	0	-	-	-	-1	-1	-1	-	-	-	-	-	-	-	-
R-5015	fumarate symport (periplasm to cytoplasm)	fumarate[p] + 2 H+[p] = fumarate + 2 H+	transport : organic acid	0	-	-	0	-1	-1	-1	-	-	-	-	-	-	-	-
R-5016	citrate transport via diffusion (extracellular to periplasm)	citrate[e] = citrate[p]	transport : organic acid	0	-	-	-	1	1	-1	-	-	-	-	-	-	-	-
R-5017	citrate symport (periplasm to cytoplasm)	citrate[p] + 2 H+[p] = citrate + 2 H+	transport : organic acid	0	-	-	0	1	1	-1	-	-	-	-	-	-	-	-
R-5018	glycolate transport via diffusion (extracellular to periplasm)	glycolate[e] = glycolate[p]	transport : organic acid	0	-	-	-	-1	-1	-1	-	-	-	-	-	-	-	-
R-5019	glycolate symport (periplasm to cytoplasm)	glycolate[p] + H+[p] = glycolate + H+	transport : organic acid	0	-1	-1	0	-1	-1	-1	-	-	-	-	-	-	-	-
R-5020	formate transport via diffusion (extracellular to periplasm)	formate[e] = formate[p]	transport : one carbon compound	0	-	-	-	-1	-1	-1	-	-	-	-	-	-	-	-
R-5021	formate symport (periplasm to cytoplasm)	formate[p] + H+[p] = formate + H+	transport : one carbon compound	1	-	-	0	-1	-1	-	-	-	-	-	-	-	-	-
R-5022	oxalate transport via diffusion (extracellular to periplasm)	oxalate[e] = oxalate[p]	transport : organic acid	0	-	-	-	-1	-1	-1	-	-	-	-	-	-	-	-
R-5023	oxalate/formate antiporter (periplasm to cytoplasm)	oxalate[p] + formate = oxalate + formate[p]	transport : organic acid	0	0	-1	0	-1	-1	-1	-	-	-	-	-	-	-	-
R-5024	acetate transport via diffusion (extracellular to periplasm)	acetate[e] = acetate[p]	transport : organic acid	0	-	-	-	-1	-1	-1	-	-	-	-	-	-	-	-
R-5025	sodium/acetate symporter (periplasm to cytoplasm)	acetate[p] + H+[p] = acetate + H+	transport : organic acid	0	-1	-1	0	-1	-1	-1	-	-	-	-	-	-	-	-
R-5026	D-gluconate transport via diffusion (extracellular to periplasm)	D-gluconate[e] = D-gluconate[p]	transport : sugar	0	-	-	-	1	1	-1	-	-	-	-	-	-	-	-
R-5027	H+/gluconate symporter	D-gluconate[p] + H+[p] = D-gluconate + H+	transport : sugar	0	-	-	0	1	1	-1	-	-	-	-	-	-	-	-
R-5028	putrescine transport via diffusion (extracellular to periplasm)	putrescine[e] = putrescine[p]	transport : polyamine	0	-	-	-	-1	-1	-1	-	-	-	-	-	-	-	-
R-5029	putrescine ABC transporter	putrescine[p] + ATP + H2O = putrescine + ADP + phosphate	transport : polyamine	0	0	-1	0	1	-1	-1	-	-	-	-	-	-	-	-
R-5030	a-ketoglutarate transport via diffusion (extracellular to periplasm)	2-oxoglutarate[e] = 2-oxoglutarate[p]	transport : organic acid	0	-	-	-	-1	-1	-1	-	-	-	-	-	-	-	-
R-5031	a-ketoglutarate MFS transporter	2-oxoglutarate[p] + H+[p] = 2-oxoglutarate + H+	transport : organic acid	0	-1	-1	0	-1	-1	-1	-	-	-	-	-	-	-	-
R-5032	PiT phosphate transporter	phosphate[p] + H+[p] = phosphate + H+	transport : ion	0	-	-	0	-1	-1	-	-	-	-	-	-	1	alternate to R-5009; no petides detected in proteomics	-
R-5033	sulfate transport via diffusion (extracellular to periplasm)	SO42-[e] = SO42-[p]	transport : ion	1	-	-	-	-1	-1	-	-	-	-	-	-	-	-	-
R-5034	sodium/sulphate symporter	SO42-[p] + Na+[p] = SO42- + Na+	transport : ion	1	-	-	0	-1	-1	-	-	-	-	-	-	-	-	-
R-5035	sodium transport via diffusion (extracellular to periplasm)	Na+[e] = Na+[p]	transport : ion	1	-	-	-	-1	-1	-	-	-	-	-	-	-	-	-
R-5036	thiosulfate transport via diffusion (extracellular to periplasm)	thiosulfate[e] = thiosulfate[p]	transport : ion	0	-	-	-	-1	-1	-1	-	-	-	-	-	-	-	-
R-5037	sulfate ABC transporter	SO42-[p] + ATP + H2O = SO42- + phosphate + ADP	transport : ion	1	0	1	0	1	-1	-	-	-	-	-	-	-	-	-
R-5038	thiosulfate ABC transporter	thiosulfate[p] + ATP + H2O = thiosulfate + phosphate + ADP	transport : ion	0	0	1	0	1	-1	-1	-	-	-	-	-	-	-	-
R-5039	sodium-proton antiporter	Na+ + 2 H+[p] = Na+[p] + 2 H+	transport : ion	0	-	-	0	-1	-1	-1	-	-	-	-	-	-	-	-
R-5040	nitrate ABC transporter	NO3-[p] + ATP + H2O = NO3- + phosphate + ADP	transport : ion	0	0	-1	0	1	-1	-1	-	-	-	-	-	-	-	-
R-5041	nitrate transport via diffusion (extracellular to periplasm)	NO3-[e] = NO3-[p]	transport : ion	0	-	-	-	-1	-1	-1	-	-	-	-	-	-	-	-
R-5042	glutamate transport via diffusion (extracellular to periplasm)	L-glutamate[e] = L-glutamate[p]	transport : amino acid	0	-	-	-	1	1	-1	-	-	-	-	-	-	-	-
R-5043	aspartate transport via diffusion (extracellular to periplasm)	L-aspartate[e] = L-aspartate[p]	transport : amino acid	0	-	-	-	1	1	-1	-	-	-	-	-	-	-	-
R-5044	aspartate ABC transporter	L-aspartate[p] + ATP + H2O = L-aspartate + phosphate + ADP	transport : amino acid	0	0	-1	0	1	1	-1	-	-	-	-	-	-	-	-
R-5045	glutamate ABC transporter	L-glutamate[p] + ATP + H2O = L-glutamate + phosphate + ADP	transport : amino acid	0	0	-1	0	1	1	-1	-	-	-	-	-	-	-	-
R-5046	H2O transport via diffusion (extracellular to periplasm)	H2O[e] = H2O[p]	transport : water	1	-	-	-	-1	-1	-	-	-	-	-	-	-	-	-
R-5047	H2O transport via aquaporin	H2O[p] = H2O	transport : water	1	-	-	-	-1	-1	-	-	-	-	-	-	-	-	-
R-5048	ethanolamine transport via diffusion (extracellular to periplasm)	ethanolamine[e] = ethanolamine[p]	transport : ethanolamine	0	-	-	-	-1	-1	-1	-	-	-	-	-	-	-	-
R-5049	ethanolamine transporter (permease)	ethanolamine[p] = ethanolamine	transport : ethanolamine	0	-	-	0	-1	-1	-1	-	-	-	-	-	-	-	-
R-5050	malate transport via diffusion (extracellular to periplasm)	(S)-malate[e] = (S)-malate[p]	transport : organic acid	0	-	-	-	1	1	-1	-	-	-	-	-	-	-	-
R-5051	malate symport (periplasm to cytoplasm)	(S)-malate[p] + 2 H+[p] = (S)-malate + 2 H+	transport : organic acid	0	-	-	0	1	1	-1	-1	-	-	-	-	-	-	-
R-5052	pyruvate transport via diffusion (extracellular to periplasm)	pyruvate[e] = pyruvate[p]	transport : organic acid	0	-	-	-	-1	-1	-1	-	-	-	-	-	-	-	-
R-5053	pyruvate symport (periplasm to cytoplasm)	pyruvate[p] + H+[p] = pyruvate + H+	transport : organic acid	0	-	-	-	-1	-1	-1	-	-	-	-	-	-	-	-
R-5055	glucose porin (extracellular to periplasm)	D-glucose[e] = D-glucose[p]	transport : sugar	0	-	-	0	-1	-1	-1	-	-	-	-	-	-	-	-
R-5056	D-ribose transport via diffusion (extracellular to periplasm)	D-ribose[e] = D-ribose[p]	transport : pentose	0	-	-	-	1	1	-1	-	-	-	-	-	-	-	-
R-5058	2-deoxy-D-ribose transport via diffusion (extracellular to periplasm)	2-deoxy-D-ribose[e] = 2-deoxy-D-ribose[p]	transport : pentose	0	-	-	-	1	1	-1	-	-	-	-	-	-	-	-
R-5060	5-dehydro-D-gluconate transporter (inferred from physiology)	5-dehydro-D-gluconate[p] + H+[p] = 5-dehydro-D-gluconate + H+	transport : sugar	0	-	-	-	-1	-1	-1	-	-	-	-	-	-	-	-
R-5061	5-dehydro-D-gluconate transport via diffusion (extracellular to periplasm)	5-dehydro-D-gluconate[e] = 5-dehydro-D-gluconate[p]	transport : sugar	0	-	-	-	-1	-1	-1	-	-	-	-	-	-	-	-
R-5062	Co2+ transport via diffusion (extracellular to periplasm)	Co2+[e] = Co2+[p]	transport : ion	1	-	-	-	-1	-1	-	-	-	-	-	-	-	-	-
R-5063	Cobalt transporter (periplasm to cytoplasm)	Co2+[p] = Co2+	transport : ion	1	0	-1	0	-1	-1	-	-	-	-	-	-	-	-	-
R-5064	H+ transport via diffusion (extracellular to periplasm)	H+[e] = H+[p]	transport : ion	1	-	-	-	-1	-1	-	-	-	-	-	-	-	-	-
R-5065	H2O2 transport via diffusion (extracellular to periplasm)	H2O2[e] = H2O2[p]	transport : H2O2	1	-	-	-	-1	-1	-	-	-	-	-	-	-	-	-1
R-5066	H2O2 transport via diffusion (periplasm to cytoplasm)	H2O2[p] = H2O2	transport : H2O2	1	-	-	-	-1	-1	-	-	-	-	-	-	-	-	-1
R-5067	iron ABC transporter	Fe2+[p] + ATP + H2O = Fe2+ + phosphate + ADP	transport : ion	1	0	-1	0	1	-1	-	-	-	-	-	-	1	alternate to R-5082; only R-5067 considered during simulation : higer affinity	-
R-5068	iron transport via diffusion (extracellular to periplasm)	Fe2+[e] = Fe2+[p]	transport : ion	1	0	-1	0	-1	-1	-	-	-	-	-	-	-	-	-
R-5069	molybdate ABC transporter	molybdate[p] + ATP + H2O = molybdate + phosphate + ADP	transport : ion	1	0	-1	0	1	-1	-	-	-	-	-	-	-	-	-
R-5070	molybdate transport via diffusion (extracellular to periplasm)	molybdate[e] = molybdate[p]	transport : ion	1	-	-	-	-1	-1	-	-	-	-	-	-	-	-	-
R-5071	potassium:proton antiporter	K+ + H+[p] = K+[p] + H+	transport : ion	0	0	-1	0	-1	-1	-1	-	-	-	-	-	-	-	-
R-5072	potassium transport via diffusion (extracellular to periplasm)	K+[e] = K+[p]	transport : ion	1	-	-	-	-1	-1	-	-	-	-	-	-	-	-	-
R-5073	magnesium transport via diffusion (extracellular to periplasm)	Mg2+[e] = Mg2+[p]	transport : ion	1	-	-	-	-1	-1	-	-	-	-	-	-	-	-	-
R-5074	magnesium ABC transporter	Mg2+[p] + ATP + H2O = Mg2+ + phosphate + ADP	transport : ion	1	0	-1	0	1	-1	-	-	-	-	-	-	-	-	-
R-5075	calcium transport via diffusion (extracellular to periplasm)	Ca2+[e] = Ca2+[p]	transport : ion	1	-	-	-	-1	-1	-	-	-	-	-	-	-	-	-
R-5076	calcium ABC transporter	Ca2+[p] + ATP + H2O = Ca2+ + phosphate + ADP	transport : ion	1	-	-	-	1	-1	-	-	-	-	-	-	-	-	-
R-5077	copper transport via diffusion (extracellular to periplasm)	Cu2+[e] = Cu2+[p]	transport : ion	1	-	-	-	-1	-1	-	-	-	-	-	-	-	-	-
R-5078	copper ABC transporter	Cu2+[p] + ATP + H2O = Cu2+ + phosphate + ADP	transport : ion	1	0	-1	0	1	-1	-	-	-	-	-	-	-	-	-
R-5079	copper-exporting ATPase	Cu2+ + ATP + H2O = Cu2+[p] + phosphate + ADP	transport : ion	0	0	-1	0	1	-1	-1	-	-	-	-	-	-	-	-
R-5080	manganese transport via diffusion (extracellular to periplasm)	Mn2+[e] = Mn2+[p]	transport : ion	1	-	-	-	-1	-1	-	-	-	-	-	-	-	-	-
R-5081	manganese:proton symport	Mn2+[p] + H+[p] = Mn2+ + H+	transport : ion	1	0	-1	0	-1	-1	-	-	-	-	-	-	-	-	-
R-5082	iron:proton symport	Fe2+[p] + H+[p] = Fe2+ + H+	transport : ion	0	0	-1	0	-1	-1	-	-	-	-	-	-	1	alternate to R-5067;	-
R-5083	cobalt-exporting ATPase	Co2+ + ATP + H2O = Co2+[p] + phosphate + ADP	transport : ion	0	0	-1	0	1	-1	-1	-	-	-	-	-	-	-	-
R-5084	zinc-exporting ATPase	Zn2+ + ATP + H2O = Zn2+[p] + phosphate + ADP	transport : ion	0	0	-1	0	1	-1	-1	-	-	-	-	-	-	-	-
R-5085	cadmium-exporting ATPase	Cd2+ + ATP + H2O = Cd2+[p] + phosphate + ADP	transport : ion	0	0	-1	0	1	-1	-1	-	-	-	-	-	-	-	-
R-5086	zinc transport via diffusion (extracellular to periplasm)	Zn2+[e] = Zn2+[p]	transport : ion	1	-	-	-	-1	-1	-	-	-	-	-	-	-	-	-
R-5087	zinc ABC transporter	Zn2+[p] + ATP + H2O = Zn2+ + phosphate + ADP	transport : ion	1	-	-	-	1	-1	-	-	-	-	-	-	-	-	-
R-5088	chloride transport via diffusion (extracellular to periplasm)	Cl-[e] = Cl-[p]	transport : ion	1	-	-	-	-1	-1	-	-	-	-	-	-	-	-	-
R-5089	chloride channel	Cl-[p] = Cl-	transport : ion	1	0	-1	0	-1	-1	-	-	-	-	-	-	-	-	-
R-5090	sodium/calcium exchanger	Na+[p] + Ca2+ = Na+ + Ca2+[p]	transport : ion	1	-	-	-	-1	-1	-	-	-	-	-	-	-	-	-
R-5091	D-arabinose transport via diffusion (extracellular to periplasm)	D-arabinose[e] = D-arabinose[p]	transport : pentose	0	-	-	-	1	1	-1	-	-	-	-	-	-	-	-
R-5092	L-arabinose transport via diffusion (extracellular to periplasm)	L-arabinose[e] = L-arabinose[p]	transport : pentose	0	-	-	-	1	1	-1	-	-	-	-	-	-	-	-
R-5093	D-arabinonate transport via diffusion (extracellular to periplasm)	D-arabinonate[e] = D-arabinonate[p]	transport : pentose	0	-	-	-	-1	-1	-1	-	-	-	-	-	-	-	-
R-5094	L-arabinonate transport via diffusion (extracellular to periplasm)	L-arabinonate[e] = L-arabinonate[p]	transport : pentose	0	-	-	-	-1	-1	-1	-	-	-	-	-	-	-	-
R-5095	L-lyxose transport via diffusion (extracellular to periplasm)	L-lyxose[e] = L-lyxose[p]	transport : pentose	0	-	-	-	1	1	-1	-	-	-	-	-	-	-	-
R-5096	D-xylose transport via diffusion (extracellular to periplasm)	D-xylose[e] = D-xylose[p]	transport : pentose	0	-	-	-	1	1	-1	-	-	-	-	-	-	-	-
R-5097	D-xylonate transport via diffusion (extracellular to periplasm)	D-xylonate[e] = D-xylonate[p]	transport : pentose	0	-	-	-	-1	-1	-1	-	-	-	-	-	-	-	-
R-5098	L-lyxonate transport via diffusion (extracellular to periplasm)	L-lyxonate[e] = L-lyxonate[p]	transport : pentose	0	-	-	-	-1	-1	-1	-	-	-	-	-	-	-	-
R-5099	D-ribonate transport via diffusion (extracellular to periplasm)	D-ribonate[e] = D-ribonate[p]	transport : pentose	0	-	-	-	-1	-1	-1	-	-	-	-	-	-	-	-
R-5100	2-deoxy-D-ribonate transport via diffusion (extracellular to periplasm)	2-deoxy-D-ribonate[e] = 2-deoxy-D-ribonate[p]	transport : pentose	0	-	-	-	1	1	-1	-	-	-	-	-	-	-	-
R-5101	acetoacetate symport (periplasm to cytoplasm)	acetoacetate[p] + H+[p] = acetoacetate + H+	transport : organic acid	0	-	-	-	-1	-1	-1	-	-	-	-	-	-	-	-
R-5102	acetoacetate transport via diffusion (extracellular to periplasm)	acetoacetate[e] = acetoacetate[p]	transport : organic acid	0	-	-	-	-1	-1	-1	-	-	-	-	-	-	-	-
R-5103	propanoate symport (periplasm to cytoplasm)	propanoate[p] + H+[p] = propanoate + H+	transport : organic acid	0	-	-	-	-1	-1	-1	-	-	-	-	-	-	-	-
R-5104	propanoate transport via diffusion (extracellular to periplasm)	propanoate[e] = propanoate[p]	transport : organic acid	0	-	-	-	-1	-1	-1	-	-	-	-	-	-	-	-
R-5105	3-O-b-D-galactopyranosyl-D-arabinose transport via diffusion (extracellular to periplasm)	3-O-b-D-galactopyranosyl-D-arabinose[e] = 3-O-b-D-galactopyranosyl-D-arabinose[p]	transport : polysugar	0	-	-	-	-1	-1	-1	-	-	-	-	-	-	-	-
R-5106	3-O-b-D-galactopyranosyl-D-arabinonate transport via diffusion (extracellular to periplasm)	3-O-b-D-galactopyranosyl-D-arabinonate[e] = 3-O-b-D-galactopyranosyl-D-arabinonate[p]	transport : polysugar	0	-	-	-	-1	-1	-1	-	-	-	-	-	-	-	-
R-5107	short-chain fatty acid (decanoate) transporter (periplasm to cytoplasm)	decanoate[p] + H+[p] = decanoate + H+	transport : fatty acid	0	-	-	-	-1	-1	-1	-	-	-	-	-	-	-	-
R-5108	decanoate transport via diffusion (extracellular to periplasm)	decanoate[e] = decanoate[p]	transport : fatty acid	0	-	-	-	-1	-1	-1	-	-	-	-	-	-	-	-
R-5109	methylamine transport via diffusion (extracellular to periplasm)	methylamine[e] = methylamine[p]	transport : one carbon compound	0	-	-	-	-1	-1	-1	-	-	-	-	-	-	-	-
R-5110	ethylamine transport via diffusion (extracellular to periplasm)	ethylamine[e] = ethylamine[p]	transport : ethylamine	0	-	-	-	-1	-1	-1	-	-	-	-	-	-	-	-
R-5111	acetaldehyde transport via diffusion (periplasm to cytoplasm)	acetaldehyde[p] = acetaldehyde	transport : aldehyde	0	-	-	-	-1	-1	-1	-	-	-	-	-	-	-	-
R-5112	ethanol transport via diffusion (extracellular to periplasm)	ethanol[e] = ethanol[p]	transport : alchool	0	-	-	-	-1	-1	-1	-	-	-	-	-	-	-	-
R-5113	L-tartrate transport via diffusion (extracellular to periplasm)	L-tartrate[e] = L-tartrate[p]	transport : organic acid	0	-	-	-	-1	-1	-1	-	-	-	-	-	-	-	-
R-1030	D-lactate dehydrogenase (cytochrome)	D-lactate + 2 oxidized-cytochrome-c = pyruvate + 2 H+ + 2 reduced-cytochrome-c	lactate metabolism	0	-1	-1	0	-1	-1	-1	-	-	-	-	-	-	-	-
R-1031	S-lactate dehydrogenase	(S)-lactate + NAD+ = pyruvate + NADH + H+	lactate metabolism	0	-	-	-	0	-1	-1	-	-	-	-	-	-	-	-
R-1032	1,2-propanediol dehydrogenase	1,2-propanediol[p] + 4 oxidized-cytochrome-c = (S)-lactate[p] + 4 H+[p] + 4 reduced-cytochrome-c	1,2-propanediol metabolism	0	0	1	0	-1	-1	-1	-	-	-	-	-	-	-	-
EX-0069	exchange flux : (S)-lactate	= (S)-lactate[e]	exchange with environment	0	-	-	-	-	-	-1	-	-	-	-	-	-	-	-
EX-0070	exchange flux : 1,2-propanediol	= 1,2-propanediol[e]	exchange with environment	0	-	-	-	-	-	-1	-	-	-	-	-	-	-	-
R-5117	1,2-propanediol transport via diffusion (extracellular to periplasm)	1,2-propanediol[e] = 1,2-propanediol[p]	transport : alchool	0	-	-	-	-1	-1	-1	-	-	-	-	-	-	-	-
R-5118	(S)-lactate transport via diffusion (extracellular to periplasm)	(S)-lactate[e] = (S)-lactate[p]	transport : organic acid	0	-	-	-	-1	-1	-1	-	-	-	-	-	-	-	-
R-5119	(S)-lactate transport (periplasm to cytoplasm)	(S)-lactate[p] + H+[p] = (S)-lactate	transport : organic acid	0	-	-	-	-1	-1	-1	-	-	-	-	-	-	-	-
R-5114	L-tartrate transporter	L-tartrate[p] + H+[p] = L-tartrate + H+	transport : organic acid	0	0	-1	0	-1	-1	-1	-	-	-	-	-	-	-	-
R-5115	glycerone transport via diffusion (extracellular to periplasm)	glycerone[e] = glycerone[p]	transport : triose	0	-	-	-	-1	-1	-1	-	-	-	-	-	-	-	-
R-5116	glycerone transport via diffusion (periplasm to cytoplasm)	glycerone[p] = glycerone	transport : triose	0	-	-	-	-1	-1	-1	-	-	-	-	-	-	-	-
				717														137
					ACCURACY OF THE CRITERIA FOR NETWORK REDUCTION
					proteomic differential	proteomic spectral counting	transcriptomic differential	metabolomic all	metabolomic (-cofactor)	medium	mutant	degradation	activity	activity differential	Biochemistry	alternate
				REACTION TO BE EXCLUDED	SUM excluded											SUM
				positive using this criteria	46	484	19	468	673	189	20	228	2	6	13	60
				identified as non-methylotrophic	13	165	5	196	255	187	2	213	2	0	12
				accuracy	0.282609	0.340909	0.263158	0.418803	0.3789	0.989418	0.1	0.934211	1	0	0.923077
				REACTION TO BE INCLUDED	SUM included
				positive using this criteria	44	369	27	282	136	2	52	0	47	17	7
				identified as methylotrophic	34	260	23	202	92	2	47	0	44	17	7
				accuracy	0.772727	0.704607	0.851852	0.716312	0.676471	1	0.903846	-	0.93617	1	1
