# Supplementary material for: Genome-scale reconstruction and system level investigation of the metabolic network of Methylobacterium extorquens AM1
Source: BMC Syst Biol. 2011 Nov 10;5:189. doi: 10.1186/1752-0509-5-189 (PMC3227643; doi:10.1186/1752-0509-5-189)
Supplement: Additional file 8 — EFM analysis of the primary assimilation pathways and connectivity of biomass precursors. The EFMs were calculated for the conversion of methanol into 13 key carbon precursors. The main properties of the calculated EFMs are given. [file 1752-0509-5-189-S8.XLSX]

## Sheet: Additional file 8
compound/precursor		number of carbon in precursor	carbon sources	number of carbon in sources	network	specific external metabolite (cofactor)	number of EFMs	Best Yield	Best (carbon)-Yield	Minimal EFM length	Serine c. utilisation	EMCP utilisation	Connectivity (GS-network)	Connectivity within central pathways
5,10-methylenetetrahydrofolate	5MTHF	1	methanol	1	methylotrophic network	tetrahydrofolate	2018	1	1	20	0.978196	0.927651	7	4	5,10-methylenetetrahydrofolate
acetyl-CoA	ACCOA	2	methanol	1	methylotrophic network	coenzyme A	2440	0.454545	0.909091	35	1	0.94877	29	6	acetyl-CoA
glycine	GLY	2	methanol	1	methylotrophic network	-	2054	0.418301	0.836601	62	1	1	15	3	glycine
L-serine	SER	3	methanol	1	methylotrophic network	-	2162	0.294931	0.884793	62	1	1	13	3	L-serine
D-glyceraldehyde-3-phosphate	GA3P	3	methanol	1	methylotrophic network	phosphate	2592	0.27027	0.810811	54	1	1	11	7	D-glyceraldehyde-3-phosphate
phosphateenolpyruvate	PEP	3	methanol	1	methylotrophic network	phosphate	3390	0.322581	0.967742	53	1	1	10	5	phosphateenolpyruvate
pyruvate	PYR	3	methanol	1	methylotrophic network	-	3065	0.333333	1	50	1	1	27	7	pyruvate
oxaloacetate	OAA	4	methanol	1	methylotrophic network	-	5366	0.322581	1.29032	51	1	1	7	6	oxaloacetate
malate	MAL	4	methanol	1	methylotrophic network	-	3244	0.285714	1.14286	50	1	1	8	6	malate
(R)-3-hydroxybutanoyl-CoA	3HBCOA	4	methanol	1	methylotrophic network	coenzyme A	2789	0.208334	0.833335	37	1	0.916099	5	2	(R)-3-hydroxybutanoyl-CoA
D-erythrose-4-phosphate	E4P	4	methanol	1	methylotrophic network	phosphate	6576	0.202703	0.810811	63	1	1	5	2	D-erythrose-4-phosphate
2-oxoglutarate	AKG	5	methanol	1	methylotrophic network	-	3806	0.204082	1.02041	54	1	1	20	3	2-oxoglutarate
D-ribose-5-phosphate	R5P	5	methanol	1	methylotrophic network	phosphate	4663	0.162162	0.810811	61	1	1	4	3	D-ribose-5-phosphate
D-glucose-6-phosphate	G6P	6	methanol	1	methylotrophic network	phosphate	2592	0.135135	0.675676	58	1	1	6	2	D-glucose-6-phosphate
