# Supplementary material for: Genome-scale reconstruction and system level investigation of the metabolic network of Methylobacterium extorquens AM1
Source: BMC Syst Biol. 2011 Nov 10;5:189. doi: 10.1186/1752-0509-5-189 (PMC3227643; doi:10.1186/1752-0509-5-189)
Supplement: Additional file 10 — Table of published mutant phenotypes and associated genes and reactions [file 1752-0509-5-189-S10.XLSX]

## Sheet: Additional file 10
Published mutants phenotypes and their gene and reaction associated
Mutant ID	Predicted gene function	Gene assigned	Gene product	Methanol growth; 0: lethal; 1: slow growth; 2: WT growth	Publication	Comment	Reaction assigned via GPR association
MD-fhcA	Formyltransferase/hydrolase complex, _x0003_ subunit	META1_1757	formyltransferase/hydrolase complex Fhc subunit A	0	Chistoserdova et al. (2003) Jbacteriol		R-0007
M03-10	2-Oxoglutarate dehydrogenase, E1 component	META1_1540	2-oxoglutarate dehydrogenase complex, E1 component, 2-oxoglutarate decarboxylase, thiamine binding	1	Van Dien et al. (2003) Microbiology		R-0050
MD-fch	Methenyl-H4F cyclohydrolase	META1_1729	methenyl tetrahydrofolate cyclohydrolase	0	Chistoserdova et al. (2003) Jbacteriol		R-0013
MD-fdh1A	Tungsten-dependent formate dehydrogenase, _x0003_ subunit	META1_5032	Tungsten-containing formate dehydrogenase alpha subunit	2	Chistoserdova et al. (2003) Jbacteriol	FDH1-4 mutant does not grown in the presence of methanol	R-0011
MD-fdh1B	Tungsten-dependent formate dehydrogenase, _x0004_ subunit	META1_5031	Tungsten-containing formate dehydrogenase beta subunit	2	Chistoserdova et al. (2003) Jbacteriol	FDH1-4 mutant does not grown in the presence of methanol	R-0011
MD-fdh2A	Molybdenum-dependent formate dehydrogenase, _x0003_ subunit	META1_4848	NAD-dependent formate dehydrogenase, molybdenum containing, alpha subunit	2	Chistoserdova et al. (2003) Jbacteriol	FDH1-4 mutant does not grown in the presence of methanol	R-0011
MD-fdh2B	Molybdenum-dependent formate dehydrogenase, _x0004_ subunit	META1_4847	NAD-dependent formate dehydrogenase, Molybdenum containing, beta subunit	2	Chistoserdova et al. (2003) Jbacteriol	FDH1-4 mutant does not grown in the presence of methanol	R-0011
MD-fdh2C	Molybdenum-dependent formate dehydrogenase, _x0005_ subunit	META1_4846	NAD-dependent formate dehydrogenase, Molybdenum containing, gamma subunit	2	Chistoserdova et al. (2003) Jbacteriol	FDH1-4 mutant does not grown in the presence of methanol	R-0011
MD-fdh2D	Molybdenum-dependent formate dehydrogenase, _x0006_ subunit	META1_4849	NAD-linked formate dehydrogenase, Molybdenum containing, delta subunit	2	Chistoserdova et al. (2003) Jbacteriol	FDH1-4 mutant does not grown in the presence of methanol	R-0011
MD-fdh3A	Cytochrome-linked formate dehydrogenase, _x0003_ subunit	META1_0303	formate dehydrogenase alpha subunit precursor (tat pathway signal)	2	Chistoserdova et al. (2003) Jbacteriol	FDH1-4 mutant does not grown in the presence of methanol	R-0095
MD-fdh3B	Cytochrome-linked formate dehydrogenase, _x0004_ subunit	META1_0304	Formate dehydrogenase iron-sulfur (beta) subunit	2	Chistoserdova et al. (2003) Jbacteriol	FDH1-4 mutant does not grown in the presence of methanol	R-0095
MD-fdh3C	Cytochrome-linked formate dehydrogenase, _x0005_ subunit	META1_0305	Formate dehydrogenase gamma (cytochrome) subunit	2	Chistoserdova et al. (2003) Jbacteriol	FDH1-4 mutant does not grown in the presence of methanol	R-0095
MD-epm	Epimerase	META1_0839	ethylmalonyl-CoA/methylmalonyl-CoA epimerase	0	Chistoserdova et al. (2003) Jbacteriol		R-0098
MD-fdh4B	Formate-DH	META1_2093	Formate dehydrogenase subunit B	1	Chistoserdova et al. 2007 JB	FDH1-4 mutant does not grown in the presence of methanol	R-0011
MD-epm	Epimerase	META1_0839	ethylmalonyl-CoA/methylmalonyl-CoA epimerase	0	Chistoserdova et al. (2003) Jbacteriol		R-0045
MD-fhcA	Formyltransferase/hydrolase complex, _x0003_ subunit	META1_1757	formyltransferase/hydrolase complex Fhc subunit A	0	Chistoserdova et al. (2003) Jbacteriol		R-0008
MD-fhcB	Formyltransferase/hydrolase complex, _x0004_ subunit	META1_1758	Formyltransferase/hydrolase complex Fhc subunit B	0	Chistoserdova et al. (2003) Jbacteriol		R-0007
MD-fhcB	Formyltransferase/hydrolase complex, _x0004_ subunit	META1_1758	Formyltransferase/hydrolase complex Fhc subunit B	0	Chistoserdova et al. (2003) Jbacteriol		R-0008
MD-fhcC	Formyltransferase/hydrolase complex, _x0005_ subunit	META1_1755	formyltransferase/hydrolase complex Fhc subunit C	0	Chistoserdova et al. (2003) Jbacteriol		R-0007
MD-fhcC	Formyltransferase/hydrolase complex, _x0005_ subunit	META1_1755	formyltransferase/hydrolase complex Fhc subunit C	0	Chistoserdova et al. (2003) Jbacteriol		R-0008
MD-fhcD	Formyltransferase/hydrolase complex, _x0006_ subunit	META1_1756	formyltransferase/hydrolase complex Fhc subunit D	0	Chistoserdova et al. (2003) Jbacteriol		R-0007
MD-fhcD	Formyltransferase/hydrolase complex, _x0006_ subunit	META1_1756	formyltransferase/hydrolase complex Fhc subunit D	0	Chistoserdova et al. (2003) Jbacteriol		R-0008
MD-folB	Dihydroneopterin aldolase	META1_1744	dihydroneopterin aldolase	0	Chistoserdova et al. (2003) Jbacteriol	also heterotrophy	R-0498
MD-folC	Dihydrofolate synthase	META1_4888	bifunctional folylpolyglutamate synthase and dihydrofolate synthase	0	Chistoserdova et al. (2003) Jbacteriol	also heterotrophy	R-0502
MD-folC	Dihydrofolate synthase	META1_4888	bifunctional folylpolyglutamate synthase and dihydrofolate synthase	0	Chistoserdova et al. (2003) Jbacteriol	also heterotrophy	R-0503
MD-folC	Dihydrofolate synthase	META1_4888	bifunctional folylpolyglutamate synthase and dihydrofolate synthase	0	Chistoserdova et al. (2003) Jbacteriol	also heterotrophy	R-0504
MD-folC	Dihydrofolate synthase	META1_4888	bifunctional folylpolyglutamate synthase and dihydrofolate synthase	0	Chistoserdova et al. (2003) Jbacteriol	also heterotrophy	R-0505
MD-fdh4A	Formate-DH	META1_2094	Formate dehydrogenase subunit A	1	Chistoserdova et al. 2007 JB	FDH1-4 mutant does not grown in the presence of methanol	R-0011
M60-63	Glutamine synthetase II	META1_2378	glutamine synthetase II	2	Van Dien et al. (2003) Microbiology		R-0397
M03-10	2-Oxoglutarate dehydrogenase, E1 component	META1_1540	2-oxoglutarate dehydrogenase complex, E1 component, 2-oxoglutarate decarboxylase, thiamine binding	1	Van Dien et al. (2003) Microbiology		R-0100
M06-14	NADH: ubiquinone oxidoreductase, Chain B	META1_0854	NADH-quinone oxidoreductase chain B (NADH dehydrogenase I, chain B)	2	Van Dien et al. (2003) Microbiology	1 in liquid (2 on plate)	R-0447
M09-91	C4-dicarboxylate transport protein	META1_1221	putative C4-dicarboxylate transporter/malic acid transport protein	2	Van Dien et al. (2003) Microbiology		R-5051
M101-91	NADH: ubiquinone oxidoreductase, Chain J	META1_0846	NADH-quinone oxidoreductase chain J (NADH dehydrogenase I, chain J)	2	Van Dien et al. (2003) Microbiology		R-0447
M106-62	Pyruvate dehydrogenase, E2 component	META1_2989	dihydrolipoamide acetyltransferase	2	Van Dien et al. (2003) Microbiology		R-0055
M106-62	Pyruvate dehydrogenase, E2 component	META1_2989	dihydrolipoamide acetyltransferase	2	Van Dien et al. (2003) Microbiology		R-0104
M116-45	NADH: ubiquinone oxidoreductase, Chain E	META1_0851	NADH-quinone oxidoreductase chain E (NADH dehydrogenase I, chain E)	1	Van Dien et al. (2003) Microbiology		R-0447
M121B-13	NAD-dependent malic enzyme	META1_0594	NAD-dependent malic enzyme	2	Van Dien et al. (2003) Microbiology		R-0054
M123A-25	2-Oxoglutarate dehydrogenase, E1 component (same gene hit as M38-24)	META1_1540	2-oxoglutarate dehydrogenase complex, E1 component, 2-oxoglutarate decarboxylase, thiamine binding	2	Van Dien et al. (2003) Microbiology		R-0050
M123A-25	2-Oxoglutarate dehydrogenase, E1 component (same gene hit as M38-24)	META1_1540	2-oxoglutarate dehydrogenase complex, E1 component, 2-oxoglutarate decarboxylase, thiamine binding	2	Van Dien et al. (2003) Microbiology		R-0100
M38-24	2-Oxoglutarate dehydrogenase, E1 component	META1_1540	2-oxoglutarate dehydrogenase complex, E1 component, 2-oxoglutarate decarboxylase, thiamine binding	2	Van Dien et al. (2003) Microbiology		R-0050
MD-etfA	afpA; Archaeal flavoprotein, FMN-binding electron transfer protein	META1_1435	electron transfer flavoprotein, NAD/FAD-binding domain and ETFP adenine nucleotide-binding domain-like	0	Kalyzuzhnaya et al. (2005) JB 187:4607-14	gene association not sure	R-0620
M41-07	Glucose-1-dehydrogenase	META1_1864	Glucose-6-phosphate 1-dehydrogenase (G6PD)	2	Van Dien et al. (2003) Microbiology		R-0066
MD-folP	Dihydropteroate synthase	META1_1745	7,8-dihydropteroate synthase (dihydropteroate synthase (DHPS), dihydropteroate pyrophosphorylase)	0	Chistoserdova et al. (2003) Jbacteriol	also heterotrophy	R-0501
M71-36	2-Oxoglutarate dehydrogenase, E2 component	META1_1541	dihydrolipoamide succinyltransferase component of 2-oxoglutarate dehydrogenase complex	2	Van Dien et al. (2003) Microbiology		R-0050
M71-36	2-Oxoglutarate dehydrogenase, E2 component	META1_1541	dihydrolipoamide succinyltransferase component of 2-oxoglutarate dehydrogenase complex	2	Van Dien et al. (2003) Microbiology		R-0092
M73-65	Nitrate-binding ATP-dependent transporter	META1_0920	nitrate ABC transporter component precursor (substrate-binding protein) (tat pathway signal)	2	Van Dien et al. (2003) Microbiology	gene association not sure	R-5040
M74-50	2-Isopropylmalate synthase	META1_2867	2-isopropylmalate synthase	2	Van Dien et al. (2003) Microbiology		R-0119
M75-58	Pyruvate dehydrogenase, E3 component	META1_2990	dihydrolipoamide dehydrogenase, E3 Component of Pyruvate dehydrogenase multienzyme complex	2	Van Dien et al. (2003) Microbiology		R-0055
M75-58	Pyruvate dehydrogenase, E3 component	META1_2990	dihydrolipoamide dehydrogenase, E3 Component of Pyruvate dehydrogenase multienzyme complex	2	Van Dien et al. (2003) Microbiology		R-0091
MD-ccr	Crotonyl-CoA reductase	META1_0178	crotonyl-CoA carboxylase/reductase	0	Chistoserdova et al. (2003) Jbacteriol		R-0032
MD-ccr	Crotonyl-CoA reductase	META1_0178	crotonyl-CoA carboxylase/reductase	0	Chistoserdova et al. (2003) Jbacteriol		R-0033
MD-croR	Crotonase, R-specific enoyl-CoA hydratase	META1_3675	crotonase	0	Chistoserdova et al. (2003) Jbacteriol		R-0097
MD-dmrA	Dihydromethanopterin reductase	META1_4312	Dihydromethanopterin reductase	0	Chistoserdova et al. (2003) Jbacteriol		R-0506
MD-eno	Enolase	META1_2984	enolase	0	Okubo et al. (2010) JB	also heterotrophy	R-0019
M38-24	2-Oxoglutarate dehydrogenase, E1 component	META1_1540	2-oxoglutarate dehydrogenase complex, E1 component, 2-oxoglutarate decarboxylase, thiamine binding	2	Van Dien et al. (2003) Microbiology		R-0100
MD-phaA	_x0004_-ketothiolase	META1_3700	beta-ketothiolase	0	Chistoserdova et al. (2003) Jbacteriol		R-0084
MD-mtdB	Methylene-H4MPT dehydrogenase	META1_1761	NAD(P)-dependent methylene tetrahydromethanopterin dehydrogenase	0	Chistoserdova et al. (2003) Jbacteriol		R-0004
MD-mtdB	Methylene-H4MPT dehydrogenase	META1_1761	NAD(P)-dependent methylene tetrahydromethanopterin dehydrogenase	0	Chistoserdova et al. (2003) Jbacteriol		R-0005
MD-mtkA	Malate thiokinase, _x0003_ subunit	META1_1730	Malate thiokinase, large subunit	0	Chistoserdova et al. (2003) Jbacteriol		R-0022
MD-mtkB	Malate thiokinase, _x0004_ subunit	META1_1731	Malate thiokinase, small subunit	0	Chistoserdova et al. (2003) Jbacteriol		R-0022
MD-mxaF	Methanol dehydrogenase large subunit	META1_4538	Methanol dehydrogenase subunit 1 precursor (MDH large alpha subunit) (MEDH)	0	Chistoserdova et al. (2003) Jbacteriol		R-0001
MD-mxaI	Methanol dehydrogenase small subunit	META1_4535	Methanol dehydrogenase subunit 2 precursor (MDH small beta subunit)	0	Chistoserdova et al. (2003) Jbacteriol		R-0001
MD-pccA	Propionyl-CoA carboxylase, _x0003_ subunit	META1_3203	propionyl-CoA carboxylase alpha subunit	0	Chistoserdova et al. (2003) Jbacteriol		R-0034
MD-pccA	Propionyl-CoA carboxylase, _x0003_ subunit	META1_3203	propionyl-CoA carboxylase alpha subunit	0	Chistoserdova et al. (2003) Jbacteriol		R-0044
MD-pccB	Propionyl-CoA carboxylase, _x0004_ subunit	META1_0172	propionyl-CoA carboxylase beta chain	0	Chistoserdova et al. (2003) Jbacteriol		R-0034
MD-pccB	Propionyl-CoA carboxylase, _x0004_ subunit	META1_0172	propionyl-CoA carboxylase beta chain	0	Chistoserdova et al. (2003) Jbacteriol		R-0044
MD-pdhA	Pyruvate dehydrogenase, E1 component	META1_2986	pyruvate dehydrogenase E1 alpha subunit	2	Van Dien et al. (2003) Microbiology	gene association not sure	R-0055
MD-folE	GTP cyclohydrolase	META1_2264	GTP cyclohydrolase I	0	Chistoserdova et al. (2003) Jbacteriol	also heterotrophy	R-0496
MD-phaA	_x0004_-ketothiolase	META1_3700	beta-ketothiolase	0	Chistoserdova et al. (2003) Jbacteriol		R-0024
MD-mptG	mptG; Ribofuranosylaminobenzene 5-phosphate synthase, biosynthesis of H4MPT	META1_1760	ribofuranosylaminobenzene 5'-phosphate (RFAP) synthase		Kalyzuzhnaya et al. (2005) JB 187:4607-14		R-0631
MD-phaB	Acetoacetyl-CoA reductase	META1_3701	acetoacetyl-CoA reductase	0	Chistoserdova et al. (2003) Jbacteriol		R-0025
MD-ppc	PEP carboxylase	META1_1732	phosphoenolpyruvate carboxylase	0	Chistoserdova et al. (2003) Jbacteriol		R-0020
MD-ppsa	PEP synthase	META1_3097	Pyruvate phosphate dikinase (Pyruvate, orthophosphate dikinase)	2	Van Dien and Lidstrom (2002) Biotech. Bioeng.		R-0094
MD-scsA	scsA, succinyl-CoA synthase	META1_1539	succinyl-CoA synthetase, alpha subunit	2	Korotkova et al. 2005 JB 187	SCH might be the major enzyme converting succinyl-CoA into succinate in both the TCA cycle and for glyoxylate regeneration, or SCS and SCH may have reduntant functions	R-0089
MD-scsB	scsB, succinyl-CoA synthase	META1_1538	succinyl-CoA synthetase, beta subunit	2	Korotkova et al. 2005 JB 187		R-0089
MD-sdhA	Succinate dehydrogenase flavoprotein subunit	META1_3861	succinate dehydrogenase, flavoprotein subunit	0	Chistoserdova et al. (2003) Jbacteriol	also heterotrophy	R-0052
MD-serB	phosphoserine phosphatase	META1_2848	putative phosphoserine phosphatase (serB-like)	1	Okubo et al. (2010) JB		R-0251
MD-serB	phosphoserine phosphatase	META1_2848	putative phosphoserine phosphatase (serB-like)	1	Okubo et al. (2010) JB		R-0265
MD-sga	Serine glyoxylate aminotransferase	META1_1726	serine-glyoxylate aminotransferase (SGAT)	0	Chistoserdova et al. (2003) Jbacteriol		R-0016
MD-pdhA	Pyruvate dehydrogenase, E1 component	META1_2986	pyruvate dehydrogenase E1 alpha subunit	2	Van Dien et al. (2003) Microbiology	gene association not sure	R-0103
MD-mch	Methenyl-H4MPT cyclohydrolase	META1_1763	N(5),N(10)-methenyltetrahydromethanopterin cyclohydrolase (methenyl-H4MPT cyclohydrolase)	0	Chistoserdova et al. (2003) Jbacteriol		R-0006
SVD3	PEP carboxykinase	META1_1533	phosphoenolpyruvate carboxykinase	2	Van Dien and Lidstrom (2002) Biotech. Bioeng.		R-0057
MD-ftfL	Formyl-H4F ligase	META1_0329	formate-tetrahydrofolate ligase (formyltetrahydrofolate synthetase) (FHS) (FTHFS)	0	Chistoserdova et al. (2003) Jbacteriol		R-0012
MD-fumA	Fumarase	META1_1338	fumarase C	0	Van Dien et al. (2003) Microbiology; Korotkova et al. 2005 JB 187	These new mutants were tested for growth on methanol or succinate. Both mutants grew poorly on methanol, but also grew even more poorly on succinate (0-1), growth rates compared to wildtype	R-0053
MD-fumB	fumarase	META1_2857	fumarase C	2	Korotkova et al. 2005 JB 187		R-0053
MD-gck	Glycerate kinase	META1_2944	glycerate kinase	0	Chistoserdova et al. (2003) Jbacteriol		R-0018
MD-gcvP	glycine cleavage complex, gcvP	META1_0620	glycine decarboxylase, PLP-dependent, subunit (protein P) of glycine cleavage complex	2	Okubo et al. (2010) JB		R-0243
MD-gcvP	glycine cleavage complex, gcvP	META1_0620	glycine decarboxylase, PLP-dependent, subunit (protein P) of glycine cleavage complex	2	Okubo et al. (2010) JB		R-0244
MD-gcvP	glycine cleavage complex, gcvP	META1_0620	glycine decarboxylase, PLP-dependent, subunit (protein P) of glycine cleavage complex	2	Okubo et al. (2010) JB		R-0245
MD-gltA	citrate synthase	META1_5129	citrate synthase	0	Van Dien and Lidstrom (2002) Biotech. Bioeng.	!!! 0? No mutant obtained	R-0047
MD-glyA	Serine hydroxymethyltrasferase	META1_3384	serine hydroxymethyltransferase	0	Chistoserdova et al. (2003) Jbacteriol		R-0015
MD-hpr	Hydroxypyruvate reductase	META1_1727	Hydroxypyruvate reductase, NAD(P)H-dependent.	0	Chistoserdova et al. (2003) Jbacteriol		R-0017
MD-ibd2	methylsuccinyl-CoA dehydrogenase	META1_2223	methylsuccinyl-CoA dehydrogenase, putative isobutyryl-CoA dehydrogenase	0	Chistoserdova et al. (2003) Jbacteriol		R-0037
MD-mtdA	Methylene-H4MPT/Methylene-H4F dehydrogenase	META1_1728	NADP-dependent methylene-tetrahydromethanopterin/methylene-tetrahydrofolate dehydrogenase	0	Chistoserdova et al. (2003) Jbacteriol		R-0014
MD-mauB	Methylamine dehydrogenase large subunit	META1_2770	Methylamine dehydrogenase large subunit precursor (MADH)		Chistoserdova et al. (2003) Jbacteriol	methylamine : 0	R-0675
MD-mtdA	Methylene-H4MPT/Methylene-H4F dehydrogenase	META1_1728	NADP-dependent methylene-tetrahydromethanopterin/methylene-tetrahydrofolate dehydrogenase	0	Chistoserdova et al. (2003) Jbacteriol		R-0004
MD-mcl	Malyl-CoA lyase	META1_1733	malyl-CoA lyase/beta-methylmalyl-CoA lyase	0	Chistoserdova et al. (2003) Jbacteriol		R-0023
MD-mcl	Malyl-CoA lyase	META1_1733	malyl-CoA lyase/beta-methylmalyl-CoA lyase	0	Chistoserdova et al. (2003) Jbacteriol		R-0038
MD-mclA2	mclA2	META1_2137	malyl-CoA thioesterase	2	Okubo et al. (2010) JB		R-0989
MD-mcmA	Methylmalonyl-CoA mutase, _x0003_ subunit	META1_5251	methylmalonyl-CoA mutase, alpha subunit	0	Chistoserdova et al. (2003) Jbacteriol		R-0046
MD-mcmB	Methylmalonyl-CoA mutase, _x0004_ subunit	META1_2390	Methylmalonyl-CoA mutase, beta subunit	0	Chistoserdova et al. (2003) Jbacteriol		R-0046
MD-mdh	Malate dehydrogenase	META1_1537	malate dehydrogenase	0	Chistoserdova et al. (2003) Jbacteriol	also heterotrophy	R-0021
MD-meaA	ethylmalonyl-CoA mutase	META1_0180	ethylmalonyl-CoA mutase	0	Chistoserdova et al. (2003) Jbacteriol		R-0035
MD-meaB	Essential for methylmalonyl-CoA mutase reaction	META1_0188	methylmalonyl-CoA mutase accessory protein	0	Chistoserdova et al. (2003) Jbacteriol		R-0046
MD-meaC	mesaconyl-CoA hydratase	META1_4153	mesaconyl-CoA hydratase. Part of the ethylmalonyl-CoA pathway that is essential for growth on C1 and C2 compounds.	0	Chistoserdova et al. (2003) Jbacteriol		R-0036
MD-meaD	Unknown	META1_1433	cobalamin adenosyltransferase, methylmalonyl-CoA mutase cofactor biosynthesis protein	0	Chistoserdova et al. (2003) Jbacteriol		R-0046
MD-meaD	Unknown	META1_1433	cobalamin adenosyltransferase, methylmalonyl-CoA mutase cofactor biosynthesis protein	0	Chistoserdova et al. (2003) Jbacteriol		R-0083
MD-folK	2-Amino-4-hydroxy-6-hydroxymethyl-7,8-dihydropterin	META1_1743	2-amino-4-hydroxy-6-hydroxymethyldihydropteridine pyrophosphokinase (7,8-dihydro-6-hydroxymethylpterin-pyrophosphokinase, 6-hydroxymethyl-7,8-dihydropterin pyrophosphokinase, PPPK)	0	Chistoserdova et al. (2003) Jbacteriol	also heterotrophy	R-0500
MD-mauA	Methylamine dehydrogenase small subunit	META1_2773	Methylamine dehydrogenase small subunit precursor (MADH)		Chistoserdova et al. (2003) Jbacteriol	no growth on methylamine : 0	R-0675
