# Supplementary material for: Genome-scale reconstruction and system level investigation of the metabolic network of Methylobacterium extorquens AM1
Source: BMC Syst Biol. 2011 Nov 10;5:189. doi: 10.1186/1752-0509-5-189 (PMC3227643; doi:10.1186/1752-0509-5-189)
Supplement: Additional file 11 — Growth parameters measured for the 3 replicate 13C-methanol labeling experiments [file 1752-0509-5-189-S11.XLSX]

## Sheet: Additional file 11
Growth parameters of the 3 replicates during 13C-methanol labeling experiments
Microoraganism	Methylobacterium extorquens
Strain	AM1 (Wild Type)
Gaz	Air with 5% CO2 12C(98.1%)
	Substrate	Substarte concentration	Medium	Gas (CO2)	Correlation factor	Start OD	2 s	Final OD	m	2 s	Substrate	qsubstrate	2 s	Yield biomass
		mM		12C	g(CDW).L-1.OD-1			at harvest	(h-1)		at harvest	(mmol.g-1.h-1)		(g.g-1)
Biological replicate 1	13C meoh	129.28	minimal medium	0.05	0.27	0.028	0.002	1.14	0.087	0.002	49.98	16.17	0.585	0.175437
Biological replicate 2	13C meoh	122.64	minimal medium	0.05	0.27	0.034	0.005	2.21	0.105	0.0022	23	15.7497	0.676	0.219381
Biological replicate 3	13C meoh	126.12	minimal medium	0.05	0.27	0.022	0.002	2.75	0.121	0.005	23.615	15.1	0.6	0.265846
