# Supplementary material for: Genome-scale reconstruction and system level investigation of the metabolic network of Methylobacterium extorquens AM1
Source: BMC Syst Biol. 2011 Nov 10;5:189. doi: 10.1186/1752-0509-5-189 (PMC3227643; doi:10.1186/1752-0509-5-189)
Supplement: Additional file 12 — Fitting of the isotopomers data collected during 13C-methanol labeling experiments [file 1752-0509-5-189-S12.XLSX]

## Sheet: Additional file 12
Fitting of the isotopomers data collected during 13C-methanol labeling experiments
BIOLOGICAL REPLICATE 1							BIOLOGICAL REPLICATE 2							BIOLOGICAL REPLICATE 3
	Experimental data		Simulated data		Fitting			Experimental data		Simulated data		Fitting			Experimental data		Simulated data		Fitting
Amino acid	value	s	value	difference	Residuum	cummomer	Amino acid	value	s	value	difference	Residuum	cummomer	Amino acid	value	s	value	difference	Residuum	cummomer
Ile	0.313	0.01	0.309057	-0.0039426	0.155441	$010xx	Ile	0.312	0.01	0.308348	-0.00365224	0.133389	$010xx	Ile	0.307	0.01	0.305029	-0.00197135	0.0388621	$010xx
Ile	0.025	0.01	0.0247286	-0.000271392	0.000736538	$110xx	Ile	0.033	0.01	0.0403809	0.00738094	0.544782	$110xx	Ile	0.036	0.01	0.0327155	-0.00328446	0.107877	$110xx
Ile	0.607	0.01	0.609429	0.00242949	0.0590244	$011xx	Ile	0.586	0.01	0.586006	6.27404e-06	3.93636e-07	$011xx	Ile	0.585	0.01	0.586963	0.00196322	0.0385422	$011xx
Ile	0.054	0.01	0.0487623	-0.00523772	0.274337	$111xx	Ile	0.066	0.01	0.0767428	0.0107428	1.15409	$111xx	Ile	0.07	0.01	0.0629541	-0.00704586	0.496441	$111xx
Ile	0.311	0.01	0.308143	-0.00285673	0.0816092	$xx010	Ile	0.308	0.01	0.308585	0.00058492	0.00342131	$xx010	Ile	0.303	0.01	0.306653	0.00365305	0.133448	$xx010
Ile	0.63	0.01	0.632132	0.00213236	0.0454697	$xx110+$xx011	Ile	0.615	0.01	0.616462	0.00146249	0.0213886	$xx110+$xx011	Ile	0.617	0.01	0.617355	0.000355362	0.00126282	$xx110+$xx011
Ile	0.058	0.01	0.0483222	-0.00967779	0.936596	$xx111	Ile	0.076	0.01	0.0570246	-0.0189754	3.60066	$xx111	Ile	0.078	0.01	0.0524683	-0.0255317	6.51868	$xx111
Ile	0.227	0.01	0.226989	-1.09192e-05	1.19229e-06	$xxx01	Ile	-	-				$xxx01	Ile	0.244	0.014	0.244677	0.000677496	0.00234184	$xxx01
Ile	0.772	0.012	0.772005	4.62315e-06	1.48427e-07	$xxx11	Ile	-	-				$xxx11	Ile	0.755	0.024	0.754354	-0.000645791	0.000724038	$xxx11
Ilex	0.344	0.01	0.345457	0.00145703	0.0212294	$xxxx01	Ilex	0.352	0.01	0.350531	-0.00146873	0.0215718	$xxxx01	Ilex	0.346	0.01	0.347499	0.00149885	0.0224655	$xxxx01
Ilex	0.655	0.01	0.654231	-0.000769364	0.0059192	$xxxx11	Ilex	0.647	0.011	0.647961	0.000961405	0.00763884	$xxxx11	Ilex	0.653	0.012	0.651849	-0.00115061	0.00919371	$xxxx11
Ilex	0.004	0.03	0.00327003	-0.000729974	0.000592068	$000000	Ilex	0.004	0.03	0.00344416	-0.000555837	0.000343284	$000000	Ilex	0.004	0.03	0.00369228	-0.000307721	0.000105214	$000000
Ilex	0.038	0.03	0.044859	0.00685896	0.0522726	$000001+$000010+$000100+$001000+$010000+$100000	Ilex	0.038	0.03	0.0459768	0.00797678	0.070699	$000001+$000010+$000100+$001000+$010000+$100000	Ilex	0.038	0.03	0.0477555	0.00975549	0.105744	$000001+$000010+$000100+$001000+$010000+$100000
Ilex	0.203	0.011	0.205574	0.00257389	0.0547514	$000011+$000101+$000110+$001001+$001010+$001100+$010001+$010010+$010100+$011000+$100001+$100010+$100100+$101000+$110000	Ilex	0.203	0.011	0.205574	0.00257354	0.0547366	$000011+$000101+$000110+$001001+$001010+$001100+$010001+$010010+$010100+$011000+$100001+$100010+$100100+$101000+$110000	Ilex	0.203	0.011	0.208918	0.00591812	0.289455	$000011+$000101+$000110+$001001+$001010+$001100+$010001+$010010+$010100+$011000+$100001+$100010+$100100+$101000+$110000
Ilex	0.383	0.01	0.384828	0.0018283	0.0334268	$000111+$001011+$001101+$001110+$010011+$010101+$010110+$011001+$011010+$011100+$100011+$100101+$100110+$101001+$101010+$101100+$110001+$110010+$110100+$111000	Ilex	0.383	0.01	0.384122	0.00112242	0.0125983	$000111+$001011+$001101+$001110+$010011+$010101+$010110+$011001+$011010+$011100+$100011+$100101+$100110+$101001+$101010+$101100+$110001+$110010+$110100+$111000	Ilex	0.383	0.01	0.383101	0.000101407	0.000102835	$000111+$001011+$001101+$001110+$010011+$010101+$010110+$011001+$011010+$011100+$100011+$100101+$100110+$101001+$101010+$101100+$110001+$110010+$110100+$111000
Ilex	0.298	0.025	0.273653	-0.0243474	0.948473	$001111+$010111+$011011+$011101+$011110+$100111+$101011+$101101+$101110+$110011+$110101+$110110+$111001+$111010+$111100	Ilex	0.298	0.025	0.279876	-0.0181241	0.525573	$001111+$010111+$011011+$011101+$011110+$100111+$101011+$101101+$101110+$110011+$110101+$110110+$111001+$111010+$111100	Ilex	0.298	0.025	0.27499	-0.02301	0.847133	$001111+$010111+$011011+$011101+$011110+$100111+$101011+$101101+$101110+$110011+$110101+$110110+$111001+$111010+$111100
Ilex	0.063	0.03	0.0363702	-0.0266298	0.78794	$011111+$101111+$110111+$111011+$111101+$111110	Ilex	0.063	0.03	0.0428855	-0.0201145	0.449546	$011111+$101111+$110111+$111011+$111101+$111110	Ilex	0.063	0.03	0.0417974	-0.0212026	0.499502	$011111+$101111+$110111+$111011+$111101+$111110
Ilex	0.009	0.03	0.00134725	-0.00765275	0.0650718	$111111	Ilex	0.009	0.03	0.00185158	-0.00714842	0.0567777	$111111	Ilex	0.009	0.03	0.0017961	-0.0072039	0.0576624	$111111
Lser	0.01	0.01	0.00919897	-0.000801026	0.00641643	$010	Lser	0.007	0.01	0.00989069	0.00289069	0.0835611	$010	Lser	0.005	0.01	0.00905016	0.00405016	0.164038	$010
Lser	0.011	0.01	0.0007254	-0.0102746	1.05567	$110	Lser	0.018	0.01	0.0017956	-0.0162044	2.62583	$110	Lser	0.012	0.01	0.0009076	-0.0110924	1.23041	$110
Lser	0.903	0.01	0.903157	0.000156865	0.000246065	$011	Lser	0.877	0.01	0.877594	0.00059387	0.00352682	$011	Lser	0.892	0.01	0.892068	6.84401e-05	4.68405e-05	$011
Lser	0.073	0.01	0.0712189	-0.00178115	0.031725	$111	Lser	0.096	0.01	0.0902295	-0.00577052	0.33299	$111	Lser	0.089	0.01	0.0880041	-0.000995866	0.00991749	$111
Lser	0.311	0.01	0.324817	0.0138172	1.90916	$x01	Lser	0.323	0.065	0.334222	0.0112219	0.0298062	$x01	Lser	0.319	0.074	0.332081	0.0130812	0.0312487	$x01
Lser	0.688	0.01	0.681414	-0.00658642	0.433809	$x11	Lser	0.676	0.102	0.66205	-0.0139503	0.0187055	$x11	Lser	0.68	0.117	0.663637	-0.0163633	0.01956	$x11
Lser	0.007	0.03	0.00308469	-0.00391531	0.0170329	$000	Lser	0.007	0.03	0.00348318	-0.00351682	0.0137423	$000	Lser	0.007	0.03	0.00314788	-0.00385212	0.0164876	$000
Lser	0.283	0.035	0.309747	0.0267466	0.583984	$001+$010+$100	Lser	0.283	0.035	0.318506	0.0355065	1.02915	$001+$010+$100	Lser	0.283	0.035	0.316963	0.0339634	0.941643	$001+$010+$100
Lser	0.677	0.038	0.660149	-0.0168511	0.196648	$011+$101+$110	Lser	0.677	0.038	0.651811	-0.0251889	0.439392	$011+$101+$110	Lser	0.677	0.038	0.653346	-0.0236539	0.387471	$011+$101+$110
Lser	0.033	0.03	0.0501307	0.0171307	0.326069	$111	Lser	0.033	0.03	0.0634989	0.0304989	1.03353	$111	Lser	0.033	0.03	0.061304	0.028304	0.890132	$111
Lys	0.317	0.01	0.316669	-0.000330588	0.00109289	$x010xx	Lys	0.32	0.01	0.319111	-0.000888592	0.00789597	$x010xx	Lys	0.316	0.01	0.31488	-0.00111962	0.0125356	$x010xx
Lys	0.631	0.01	0.631332	0.000332087	0.00110281	$x110xx+$x011xx	Lys	0.62	0.01	0.620968	0.000968121	0.00937259	$x110xx+$x011xx	Lys	0.624	0.01	0.625107	0.00110748	0.0122651	$x110xx+$x011xx
Lys	0.05	0.01	0.0478042	-0.00219583	0.0482166	$x111xx	Lys	0.058	0.01	0.0518777	-0.00612233	0.37483	$x111xx	Lys	0.059	0.01	0.0525327	-0.00646735	0.418266	$x111xx
Lys	0.317	0.01	0.314119	-0.00288147	0.0830285	$xxx010	Lys	0.319	0.01	0.317455	-0.00154468	0.0238604	$xxx010	Lys	0.317	0.01	0.317306	0.000305974	0.000936202	$xxx010
Lys	0.624	0.01	0.626246	0.00224649	0.0504674	$xxx110+$xxx011	Lys	0.616	0.01	0.617745	0.00174549	0.0304673	$xxx110+$xxx011	Lys	0.623	0.01	0.623368	0.000368263	0.00135617	$xxx110+$xxx011
Lys	0.058	0.01	0.0474191	-0.0105809	1.11956	$xxx111	Lys	0.063	0.01	0.0516084	-0.0113916	1.29768	$xxx111	Lys	0.059	0.01	0.0528152	-0.00618478	0.382515	$xxx111
Phe	0.023	0.02	0.0261485	0.00314854	0.0247832	$x0xxxxx	Phe	0.029	0.02	0.0436393	0.0146393	0.535771	$x0xxxxx	Phe	0.023	0.02	0.029191	0.00619102	0.0958217	$x0xxxxx
Phe	0.977	0.05	0.976473	-0.000526958	0.000111074	$x1xxxxx	Phe	0.971	0.05	0.96687	-0.00412961	0.00682146	$x1xxxxx	Phe	0.977	0.05	0.975843	-0.00115747	0.000535899	$x1xxxxx
Phe	0.6125	0.02	0.615009	0.00250885	0.0157358	$xx0xxxx	Phe	0.597	0.02	0.601904	0.00490396	0.060122	$xx0xxxx	Phe	0.601	0.02	0.602756	0.00175601	0.00770896	$xx0xxxx
Phe	0.3875	0.02	0.383476	-0.00402363	0.0404739	$xx1xxxx	Phe	0.403	0.02	0.395537	-0.00746253	0.139224	$xx1xxxx	Phe	0.399	0.02	0.396329	-0.00267063	0.0178306	$xx1xxxx
Phe	0.203	0.01	0.198815	-0.00418531	0.175168	$010xxxx	Phe	0.209	0.013	0.203746	-0.00525424	0.163355	$010xxxx	Phe	0.199	0.01	0.199833	0.00083349	0.00694705	$010xxxx
Phe	0.536	0.01	0.537098	0.00109791	0.0120541	$110xxxx+$011xxxx	Phe	0.536	0.014	0.535654	-0.000345747	0.000609905	$110xxxx+$011xxxx	Phe	0.53	0.01	0.530505	0.000504702	0.00254724	$110xxxx+$011xxxx
Phe	0.259	0.016	0.261374	0.00237431	0.022021	$111xxxx	Phe	0.254	0.021	0.266066	0.0120655	0.330105	$111xxxx	Phe	0.27	0.015	0.266331	-0.00366908	0.0598317	$111xxxx
Phe	0.02	0.021	0.0131704	-0.00682958	0.105767	$x010xxx	Phe	0.024	0.019	0.0261216	0.0021216	0.0124687	$x010xxx	Phe	0.019	0.019	0.0147032	-0.00429677	0.0511419	$x010xxx
Phe	0.899	0.022	0.899365	0.00036486	0.000275048	$x110xxx+$x011xxx	Phe	0.89	0.021	0.889626	-0.000373849	0.000316924	$x110xxx+$x011xxx	Phe	0.887	0.02	0.887232	0.000232069	0.00013464	$x110xxx+$x011xxx
Phe	0.08	0.037	0.0708395	-0.00916054	0.061297	$x111xxx	Phe	0.085	0.035	0.0929187	0.00791867	0.051188	$x111xxx	Phe	0.092	0.034	0.0875121	-0.00448788	0.017423	$x111xxx
Tyr	0.101	0.01	0.107113	0.00611334	0.373729	$x010xxxxx	Tyr	0.109	0.01	0.113942	0.00494176	0.24421	$x010xxxxx	Tyr	0.104	0.016	0.112717	0.00871728	0.29684	$x010xxxxx
Tyr	0.215	0.01	0.221172	0.00617168	0.380896	$x110xxxxx	Tyr	0.22	0.011	0.223805	0.00380458	0.119627	$x110xxxxx	Tyr	0.218	0.019	0.223458	0.00545805	0.0825217	$x110xxxxx
Tyr	0.219	0.01	0.2219	0.00289989	0.0840936	$x011xxxxx	Tyr	0.221	0.01	0.224204	0.00320402	0.102658	$x011xxxxx	Tyr	0.219	0.019	0.223834	0.00483351	0.064717	$x011xxxxx
Tyr	0.464	0.01	0.458187	-0.0058127	0.337875	$x111xxxxx	Tyr	0.448	0.013	0.440382	-0.0076181	0.343405	$x111xxxxx	Tyr	0.457	0.024	0.443742	-0.0132579	0.305161	$x111xxxxx
Tyr	0.001	0.02	4.42e-07	-0.000999558	0.00249779	$000000000	Tyr	0.001	0.02	1.115e-06	-0.000998885	0.00249443	$000000000	Tyr	0.001	0.02	4.48e-07	-0.000999552	0.00249776	$000000000
Tyr	0	0.03	6.53689e-05	6.53689e-05	4.74788e-06	$000000001+$000000010+$000000100+$000001000+$000010000+$000100000+$001000000+$010000000+$100000000	Tyr	0	0.03	0.000106854	0.000106854	1.26863e-05	$000000001+$000000010+$000000100+$000001000+$000010000+$000100000+$001000000+$010000000+$100000000	Tyr	0	0.03	6.75898e-05	6.75898e-05	5.07598e-06	$000000001+$000000010+$000000100+$000001000+$000010000+$000100000+$001000000+$010000000+$100000000
Tyr	0.003	0.03	0.0026875	-0.000312505	0.00010851	$000000011+$000000101+$000000110+$000001001+$000001010+$000001100+$000010001+$000010010+$000010100+$000011000+$000100001+$000100010+$000100100+$000101000+$000110000+$001000001+$001000010+$001000100+$001001000+$001010000+$001100000+$010000001+$010000010+$010000100+$010001000+$010010000+$010100000+$011000000+$100000001+$100000010+$100000100+$100001000+$100010000+$100100000+$101000000+$110000000	Tyr	0.003	0.03	0.00346051	0.000460511	0.000235633	$000000011+$000000101+$000000110+$000001001+$000001010+$000001100+$000010001+$000010010+$000010100+$000011000+$000100001+$000100010+$000100100+$000101000+$000110000+$001000001+$001000010+$001000100+$001001000+$001010000+$001100000+$010000001+$010000010+$010000100+$010001000+$010010000+$010100000+$011000000+$100000001+$100000010+$100000100+$100001000+$100010000+$100100000+$101000000+$110000000	Tyr	0.003	0.03	0.00277474	-0.000225263	5.63816e-05	$000000011+$000000101+$000000110+$000001001+$000001010+$000001100+$000010001+$000010010+$000010100+$000011000+$000100001+$000100010+$000100100+$000101000+$000110000+$001000001+$001000010+$001000100+$001001000+$001010000+$001100000+$010000001+$010000010+$010000100+$010001000+$010010000+$010100000+$011000000+$100000001+$100000010+$100000100+$100001000+$100010000+$100100000+$101000000+$110000000
Tyr	0.036	0.03	0.0403922	0.00439222	0.0214351	$000000111+$000001011+$000001101+$000001110+$000010011+$000010101+$000010110+$000011001+$000011010+$000011100+$000100011+$000100101+$000100110+$000101001+$000101010+$000101100+$000110001+$000110010+$000110100+$000111000+$001000011+$001000101+$001000110+$001001001+$001001010+$001001100+$001010001+$001010010+$001010100+$001011000+$001100001+$001100010+$001100100+$001101000+$001110000+$010000011+$01…	Tyr	0.036	0.03	0.0440604	0.00806036	0.0721882	$000000111+$000001011+$000001101+$000001110+$000010011+$000010101+$000010110+$000011001+$000011010+$000011100+$000100011+$000100101+$000100110+$000101001+$000101010+$000101100+$000110001+$000110010+$000110100+$000111000+$001000011+$001000101+$001000110+$001001001+$001001010+$001001100+$001010001+$001010010+$001010100+$001011000+$001100001+$001100010+$001100100+$001101000+$001110000+$010000011+$01…	Tyr	0.036	0.03	0.0408449	0.00484487	0.0260808	$000000111+$000001011+$000001101+$000001110+$000010011+$000010101+$000010110+$000011001+$000011010+$000011100+$000100011+$000100101+$000100110+$000101001+$000101010+$000101100+$000110001+$000110010+$000110100+$000111000+$001000011+$001000101+$001000110+$001001001+$001001010+$001001100+$001010001+$001010010+$001010100+$001011000+$001100001+$001100010+$001100100+$001101000+$001110000+$010000011+$01…
Tyr	0.188	0.013	0.193545	0.00554476	0.18192	$000001111+$000010111+$000011011+$000011101+$000011110+$000100111+$000101011+$000101101+$000101110+$000110011+$000110101+$000110110+$000111001+$000111010+$000111100+$001000111+$001001011+$001001101+$001001110+$001010011+$001010101+$001010110+$001011001+$001011010+$001011100+$001100011+$001100101+$001100110+$001101001+$001101010+$001101100+$001110001+$001110010+$001110100+$001111000+$010000111+$01…	Tyr	0.188	0.013	0.196478	0.00847779	0.425284	$000001111+$000010111+$000011011+$000011101+$000011110+$000100111+$000101011+$000101101+$000101110+$000110011+$000110101+$000110110+$000111001+$000111010+$000111100+$001000111+$001001011+$001001101+$001001110+$001010011+$001010101+$001010110+$001011001+$001011010+$001011100+$001100011+$001100101+$001100110+$001101001+$001101010+$001101100+$001110001+$001110010+$001110100+$001111000+$010000111+$01…	Tyr	0.188	0.013	0.191616	0.00361591	0.0773656	$000001111+$000010111+$000011011+$000011101+$000011110+$000100111+$000101011+$000101101+$000101110+$000110011+$000110101+$000110110+$000111001+$000111010+$000111100+$001000111+$001001011+$001001101+$001001110+$001010011+$001010101+$001010110+$001011001+$001011010+$001011100+$001100011+$001100101+$001100110+$001101001+$001101010+$001101100+$001110001+$001110010+$001110100+$001111000+$010000111+$01…
Tyr	0.389	0.029	0.385263	-0.00373692	0.0166048	$000011111+$000101111+$000110111+$000111011+$000111101+$000111110+$001001111+$001010111+$001011011+$001011101+$001011110+$001100111+$001101011+$001101101+$001101110+$001110011+$001110101+$001110110+$001111001+$001111010+$001111100+$010001111+$010010111+$010011011+$010011101+$010011110+$010100111+$010101011+$010101101+$010101110+$010110011+$010110101+$010110110+$010111001+$010111010+$010111100+$01…	Tyr	0.389	0.029	0.377721	-0.0112788	0.151263	$000011111+$000101111+$000110111+$000111011+$000111101+$000111110+$001001111+$001010111+$001011011+$001011101+$001011110+$001100111+$001101011+$001101101+$001101110+$001110011+$001110101+$001110110+$001111001+$001111010+$001111100+$010001111+$010010111+$010011011+$010011101+$010011110+$010100111+$010101011+$010101101+$010101110+$010110011+$010110101+$010110110+$010111001+$010111010+$010111100+$01…	Tyr	0.389	0.029	0.37777	-0.0112297	0.149948	$000011111+$000101111+$000110111+$000111011+$000111101+$000111110+$001001111+$001010111+$001011011+$001011101+$001011110+$001100111+$001101011+$001101101+$001101110+$001110011+$001110101+$001110110+$001111001+$001111010+$001111100+$010001111+$010010111+$010011011+$010011101+$010011110+$010100111+$010101011+$010101101+$010101110+$010110011+$010110101+$010110110+$010111001+$010111010+$010111100+$01…
Tyr	0.312	0.013	0.309214	-0.00278582	0.045922	$000111111+$001011111+$001101111+$001110111+$001111011+$001111101+$001111110+$010011111+$010101111+$010110111+$010111011+$010111101+$010111110+$011001111+$011010111+$011011011+$011011101+$011011110+$011100111+$011101011+$011101101+$011101110+$011110011+$011110101+$011110110+$011111001+$011111010+$011111100+$100011111+$100101111+$100110111+$100111011+$100111101+$100111110+$101001111+$101010111+$10…	Tyr	0.312	0.013	0.308147	-0.00385337	0.0878606	$000111111+$001011111+$001101111+$001110111+$001111011+$001111101+$001111110+$010011111+$010101111+$010110111+$010111011+$010111101+$010111110+$011001111+$011010111+$011011011+$011011101+$011011110+$011100111+$011101011+$011101101+$011101110+$011110011+$011110101+$011110110+$011111001+$011111010+$011111100+$100011111+$100101111+$100110111+$100111011+$100111101+$100111110+$101001111+$101010111+$10…	Tyr	0.312	0.013	0.311441	-0.000559165	0.00185009	$000111111+$001011111+$001101111+$001110111+$001111011+$001111101+$001111110+$010011111+$010101111+$010110111+$010111011+$010111101+$010111110+$011001111+$011010111+$011011011+$011011101+$011011110+$011100111+$011101011+$011101101+$011101110+$011110011+$011110101+$011110110+$011111001+$011111010+$011111100+$100011111+$100101111+$100110111+$100111011+$100111101+$100111110+$101001111+$101010111+$10…
Tyr	0.06	0.03	0.0637951	0.00379512	0.0160032	$001111111+$010111111+$011011111+$011101111+$011110111+$011111011+$011111101+$011111110+$100111111+$101011111+$101101111+$101110111+$101111011+$101111101+$101111110+$110011111+$110101111+$110110111+$110111011+$110111101+$110111110+$111001111+$111010111+$111011011+$111011101+$111011110+$111100111+$111101011+$111101101+$111101110+$111110011+$111110101+$111110110+$111111001+$111111010+$111111100	Tyr	0.06	0.03	0.0803757	0.0203757	0.461298	$001111111+$010111111+$011011111+$011101111+$011110111+$011111011+$011111101+$011111110+$100111111+$101011111+$101101111+$101110111+$101111011+$101111101+$101111110+$110011111+$110101111+$110110111+$110111011+$110111101+$110111110+$111001111+$111010111+$111011011+$111011101+$111011110+$111100111+$111101011+$111101101+$111101110+$111110011+$111110101+$111110110+$111111001+$111111010+$111111100	Tyr	0.06	0.03	0.0796555	0.0196555	0.429264	$001111111+$010111111+$011011111+$011101111+$011110111+$011111011+$011111101+$011111110+$100111111+$101011111+$101101111+$101110111+$101111011+$101111101+$101111110+$110011111+$110101111+$110110111+$110111011+$110111101+$110111110+$111001111+$111010111+$111011011+$111011101+$111011110+$111100111+$111101011+$111101101+$111101110+$111110011+$111110101+$111110110+$111111001+$111111010+$111111100
Tyr	0.006	0.03	0.00501188	-0.000988121	0.00108487	$011111111+$101111111+$110111111+$111011111+$111101111+$111110111+$111111011+$111111101+$111111110	Tyr	0.006	0.03	0.00828633	0.00228633	0.0058081	$011111111+$101111111+$110111111+$111011111+$111101111+$111110111+$111111011+$111111101+$111111110	Tyr	0.006	0.03	0.00798352	0.00198352	0.0043715	$011111111+$101111111+$110111111+$111011111+$111101111+$111110111+$111111011+$111111101+$111111110
Tyr	0.005	0.03	0.00013583	-0.00486417	0.0262891	$111111111	Tyr	0.005	0.03	0.00029722	-0.00470278	0.0245735	$111111111	Tyr	0.005	0.03	0.00027735	-0.00472265	0.0247815	$111111111
akg	0.171	0.02	0.151353	-0.0196473	0.965042	$x0xxx	akg	0.179	0.02	0.163507	-0.0154926	0.600052	$x0xxx	akg	0.171	0.02	0.159312	-0.0116876	0.3415	$x0xxx
akg	0.828	0.02	0.831576	0.00357595	0.0319685	$x1xxx	akg	0.82	0.02	0.823078	0.00307766	0.02368	$x1xxx	akg	0.828	0.02	0.830243	0.00224269	0.0125742	$x1xxx
akg	0.34	0.02	0.334185	-0.00581488	0.0845321	$xx0xx	akg	0.349	0.02	0.343516	-0.0054837	0.0751775	$xx0xx	akg	0.341	0.02	0.341303	0.000303362	0.000230071	$xx0xx
akg	0.659	0.02	0.661936	0.0029357	0.0215459	$xx1xx	akg	0.65	0.02	0.652885	0.00288526	0.0208118	$xx1xx	akg	0.658	0.02	0.657843	-0.000157391	6.19298e-05	$xx1xx
akg	0.24	0.02	0.213272	-0.026728	1.78596	$xxx0x	akg	0.247	0.02	0.230016	-0.0169843	0.721169	$xxx0x	akg	0.24	0.02	0.229879	-0.0101205	0.25606	$xxx0x
akg	0.759	0.02	0.766437	0.00743743	0.138288	$xxx1x	akg	0.752	0.02	0.75716	0.00515963	0.0665544	$xxx1x	akg	0.759	0.02	0.762053	0.00305293	0.0233009	$xxx1x
akg	0.928	0.04	0.927906	-9.44523e-05	5.57577e-06	$xxxx0	akg	0.933	0.02	0.931372	-0.00162779	0.00662428	$xxxx0	akg	0.941	0.04	0.938676	-0.00232395	0.00337547	$xxxx0
akg	0.072	0.04	0.0731973	0.00119735	0.000896029	$xxxx1	akg	0.066	0.02	0.08404	0.01804	0.813604	$xxxx1	akg	0.059	0.04	0.0847421	0.0257421	0.41416	$xxxx1
akg	0.324	0.02	0.322474	-0.00152589	0.00582082	$010xx	akg	0.322	0.02	0.320341	-0.00165937	0.00688375	$010xx	akg	0.316	0.02	0.324545	0.0085454	0.18256	$010xx
akg	0.016	0.02	0.0254194	0.00941936	0.221811	$110xx	akg	0.025	0.02	0.0278936	0.00289356	0.0209318	$110xx	akg	0.027	0.02	0.0285544	0.00155443	0.00604063	$110xx
akg	0.624	0.02	0.623369	-0.000630717	0.000994509	$011xx	akg	0.597	0.02	0.598015	0.00101514	0.00257628	$011xx	akg	0.622	0.02	0.61574	-0.00625973	0.0979606	$011xx
akg	0.036	0.02	0.0491415	0.0131415	0.431749	$111xx	akg	0.055	0.02	0.0519955	-0.00300446	0.022567	$111xx	akg	0.035	0.02	0.0541451	0.0191451	0.916337	$111xx
akg	0.034	0.011	0.0353037	0.00130366	0.0140457	$x010x	akg	0.034	0.011	0.0400985	0.00609849	0.307369	$x010x	akg	0.03	0.011	0.0385476	0.00854761	0.603816	$x010x
akg	0.322	0.01	0.310953	-0.0110468	1.22032	$x110x+$x011x	akg	0.331	0.01	0.326476	-0.00452359	0.204629	$x110x+$x011x	akg	0.322	0.01	0.322092	9.15714e-05	8.38532e-05	$x110x+$x011x
akg	0.643	0.019	0.661537	0.0185374	0.9519	$x111x	akg	0.633	0.019	0.640188	0.00718826	0.143133	$x111x	akg	0.646	0.02	0.644126	-0.00187417	0.00878128	$x111x
akg	0.319	0.01	0.311273	-0.00772726	0.597106	$xx010	akg	0.321	0.01	0.315185	-0.00581483	0.338123	$xx010	akg	0.315	0.01	0.31067	-0.00433035	0.187519	$xx010
akg	0.613	0.01	0.616552	0.0035521	0.126174	$xx110	akg	0.596	0.01	0.599039	0.00303926	0.0923712	$xx110	akg	0.596	0.01	0.598798	0.00279789	0.0782819	$xx110
akg	0.019	0.01	0.0245488	0.00554882	0.307894	$xx011	akg	0.026	0.01	0.027983	0.00198301	0.0393232	$xx011	akg	0.027	0.01	0.027729	0.000729045	0.00531507	$xx011
akg	0.047	0.01	0.048625	0.00162496	0.0264049	$xx111	akg	0.054	0.01	0.0531844	-0.000815642	0.00665271	$xx111	akg	0.06	0.01	0.0534461	-0.00655386	0.429531	$xx111
akg	0.199	0.01	0.220439	0.021439	4.5963	$xxx01	akg	0.242	0.01	0.24444	0.00244041	0.0595559	$xxx01	akg	0.231	0.01	0.241167	0.0101673	1.03373	$xxx01
akg	0.8	0.012	0.791401	-0.00859921	0.513517	$xxx11	akg	0.757	0.011	0.756045	-0.000954713	0.00753287	$xxx11	akg	0.768	0.01	0.764794	-0.00320611	0.102791	$xxx11
akg	0.009	0.03	0.00896586	-3.41382e-05	1.29491e-06	$00000	akg	0.009	0.03	0.0108108	0.00181077	0.00364322	$00000	akg	0.009	0.03	0.0104118	0.00141176	0.00221452	$00000
akg	0.111	0.02	0.108988	-0.00201196	0.0101199	$00001+$00010+$00100+$01000+$10000	akg	0.111	0.02	0.119318	0.00831761	0.172957	$00001+$00010+$00100+$01000+$10000	akg	0.111	0.02	0.116676	0.00567571	0.0805342	$00001+$00010+$00100+$01000+$10000
akg	0.412	0.021	0.3941	-0.0179	0.72655	$00011+$00101+$00110+$01001+$01010+$01100+$10001+$10010+$10100+$11000	akg	0.412	0.021	0.401413	-0.0105873	0.254175	$00011+$00101+$00110+$01001+$01010+$01100+$10001+$10010+$10100+$11000	akg	0.412	0.021	0.398107	-0.0138934	0.437704	$00011+$00101+$00110+$01001+$01010+$01100+$10001+$10010+$10100+$11000
akg	0.429	0.02	0.442061	0.0130608	0.42646	$00111+$01011+$01101+$01110+$10011+$10101+$10110+$11001+$11010+$11100	akg	0.429	0.02	0.433191	0.00419148	0.0439213	$00111+$01011+$01101+$01110+$10011+$10101+$10110+$11001+$11010+$11100	akg	0.429	0.02	0.436462	0.00746176	0.139195	$00111+$01011+$01101+$01110+$10011+$10101+$10110+$11001+$11010+$11100
akg	0.032	0.03	0.0625725	0.0305725	1.03853	$01111+$10111+$11011+$11101+$11110	akg	0.032	0.03	0.067048	0.035048	1.36485	$01111+$10111+$11011+$11101+$11110	akg	0.032	0.03	0.0682132	0.0362132	1.45711	$01111+$10111+$11011+$11101+$11110
akg	0.008	0.03	0.00237442	-0.00562558	0.0351635	$11111	akg	0.008	0.03	0.0028118	-0.0051882	0.0299082	$11111	akg	0.008	0.03	0.0028871	-0.0051129	0.0290464	$11111
gly	0.321	0.02	0.299193	-0.0218072	1.18888	$00	gly	0.327	0.02	0.303281	-0.0237191	1.40649	$00	gly	0.32	0.02	0.302957	-0.0170433	0.726189	$00
gly	0.015	0.02	0.0236062	0.00860617	0.185166	$10	gly	0.022	0.02	0.0321082	0.0101082	0.255438	$10	gly	0.025	0.02	0.0305506	0.00555058	0.0770225	$10
gly	0.617	0.02	0.627703	0.0107032	0.286396	$01	gly	0.598	0.02	0.602698	0.00469813	0.055181	$01	gly	0.589	0.02	0.606647	0.0176469	0.778535	$01
gly	0.047	0.02	0.0494978	0.00249782	0.0155978	$11	gly	0.054	0.02	0.0619128	0.00791284	0.156533	$11	gly	0.066	0.02	0.0598458	-0.00615417	0.0946845	$11
gly	0.93	0.01	0.92966	-0.000339771	0.00115444	$01	gly	0.905	0.01	0.905105	0.000104994	0.000110238	$01	gly	0.916	0.01	0.915281	-0.000719416	0.0051756	$01
gly	0.069	0.01	0.0733088	0.00430878	0.185656	$11	gly	0.094	0.01	0.0929779	-0.00102208	0.0104464	$11	gly	0.083	0.01	0.0902926	0.0072926	0.53182	$11
his	0.001	0.03	5.418e-06	-0.000994582	0.0010991	$000000	his	0.001	0.03	1.0295e-05	-0.000989705	0.00108835	$000000	his	0.001	0.03	5.136e-06	-0.000994864	0.00109973	$000000
his	0	0.03	0.00106032	0.00106032	0.0012492	$000001+$000010+$000100+$001000+$010000+$100000	his	0	0.03	0.00150937	0.00150937	0.00253135	$000001+$000010+$000100+$001000+$010000+$100000	his	0	0.03	0.00102364	0.00102364	0.00116427	$000001+$000010+$000100+$001000+$010000+$100000
his	0.046	0.03	0.0542894	0.00828939	0.0763488	$000011+$000101+$000110+$001001+$001010+$001100+$010001+$010010+$010100+$011000+$100001+$100010+$100100+$101000+$110000	his	0.046	0.03	0.0509017	0.0049017	0.0266963	$000011+$000101+$000110+$001001+$001010+$001100+$010001+$010010+$010100+$011000+$100001+$100010+$100100+$101000+$110000	his	0.046	0.03	0.0534505	0.00745052	0.061678	$000011+$000101+$000110+$001001+$001010+$001100+$010001+$010010+$010100+$011000+$100001+$100010+$100100+$101000+$110000
his	0.236	0.026	0.243867	0.00786666	0.0915449	$000111+$001011+$001101+$001110+$010011+$010101+$010110+$011001+$011010+$011100+$100011+$100101+$100110+$101001+$101010+$101100+$110001+$110010+$110100+$111000	his	0.236	0.026	0.239257	0.00325732	0.0156955	$000111+$001011+$001101+$001110+$010011+$010101+$010110+$011001+$011010+$011100+$100011+$100101+$100110+$101001+$101010+$101100+$110001+$110010+$110100+$111000	his	0.236	0.026	0.246302	0.0103018	0.156992	$000111+$001011+$001101+$001110+$010011+$010101+$010110+$011001+$011010+$011100+$100011+$100101+$100110+$101001+$101010+$101100+$110001+$110010+$110100+$111000
his	0.401	0.015	0.400076	-0.000924021	0.00379473	$001111+$010111+$011011+$011101+$011110+$100111+$101011+$101101+$101110+$110011+$110101+$110110+$111001+$111010+$111100	his	0.401	0.015	0.401363	0.000363106	0.000585983	$001111+$010111+$011011+$011101+$011110+$100111+$101011+$101101+$101110+$110011+$110101+$110110+$111001+$111010+$111100	his	0.401	0.015	0.399876	-0.00112388	0.00561376	$001111+$010111+$011011+$011101+$011110+$100111+$101011+$101101+$101110+$110011+$110101+$110110+$111001+$111010+$111100
his	0.302	0.082	0.255384	-0.0466164	0.323184	$011111+$101111+$110111+$111011+$111101+$111110	his	0.302	0.082	0.239335	-0.0626655	0.584022	$011111+$101111+$110111+$111011+$111101+$111110	his	0.302	0.082	0.235811	-0.0661887	0.651538	$011111+$101111+$110111+$111011+$111101+$111110
his	0.014	0.03	0.0177678	0.00376779	0.0157736	$111111	his	0.014	0.03	0.0205707	0.0065707	0.0479712	$111111	his	0.014	0.03	0.019584	0.00558401	0.0346458	$111111
leu	0.236	0.02	0.214018	-0.0219824	1.20806	$x0xxxx	leu	0.251	0.02	0.231095	-0.0199047	0.990496	$x0xxxx	leu	0.234	0.02	0.231038	-0.00296194	0.0219328	$x0xxxx
leu	0.763	0.02	0.769117	0.0061169	0.0935412	$x1xxxx	leu	0.748	0.029	0.760713	0.0127134	0.192189	$x1xxxx	leu	0.765	0.02	0.765893	0.000893494	0.00199583	$x1xxxx
leu	0.266	0.02	0.27658	0.0105797	0.279827	$xxxx0x	leu	0.294	0.02	0.289773	-0.00422745	0.0446784	$xxxx0x	leu	0.281	0.02	0.286109	0.0051088	0.0652495	$xxxx0x
leu	0.733	0.02	0.728986	-0.00401398	0.0402802	$xxxx1x	leu	0.705	0.02	0.706733	0.00173333	0.00751105	$xxxx1x	leu	0.718	0.02	0.715958	-0.00204156	0.0104199	$xxxx1x
leu	0.322	0.01	0.318315	-0.00368477	0.135775	$010xxx	leu	0.323	0.01	0.320304	-0.00269561	0.072663	$010xxx	leu	0.323	0.011	0.321731	-0.00126888	0.0133063	$010xxx
leu	0.014	0.01	0.0251042	0.0111042	1.23304	$110xxx	leu	0.021	0.012	0.0284375	0.00743751	0.384142	$110xxx	leu	0.015	0.019	0.0287163	0.0137163	0.521158	$110xxx
leu	0.627	0.01	0.627685	0.000684996	0.00469219	$011xxx	leu	0.606	0.016	0.60873	0.00272953	0.0291028	$011xxx	leu	0.618	0.022	0.619104	0.00110358	0.00251628	$011xxx
leu	0.036	0.012	0.049503	0.013503	1.26618	$111xxx	leu	0.048	0.022	0.0540447	0.00604469	0.0754922	$111xxx	leu	0.042	0.029	0.0552585	0.0132585	0.209024	$111xxx
leu	0.066	0.01	0.0736446	0.00764457	0.584394	$x010xx	leu	0.054	0.01	0.0814831	0.0274831	7.5532	$x010xx	leu	0.075	0.01	0.0793499	0.00434991	0.189217	$x010xx
leu	0.406	0.01	0.409877	0.0038766	0.150281	$x110xx+$x011xx	leu	0.419	0.01	0.42308	0.00408021	0.166481	$x110xx+$x011xx	leu	0.418	0.01	0.415738	-0.00226209	0.0511704	$x110xx+$x011xx
leu	0.526	0.01	0.521877	-0.00412341	0.170025	$x111xx	leu	0.525	0.014	0.509752	-0.015248	1.18623	$x111xx	leu	0.505	0.01	0.506176	0.00117601	0.0138301	$x111xx
leu	0.003	0.03	0.00149667	-0.00150333	0.00251111	$000000	leu	0.003	0.03	0.00196976	-0.00103024	0.00117933	$000000	leu	0.003	0.03	0.00186964	-0.00113036	0.00141968	$000000
leu	0.018	0.03	0.0208037	0.00280375	0.00873447	$000001+$000010+$000100+$001000+$010000+$100000	leu	0.018	0.03	0.0249663	0.0069663	0.0539215	$000001+$000010+$000100+$001000+$010000+$100000	leu	0.018	0.03	0.0240087	0.00600874	0.0401166	$000001+$000010+$000100+$001000+$010000+$100000
leu	0.117	0.012	0.112299	-0.0047008	0.153455	$000011+$000101+$000110+$001001+$001010+$001100+$010001+$010010+$010100+$011000+$100001+$100010+$100100+$101000+$110000	leu	0.117	0.012	0.123995	0.00699535	0.339826	$000011+$000101+$000110+$001001+$001010+$001100+$010001+$010010+$010100+$011000+$100001+$100010+$100100+$101000+$110000	leu	0.117	0.012	0.120925	0.00392469	0.106966	$000011+$000101+$000110+$001001+$001010+$001100+$010001+$010010+$010100+$011000+$100001+$100010+$100100+$101000+$110000
leu	0.302	0.01	0.293229	-0.00877141	0.769377	$000111+$001011+$001101+$001110+$010011+$010101+$010110+$011001+$011010+$011100+$100011+$100101+$100110+$101001+$101010+$101100+$110001+$110010+$110100+$111000	leu	0.302	0.01	0.301634	-0.000366411	0.00134257	$000111+$001011+$001101+$001110+$010011+$010101+$010110+$011001+$011010+$011100+$100011+$100101+$100110+$101001+$101010+$101100+$110001+$110010+$110100+$111000	leu	0.302	0.01	0.298673	-0.00332692	0.110684	$000111+$001011+$001101+$001110+$010011+$010101+$010110+$011001+$011010+$011100+$100011+$100101+$100110+$101001+$101010+$101100+$110001+$110010+$110100+$111000
leu	0.373	0.016	0.371623	-0.0013771	0.00740785	$001111+$010111+$011011+$011101+$011110+$100111+$101011+$101101+$101110+$110011+$110101+$110110+$111001+$111010+$111100	leu	0.373	0.016	0.362204	-0.0107961	0.455297	$001111+$010111+$011011+$011101+$011110+$100111+$101011+$101101+$101110+$110011+$110101+$110110+$111001+$111010+$111100	leu	0.373	0.016	0.364609	-0.00839146	0.275065	$001111+$010111+$011011+$011101+$011110+$100111+$101011+$101101+$101110+$110011+$110101+$110110+$111001+$111010+$111100
leu	0.175	0.01	0.191368	0.0163685	2.67928	$011111+$101111+$110111+$111011+$111101+$111110	leu	0.175	0.01	0.180625	0.00562505	0.316412	$011111+$101111+$110111+$111011+$111101+$111110	leu	0.175	0.01	0.18496	0.00996015	0.992046	$011111+$101111+$110111+$111011+$111101+$111110
leu	0.013	0.03	0.0129203	-7.96847e-05	7.05517e-06	$111111	leu	0.013	0.03	0.0133637	0.000363719	0.000146991	$111111	leu	0.013	0.03	0.0137935	0.000793471	0.000699552	$111111
mlh4f	0.018	0.02	0.00993679	-0.00806321	0.162538	$0	mlh4f	0.013	0.02	0.00998437	-0.00301563	0.022735	$0	mlh4f	0.012	0.02	0.00999239	-0.00200761	0.0100763	$0
mlh4f	0.982	0.02	0.982082	8.15843e-05	1.664e-05	$1	mlh4f	0.987	0.02	0.987031	3.05048e-05	2.32635e-06	$1	mlh4f	0.988	0.02	0.98802	2.03041e-05	1.03064e-06	$1
oaa	0.344	0.02	0.333388	-0.0106117	0.28152	$x0xx	oaa	0.351	0.02	0.343126	-0.00787423	0.155009	$x0xx	oaa	0.347	0.02	0.340123	-0.00687683	0.118227	$x0xx
oaa	0.655	0.02	0.660357	0.00535742	0.0717549	$x1xx	oaa	0.648	0.02	0.652143	0.00414303	0.0429118	$x1xx	oaa	0.652	0.02	0.655568	0.00356785	0.0318239	$x1xx
oaa	0.169	0.02	0.151641	-0.0173591	0.753345	$xx0x	oaa	0.18	0.02	0.163354	-0.0166458	0.692703	$xx0x	oaa	0.182	0.02	0.157667	-0.0243328	1.48021	$xx0x
oaa	0.83	0.02	0.833159	0.00315948	0.0249557	$xx1x	oaa	0.819	0.02	0.822307	0.00330674	0.0273363	$xx1x	oaa	0.817	0.02	0.821669	0.00466913	0.0545019	$xx1x
oaa	0.948	0.032	0.943283	-0.0047171	0.0217295	$xxx0	oaa	0.927	0.079	0.915135	-0.0118646	0.0225553	$xxx0	oaa	0.931	0.036	0.926904	-0.00409604	0.0129457	$xxx0
oaa	0.051	0.02	0.0743708	0.0233708	1.36549	$xxx1	oaa	0.072	0.02	0.0806306	0.00863064	0.18622	$xxx1	oaa	0.068	0.02	0.0822473	0.0142473	0.507464	$xxx1
oaa	0.15	0.01	0.145101	-0.00489924	0.240025	$010x	oaa	0.147	0.01	0.143265	-0.00373522	0.139518	$010x	oaa	0.144	0.01	0.144186	0.000186499	0.00034782	$010x
oaa	0.028	0.01	0.0114469	-0.0165531	2.74006	$110x	oaa	0.037	0.01	0.023443	-0.013557	1.83793	$110x	oaa	0.032	0.01	0.0202992	-0.0117008	1.36908	$110x
oaa	0.755	0.01	0.75661	0.00161048	0.0259365	$011x	oaa	0.731	0.01	0.733038	0.00203822	0.0415433	$011x	oaa	0.755	0.01	0.754529	-0.00047112	0.00221954	$011x
oaa	0.065	0.01	0.0596682	-0.00533184	0.284286	$111x	oaa	0.084	0.01	0.075509	-0.00849102	0.720975	$111x	oaa	0.067	0.01	0.0745895	0.00758953	0.57601	$111x
oaa	0.318	0.01	0.316783	-0.00121728	0.0148177	$x010	oaa	0.318	0.01	0.3191	0.00110016	0.0121035	$x010	oaa	0.315	0.01	0.31649	0.00148978	0.0221945	$x010
oaa	0.612	0.01	0.612367	0.000367345	0.00134942	$x110	oaa	0.596	0.01	0.595699	-0.000300588	0.00090353	$x110	oaa	0.601	0.01	0.600457	-0.000543164	0.00295027	$x110
oaa	0.021	0.01	0.0249707	0.00397073	0.157667	$x011	oaa	0.028	0.01	0.0277856	-0.000214449	0.000459886	$x011	oaa	0.027	0.01	0.0278457	0.000845674	0.00715165	$x011
oaa	0.047	0.01	0.0482742	0.00127421	0.0162361	$x111	oaa	0.055	0.01	0.0517942	-0.00320581	0.102772	$x111	oaa	0.056	0.01	0.0528011	-0.00319885	0.102326	$x111
oaa	0.139	0.01	0.154959	0.0159594	2.54704	$xx01	oaa	0.17	0.01	0.176126	0.00612646	0.375335	$xx01	oaa	0.166	0.01	0.167872	0.00187212	0.0350483	$xx01
oaa	0.86	0.018	0.85058	-0.00942032	0.273897	$xx11	oaa	0.829	0.01	0.827696	-0.00130366	0.0169952	$xx11	oaa	0.833	0.01	0.832623	-0.000377454	0.00142471	$xx11
oaa	0.027	0.03	0.042339	0.015339	0.261427	$0000	oaa	0.027	0.03	0.0446208	0.0176208	0.344993	$0000	oaa	0.027	0.03	0.0441211	0.0171211	0.325704	$0000
oaa	0.35	0.01	0.362513	0.0125133	1.56584	$0001+$0010+$0100+$1000	oaa	0.35	0.01	0.363552	0.013552	1.83656	$0001+$0010+$0100+$1000	oaa	0.35	0.01	0.360497	0.0104975	1.10197	$0001+$0010+$0100+$1000
oaa	0.567	0.01	0.558239	-0.00876112	0.767573	$0011+$0101+$0110+$1001+$1010+$1100	oaa	0.567	0.01	0.557137	-0.00986322	0.97283	$0011+$0101+$0110+$1001+$1010+$1100	oaa	0.567	0.01	0.559243	-0.00775661	0.60165	$0011+$0101+$0110+$1001+$1010+$1100
oaa	0.05	0.03	0.0813515	0.0313515	1.09213	$0111+$1011+$1101+$1110	oaa	0.05	0.03	0.095433	0.045433	2.29351	$0111+$1011+$1101+$1110	oaa	0.05	0.03	0.0947043	0.0447043	2.22053	$0111+$1011+$1101+$1110
oaa	0.006	0.03	0.0031199	-0.0028801	0.00921665	$1111	oaa	0.006	0.03	0.00431477	-0.00168523	0.00315557	$1111	oaa	0.006	0.03	0.00424271	-0.00175729	0.0034312	$1111
pep	0.343	0.02	0.323276	-0.019724	0.972595	$x0x	pep	0.347	0.02	0.334562	-0.0124376	0.386735	$x0x	pep	0.338	0.02	0.333903	-0.00409702	0.0419639	$x0x
pep	0.656	0.024	0.66971	0.0137102	0.326338	$x1x	pep	0.652	0.02	0.658321	0.00632086	0.0998831	$x1x	pep	0.661	0.02	0.663063	0.00206316	0.0106416	$x1x
pep	0.025	0.01	0.0389434	0.0139434	1.94417	$010	pep	0.039	0.01	0.0313739	-0.00762607	0.58157	$010	pep	0.038	0.01	0.0317588	-0.00624122	0.389529	$010
pep	0.026	0.01	0.0030814	-0.0229186	5.25263	$110	pep	0.039	0.01	0.0208367	-0.0181633	3.29906	$110	pep	0.036	0.01	0.0153129	-0.0206871	4.27956	$110
pep	0.881	0.01	0.880304	-0.00069613	0.00484597	$011	pep	0.838	0.01	0.838124	0.000123626	0.000152833	$011	pep	0.848	0.01	0.847728	-0.000272151	0.000740661	$011
pep	0.066	0.013	0.0694187	0.00341867	0.0691558	$111	pep	0.082	0.01	0.087852	0.005852	0.342459	$111	pep	0.076	0.01	0.0847943	0.00879426	0.773391	$111
pyr	0.339	0.02	0.335582	-0.00341797	0.0292063	$x0x	pyr	0.35	0.02	0.343338	-0.00666151	0.110939	$x0x	pyr	0.343	0.02	0.341351	-0.00164939	0.00680124	$x0x
pyr	0.66	0.02	0.661733	0.00173334	0.00751118	$x1x	pyr	0.649	0.02	0.652505	0.00350519	0.0307158	$x1x	pyr	0.656	0.02	0.656857	0.000857144	0.00183674	$x1x
pyr	0.294	0.02	0.270816	-0.0231835	1.34368	$xx0	pyr	0.31	0.02	0.286459	-0.0235409	1.38543	$xx0	pyr	0.305	0.02	0.281144	-0.0238564	1.42282	$xx0
pyr	0.705	0.02	0.713796	0.00879588	0.193419	$xx1	pyr	0.689	0.02	0.698652	0.00965215	0.23291	$xx1	pyr	0.694	0.02	0.703533	0.00953343	0.227216	$xx1
pyr	0.156	0.01	0.161551	0.00555131	0.308171	$010	pyr	0.151	0.01	0.148048	-0.0029518	0.0871311	$010	pyr	0.148	0.01	0.150521	0.00252051	0.0635299	$010
pyr	0.119	0.01	0.126683	0.00768319	0.590315	$110	pyr	0.147	0.01	0.149203	0.00220345	0.048552	$110	pyr	0.144	0.01	0.143629	-0.00037079	0.00137485	$110
pyr	0.665	0.01	0.661863	-0.00313721	0.0984211	$011	pyr	0.624	0.01	0.623972	-2.80935e-05	7.89245e-06	$011	pyr	0.64	0.01	0.638346	-0.00165365	0.0273455	$011
pyr	0.058	0.01	0.0613613	0.00336126	0.11298	$111	pyr	0.076	0.01	0.0776204	0.00162039	0.0262566	$111	pyr	0.066	0.01	0.0756435	0.0096435	0.92997	$111
pyr	0.34	0.01	0.346237	0.00623654	0.388945	$x01	pyr	0.352	0.01	0.350461	-0.00153856	0.0236718	$x01	pyr	0.346	0.01	0.347645	0.0016448	0.0270535	$x01
pyr	0.659	0.01	0.655707	-0.00329312	0.108446	$x11	pyr	0.647	0.01	0.647832	0.000832325	0.00692765	$x11	pyr	0.653	0.01	0.652123	-0.000876835	0.0076884	$x11
pyr	0.031	0.03	0.0482578	0.0172578	0.330924	$000	pyr	0.031	0.03	0.048439	0.017439	0.337908	$000	pyr	0.031	0.03	0.0487538	0.0177538	0.350219	$000
pyr	0.377	0.008	0.387887	0.0108868	1.8519	$001+$010+$100	pyr	0.377	0.008	0.384112	0.00711193	0.790304	$001+$010+$100	pyr	0.377	0.008	0.382547	0.0055467	0.480717	$001+$010+$100
pyr	0.563	0.007	0.557059	-0.00594088	0.720288	$011+$101+$110	pyr	0.563	0.007	0.559046	-0.00395404	0.31907	$011+$101+$110	pyr	0.563	0.007	0.559897	-0.00310325	0.196534	$011+$101+$110
pyr	0.028	0.03	0.0416561	0.0136561	0.207209	$111	pyr	0.028	0.03	0.0531989	0.0251989	0.705536	$111	pyr	0.028	0.03	0.0514815	0.0234815	0.612647	$111
rib5p	0.32	0.02	0.323064	0.00306374	0.0234662	$xxx0x	rib5p	0.361	0.022	0.339598	-0.0214019	0.946365	$xxx0x	rib5p	0.343	0.02	0.331235	-0.0117655	0.346069	$xxx0x
rib5p	0.679	0.02	0.677539	-0.00146085	0.0053352	$xxx1x	rib5p	0.638	0.038	0.670347	0.0323474	0.724622	$xxx1x	rib5p	0.656	0.02	0.661888	0.00588793	0.0866692	$xxx1x
rib5p	0.942	0.04	0.940723	-0.00127729	0.00101966	$xx0xx	rib5p	0.921	0.04	0.917824	-0.00317602	0.00630445	$xx0xx	rib5p	0.932	0.04	0.929551	-0.00244891	0.00374822	$xx0xx
rib5p	0.058	0.04	0.0741948	0.0161948	0.16392	$xx1xx	rib5p	0.079	0.04	0.106398	0.0273975	0.46914	$xx1xx	rib5p	0.068	0.04	0.0925866	0.0245866	0.377812	$xx1xx
rib5p	0.007	0.01	0.00995968	0.00295968	0.0875972	$xx010	rib5p	0.019	0.01	0.0217963	0.00279632	0.0781939	$xx010	rib5p	0.007	0.01	0.00931899	0.00231899	0.053777	$xx010
rib5p	0.004	0.011	0.00078564	-0.00321436	0.0853893	$xx110	rib5p	0.023	0.011	0.0121726	-0.0108274	0.968871	$xx110	rib5p	0.015	0.011	0.0011021	-0.0138979	1.5963	$xx110
rib5p	0.909	0.01	0.90926	0.000260099	0.000676515	$xx011	rib5p	0.879	0.01	0.878243	-0.000757034	0.00573101	$xx011	rib5p	0.887	0.01	0.88704	4.02947e-05	1.62367e-05	$xx011
rib5p	0.077	0.012	0.0717002	-0.00529983	0.195057	$xx111	rib5p	0.078	0.013	0.0912081	0.0132081	1.03228	$xx111	rib5p	0.089	0.017	0.0875242	-0.00147582	0.00753648	$xx111
rib5p	0.429	0.01	0.428268	-0.000732038	0.0053588	$10xxx	rib5p	0.454	0.01	0.453787	-0.000213345	0.00045516	$10xxx	rib5p	0.469	0.01	0.468709	-0.000290632	0.000844668	$10xxx
rib5p	0.57	0.01	0.570549	0.000549485	0.00301934	$11xxx	rib5p	0.545	0.01	0.545178	0.000177581	0.000315349	$11xxx	rib5p	0.53	0.01	0.530257	0.000256898	0.000659965	$11xxx
val	0.344	0.02	0.334991	-0.00900868	0.202891	$xx0xx	val	0.372	0.02	0.339455	-0.032545	2.64794	$xx0xx	val	0.361	0.02	0.338222	-0.0227779	1.29708	$xx0xx
val	0.656	0.02	0.660569	0.00456853	0.0521787	$xx1xx	val	0.628	0.02	0.645125	0.0171247	0.733138	$xx1xx	val	0.639	0.02	0.650837	0.011837	0.350289	$xx1xx
val	0.273	0.02	0.275139	0.00213893	0.0114376	$xxx0x	val	0.292	0.02	0.290187	-0.00181328	0.00821992	$xxx0x	val	0.284	0.02	0.285467	0.00146743	0.00538336	$xxx0x
val	0.726	0.02	0.725188	-0.000811518	0.0016464	$xxx1x	val	0.707	0.02	0.707743	0.000743473	0.00138188	$xxx1x	val	0.715	0.021	0.714353	-0.000646515	0.000947805	$xxx1x
val	0.279	0.01	0.274357	-0.00464267	0.215544	$010xx	val	0.272	0.01	0.266844	-0.00515641	0.265886	$010xx	val	0.27	0.01	0.267585	-0.00241544	0.0583433	$010xx
val	0.058	0.01	0.0626554	0.00465544	0.216731	$110xx	val	0.076	0.01	0.0784001	0.00240014	0.0576069	$110xx	val	0.073	0.01	0.0743776	0.00137756	0.0189767	$110xx
val	0.54	0.01	0.541005	0.00100451	0.0100905	$011xx	val	0.506	0.01	0.507129	0.00112876	0.0127411	$011xx	val	0.515	0.01	0.51491	-9.00253e-05	8.10455e-05	$011xx
val	0.12	0.01	0.12355	0.0035501	0.126032	$111xx	val	0.144	0.011	0.148997	0.00499728	0.206387	$111xx	val	0.139	0.01	0.143124	0.0041239	0.170066	$111xx
val	0.006	0.03	0.0040381	-0.0019619	0.00427674	$00000	val	0.006	0.03	0.00452483	-0.00147517	0.00241791	$00000	val	0.006	0.03	0.00442987	-0.00157013	0.00273924	$00000
val	0.042	0.03	0.0531064	0.0111064	0.137058	$00001+$00010+$00100+$01000+$10000	val	0.042	0.03	0.0568517	0.0148517	0.24508	$00001+$00010+$00100+$01000+$10000	val	0.042	0.03	0.0556218	0.0136218	0.206172	$00001+$00010+$00100+$01000+$10000
val	0.229	0.018	0.234871	0.00587096	0.106383	$00011+$00101+$00110+$01001+$01010+$01100+$10001+$10010+$10100+$11000	val	0.229	0.018	0.240254	0.011254	0.3909	$00011+$00101+$00110+$01001+$01010+$01100+$10001+$10010+$10100+$11000	val	0.229	0.018	0.236649	0.00764934	0.180594	$00011+$00101+$00110+$01001+$01010+$01100+$10001+$10010+$10100+$11000
val	0.43	0.022	0.420969	-0.00903075	0.168501	$00111+$01011+$01101+$01110+$10011+$10101+$10110+$11001+$11010+$11100	val	0.43	0.022	0.419382	-0.0106183	0.232952	$00111+$01011+$01101+$01110+$10011+$10101+$10110+$11001+$11010+$11100	val	0.43	0.022	0.417485	-0.0125153	0.323621	$00111+$01011+$01101+$01110+$10011+$10101+$10110+$11001+$11010+$11100
val	0.274	0.01	0.275071	0.00107141	0.0114792	$01111+$10111+$11011+$11101+$11110	val	0.274	0.01	0.273925	-7.46445e-05	5.5718e-05	$01111+$10111+$11011+$11101+$11110	val	0.274	0.01	0.275547	0.00154692	0.0239297	$01111+$10111+$11011+$11101+$11110
val	0.019	0.03	0.0192366	0.000236569	6.21832e-05	$11111	val	0.019	0.03	0.0238751	0.0048751	0.0264074	$11111	val	0.019	0.03	0.0233104	0.00431043	0.0206442	$11111
				SUM	66.1502						SUM	64.962						SUM	51.5877
