# Supplementary material for: Genome-scale reconstruction and system level investigation of the metabolic network of Methylobacterium extorquens AM1
Source: BMC Syst Biol. 2011 Nov 10;5:189. doi: 10.1186/1752-0509-5-189 (PMC3227643; doi:10.1186/1752-0509-5-189)
Supplement: Additional file 13 — Flux distributions and sensitivity analysis. Only C1 assimilation was considered during flux calculation due to the high difference in range of C1dissimilation and assimilation. Measured methanol uptake rate was considered subsequently. [file 1752-0509-5-189-S13.XLSX]

## Sheet: Additional file 13
Flux results and sensitivity
Biological replicat 1					Biological replicat 2					Biologicalreplicat2
Flux	netflux	deviations	xch[0,1]	deviations	Flux	netflux	deviations	xch[0,1]	deviations	Flux	netflux	deviations	xch[0,1]	deviations
meoh_upt	1.88681	0.013098	0	0	meoh_upt	2.30014	0.0201225	0	0	meoh_upt	2.40962	0.0209974	0	0		2.19886	0.275729
co2_upt1	2.68302	0.1393	0	0	co2_upt1	3.02207	0.152084	0	0	co2_upt1	3.21398	0.171959	0	0		2.97302	0.268856
co2_upt2	0.181562	0.0173084	0	0	co2_upt2	0.221966	0.0198154	0	0	co2_upt2	0.240676	0.0222019	0	0		0.214735	0.0302132
METDH	1.88681	0.013098	0	0	METDH	2.30014	0.0201225	0	0	METDH	2.40962	0.0209974	0	0		2.19886	0.275729
FAS	1.38681	0.013098	0	0	FAS	1.80014	0.0201225	0	0	FAS	1.90962	0.0209974	0	0		1.69886	0.275729
FAE	0.5	4.89999e-19	0	0	FAE	0.5	6.31197e-19	0	0	FAE	0.5	5.78255e-19	0	0		0.5	0
MH4MTPD1	0.5	4.89999e-19	0	0	MH4MTPD1	0.5	6.31197e-19	0	0	MH4MTPD1	0.5	5.78255e-19	0	0		0.5	0
MH4MC	0.5	4.89999e-19	0	0	MH4MC	0.5	6.31197e-19	0	0	MH4MC	0.5	5.78255e-19	0	0		0.5	0
FTH	0.5	4.89999e-19	0	0	FTH	0.5	6.31197e-19	0	0	FTH	0.5	5.78255e-19	0	0		0.5	0
FDH	0.01	1.07295e-17	0	0	FDH	0.01	1.27158e-17	0	0	FDH	0.01	1.36209e-17	0	0		0.01	0
FTHFL	0.489845	2.68203e-05	0	0	FTHFL	0.488162	0.00119069	0	0	FTHFL	0.489808	3.95376e-05	0	0		0.489272	0.000961178
MTHFC	0.483315	2.68203e-05	0	0	MTHFC	0.480212	0.00119069	0	0	MTHFC	0.481058	3.95376e-05	0	0		0.481528	0.00160408
MTHFD	0.483315	2.68203e-05	0	0	MTHFD	0.480212	0.00119069	0	0	MTHFD	0.481058	3.95376e-05	0	0		0.481528	0.00160408
SHMT	1.83375	0.0332854	0	0	SHMT	2.23601	0.0403189	0	0	SHMT	2.33235	0.0441517	0	0		2.13404	0.26448
SGA1	1.95673	0.0659779	0	0	SGA1	2.38578	0.0796315	0	0	SGA1	2.50096	0.0879789	0	0		2.28116	0.286803
PHOSER	0.16071	0.0339789	0	0	PHOSER	0.19573	0.0418014	0	0	PHOSER	0.21884	0.0462757	0	0		0.19176	0.0292676
HPR	1.95673	0.0659779	0	0	HPR	2.38578	0.0796315	0	0	HPR	2.50096	0.0879789	0	0		2.28116	0.286803
GCK	1.95673	0.0659779	0	0	GCK	2.38578	0.0796315	0	0	GCK	2.50096	0.0879789	0	0		2.28116	0.286803
ENO	1.44458	0.0445088	0.0447782	0.551859	ENO	1.70328	0.0544999	0.728646	0.258517	ENO	1.78685	0.0591808	0.0548156	0.691897		1.6449	0.178446
PEPCL	1.76467	0.145398	0	0	PEPCL	1.90432	0.160243	0	0	PEPCL	2.05965	0.180148	0	0		1.90955	0.147559
MALDH	1.01666	0.0593408	0.75728	0.0291688	MALDH	1.40647	0.0709861	0.761715	0.0283339	MALDH	1.39728	0.0672725	0.762175	0.0264678		1.27347	0.222451
MCOAL	1.40766	0.0584927	0.636518	0.13529	MCOAL	1.71618	0.0713635	0.761054	0.144331	MCOAL	1.80465	0.0791911	0.832285	0.126343		1.64283	0.208412
GCV	0.000100073	0.0339789	0	0	GCV	0.0001	0.0418014	0	0	GCV	0.0001	0.0462757	0	0		0.000100024	4.21466e-08
ACOAAT	0.575294	0.0129512	0	0	ACOAAT	0.701538	0.0159861	0	0	ACOAAT	0.73122	0.017474	0	0		0.669351	0.0827964
AACOAR_1	0.02526	0	0	0	AACOAR_1	0.03076	0	0	0	AACOAR_1	0.03362	0	0	0		0.02988	0.00424891
PHBP	0.02526	0	0	0	PHBP	0.03076	0	0	0	PHBP	0.03362	0	0	0		0.02988	0.00424891
AACOAR_2	0.550034	0.0129512	0	0	AACOAR_2	0.670778	0.0159861	0	0	AACOAR_2	0.6976	0.017474	0	0		0.639471	0.0786069
HBCOADH	0.550034	0.0129512	0	0	HBCOADH	0.670778	0.0159861	0	0	HBCOADH	0.6976	0.017474	0	0		0.639471	0.0786069
CCOARC	0.550034	0.0129512	0	0	CCOARC	0.670778	0.0159861	0	0	CCOARC	0.6976	0.017474	0	0		0.639471	0.0786069
EMM	0.550034	0.0129512	0	0	EMM	0.670778	0.0159861	0	0	EMM	0.6976	0.017474	0	0		0.639471	0.0786069
MESACOAH	0.550034	0.0129512	0	0	MESACOAH	0.670778	0.0159861	0	0	MESACOAH	0.6976	0.017474	0	0		0.639471	0.0786069
MSCCOADH	0.550034	0.0129512	0	0	MSCCOADH	0.670778	0.0159861	0	0	MSCCOADH	0.6976	0.017474	0	0		0.639471	0.0786069
MMCOAL	0.550034	0.0129512	0	0	MMCOAL	0.670778	0.0159861	0	0	MMCOAL	0.6976	0.017474	0	0		0.639471	0.0786069
PPCOAC	0.549879	0.0129465	0	0	PPCOAC	0.66894	0.0158753	0	0	PPCOAC	0.697408	0.0174683	0	0		0.638742	0.0782632
EPM	0.549879	0.0129465	0	0	EPM	0.66894	0.0158753	0	0	EPM	0.697408	0.0174683	0	0		0.638742	0.0782632
MMCOAM	0.549879	0.0129465	0	0	MMCOAM	0.66894	0.0158753	0	0	MMCOAM	0.697408	0.0174683	0	0		0.638742	0.0782632
CS	0.11077	0.0283358	0	0	CS	0.1349	0.034262	0	0	CS	0.14743	0.0377592	0	0		0.131033	0.0186334
ACN	0.11066	0.0283358	0	0	ACN	0.13476	0.034262	0	0	ACN	0.14728	0.0377592	0	0		0.1309	0.0186127
ICDH	0.11066	0.0283358	0	0	ICDH	0.13476	0.034262	0	0	ICDH	0.14728	0.0377592	0	0		0.1309	0.0186127
AKGDH	0.0001	0.0283358	0	0	AKGDH	0.0001	0.034262	0	0	AKGDH	0.0001	0.0377592	0	0		0.0001	0
SCH_1	0.26074	0.0165885	0	0	SCH_1	0.317165	0.0197125	0	0	SCH_1	0.329784	0.0216851	0	0		0.302563	0.0367652
SCH_2	0.26074	0.0165885	0	0	SCH_2	0.317165	0.0197125	0	0	SCH_2	0.329784	0.0216851	0	0		0.302563	0.0367652
SDH_1	0.27499	0.0165885	0	0	SDH_1	0.33452	0.0197125	0	0	SDH_1	0.348754	0.0216851	0	0		0.319421	0.0391313
SDH_2	0.27499	0.0165885	0	0	SDH_2	0.33452	0.0197125	0	0	SDH_2	0.348754	0.0216851	0	0		0.319421	0.0391313
FUM_1	0.298855	0.0165885	0.352683	0.0326221	FUM_1	0.363585	0.0197125	0.405832	0.0363089	FUM_1	0.385479	0.0216851	0.423319	0.0367665		0.349306	0.0450426
FUM_2	0.298855	0.0165885	0.352683	0.0326221	FUM_2	0.363585	0.0197125	0.405832	0.0363089	FUM_2	0.385479	0.0216851	0.423319	0.0367665		0.349306	0.0450426
PK	0.0458054	0.0191119	0	0	PK	0.149409	0.0359005	0	0	PK	0.130398	0.0357578	0	0		0.108537	0.0551529
PPDK	0.000158997	0.0934952	0	0	PPDK	0.316586	0.10792	0	0	PPDK	0.193612	0.111618	0	0		0.170119	0.159516
ME	0.206489	0.0798802	0	0	ME	0.417193	0.0916751	0	0	ME	0.363302	0.0922655	0	0		0.328995	0.109461
PYRDH	9.6526e-05	0.0235824	0	0	PYRDH	0.00010213	0.0322311	0	0	PYRDH	0.000102152	0.0363818	0	0		0.000100269	3.24184e-06
PEPCK	0.404012	0.158092	0	0	PEPCK	0.0805392	0.184578	0	0	PEPCK	0.260638	0.198083	0	0		0.248396	0.162083
PGM	0.512033	0.0230989	0	0	PGM	0.68237	0.0288702	0	0	PGM	0.713962	0.0320787	0	0		0.636122	0.108619
PGK	0.351323	0.0128671	0	0	PGK	0.48664	0.0196609	0	0	PGK	0.495122	0.0205045	0	0		0.444362	0.0806854
GAPDH	0.351323	0.0128671	0	0	GAPDH	0.48664	0.0196609	0	0	GAPDH	0.495122	0.0205045	0	0		0.444362	0.0806854
TPI	0.172843	0.0128671	0	0	TPI	0.27035	0.0196609	0	0	TPI	0.270732	0.0205045	0	0		0.237975	0.0564063
FBA	0.172843	0.0128671	0	0	FBA	0.27035	0.0196609	0	0	FBA	0.270732	0.0205045	0	0		0.237975	0.0564063
F16BP	0.172843	0.0128671	0	0	F16BP	0.27035	0.0196609	0	0	F16BP	0.270732	0.0205045	0	0		0.237975	0.0564063
PGI	0.146885	0.0150617	0	0	PGI	0.246468	0.0278695	0	0	PGI	0.244608	0.029869	0	0		0.212654	0.0569649
G6PDH	0.0531653	0.0150617	0	0	G6PDH	0.132318	0.0278695	0	0	G6PDH	0.119858	0.029869	0	0		0.10178	0.0425604
PGL	0.0531653	0.0150617	0	0	PGL	0.132318	0.0278695	0	0	PGL	0.119858	0.029869	0	0		0.10178	0.0425604
PGDH	0.0184442	0.00742106	0	0	PGDH	0.0329616	0.0183786	0	0	PGDH	0.0381135	0.0201867	0	0		0.0298398	0.0101995
PPK	0.0210986	0.00247369	0.000245399	0.0133938	PPK	0.0218361	0.00612621	0.0142751	0.0303088	PPK	0.0238722	0.0067289	0.0137131	0.0313255		0.022269	0.00143657
TA	0.0018386	0.00247369	0.00208662	0.0020714	TA	-0.00162387	0.00612621	0.000744615	0.0126246	TA	-0.00176785	0.0067289	0.00344786	0.00845255		-0.000517707	0.00204189
TK	0.0018386	0.00247369	0.00208662	0.0020714	TK	-0.00162387	0.00612621	0.000744615	0.0126246	TK	-0.00176785	0.0067289	0.00344786	0.00845255		-0.000517707	0.00204189
EDP	0.0347211	0.0123804	0	0	EDP	0.0993561	0.0174374	0	0	EDP	0.0817442	0.0178999	0	0		0.0719405	0.0334142
bf_mlh4f	0.03648	0	0	0	bf_mlh4f	0.04444	0	0	0	bf_mlh4f	0.05843	0	0	0		0.04645	0.0111122
bf_fh4f	0.00153	0	0	0	bf_fh4f	0.00295	0	0	0	bf_fh4f	0.00375	0	0	0		0.00274333	0.00112434
bf_gly	0.12288	0	0	0	bf_gly	0.14967	0	0	0	bf_gly	0.16851	0	0	0		0.14702	0.0229301
bf_Lser	0.03773	0	0	0	bf_Lser	0.04596	0	0	0	bf_Lser	0.05023	0	0	0		0.04464	0.00635368
bf_scccoa	0.0285	0	0	0	bf_scccoa	0.03471	0	0	0	bf_scccoa	0.03794	0	0	0		0.0337167	0.00479775
bf_fum	0.04773	0	0	0	bf_fum	0.05813	0	0	0	bf_fum	0.07345	0	0	0		0.05977	0.0129382
bf_pep	0.03738	0	0	0	bf_pep	0.04578	0	0	0	bf_pep	0.05015	0	0	0		0.0444367	0.00649012
bf_oaa	0.16945	0	0	0	bf_oaa	0.20992	0	0	0	bf_oaa	0.16484	0	0	0		0.181403	0.0248035
bf_accoa	0.1462	0	0	0	bf_accoa	0.17811	0	0	0	bf_accoa	0.19468	0	0	0		0.172997	0.0246412
bf_pyr	0.26976	0	0	0	bf_pyr	0.33227	0	0	0	bf_pyr	0.36473	0	0	0		0.322253	0.0482709
bf_akg	0.11056	0	0	0	bf_akg	0.13466	0	0	0	bf_akg	0.14718	0	0	0		0.1308	0.0186127
bf_TP	0.01926	0	0	0	bf_TP	0.02346	0	0	0	bf_TP	0.01153	0	0	0		0.0180833	0.00605142
bf_g6p	0.09372	0	0	0	bf_g6p	0.11415	0	0	0	bf_g6p	0.12475	0	0	0		0.110873	0.0157724
bf_f6p	0.00302	0	0	0	bf_f6p	0.00367	0	0	0	bf_f6p	0.00402	0	0	0		0.00357	0.000507445
bf_rib5p	0.03822	0	0	0	bf_rib5p	0.04655	0	0	0	bf_rib5p	0.05345	0	0	0		0.0460733	0.00762618
bf_his1	0.005	0	0	0	bf_his1	0.005	0	0	0	bf_his1	0.005	0	0	0		0.005	0
bf_his2	0.005	0	0	0	bf_his2	0.005	0	0	0	bf_his2	0.005	0	0	0		0.005	0
bf_ery4p	0.01866	0	0	0	bf_ery4p	0.02286	0	0	0	bf_ery4p	0.02504	0	0	0		0.0221867	0.00324286
bf_PHB	0.02526	0	0	0	bf_PHB	0.03076	0	0	0	bf_PHB	0.03362	0	0	0		0.02988	0.00424891
bs_Val1	0.0002	0	0	0	bs_Val1	0.0002	0	0	0	bs_Val1	0.0002	0	0	0		0.0002	0
bs_Val2	0.0002	0	0	0	bs_Val2	0.0002	0	0	0	bs_Val2	0.0002	0	0	0		0.0002	0
bs_Ile1	0.008	9.98066e-19	0	0	bs_Ile1	0.008	1.29064e-18	0	0	bs_Ile1	0.008	1.34293e-18	0	0		0.008	0
bs_Ile2	0.008	9.98066e-19	0	0	bs_Ile2	0.008	1.29064e-18	0	0	bs_Ile2	0.008	1.34293e-18	0	0		0.008	0
bs_Ile3	0.008	0	0	0	bs_Ile3	0.008	0	0	0	bs_Ile3	0.008	0	0	0		0.008	0
bs_Ile4	0.008	0	0	0	bs_Ile4	0.008	0	0	0	bs_Ile4	0.008	0	0	0		0.008	0
bs_Ile5	0.008	0	0	0	bs_Ile5	0.008	0	0	0	bs_Ile5	0.008	0	0	0		0.008	0
bs_Ile6	0.0082	0	0	0	bs_Ile6	0.0082	0	0	0	bs_Ile6	0.0082	0	0	0		0.0082	0
bs_Ile7	0.000154672	2.68203e-05	0	0	bs_Ile7	0.00183813	0.00119069	0	0	bs_Ile7	0.000192152	3.95376e-05	0	0		0.000728318	0.000961308
bs_Ile8	0.0158453	2.68203e-05	0	0	bs_Ile8	0.0141619	0.00119069	0	0	bs_Ile8	0.0158078	3.95376e-05	0	0		0.0152717	0.000961269
bs_AKV	0.0002	0	0	0	bs_AKV	0.0002	0	0	0	bs_AKV	0.0002	0	0	0		0.0002	0
bs_Leu1	0.0002	0	0	0	bs_Leu1	0.0002	0	0	0	bs_Leu1	0.0002	0	0	0		0.0002	0
bs_Leu2	0.0002	0	0	0	bs_Leu2	0.0002	0	0	0	bs_Leu2	0.0002	0	0	0		0.0002	0
bs_Phe1	0.00015	7.98196e-19	0	0	bs_Phe1	0.00015	1.02646e-18	0	0	bs_Phe1	0.00015	1.1214e-18	0	0		0.00015	0
bs_Phe2	0.00015	0	0	0	bs_Phe2	0.00015	0	0	0	bs_Phe2	0.00015	0	0	0		0.00015	0
bs_Phe3	0.0003	0	0	0	bs_Phe3	0.0003	0	0	0	bs_Phe3	0.0003	0	0	0		0.0003	0
bs_Tyr1	0.0003	5.72341e-19	0	0	bs_Tyr1	0.0003	6.71069e-19	0	0	bs_Tyr1	0.0003	7.15183e-19	0	0		0.0003	0
bs_Tyr2	0.0003	5.72341e-19	0	0	bs_Tyr2	0.0003	6.71069e-19	0	0	bs_Tyr2	0.0003	7.15183e-19	0	0		0.0003	0
bs_Tyr3	0.0003	0	0	0	bs_Tyr3	0.0003	0	0	0	bs_Tyr3	0.0003	0	0	0		0.0003	0
bs_Tyr4	0.0003	0	0	0	bs_Tyr4	0.0003	0	0	0	bs_Tyr4	0.0003	0	0	0		0.0003	0
bs_D2PG	0.00011	0	0	0	bs_D2PG	0.00013	0	0	0	bs_D2PG	0.00015	0	0	0		0.00013	2e-05
bs_cit	0.00011	0	0	0	bs_cit	0.00014	0	0	0	bs_cit	0.00015	0	0	0		0.000133333	2.08167e-05
bs_mal	0.00022	0	0	0	bs_mal	0.00026	0	0	0	bs_mal	0.00029	0	0	0		0.000256667	3.51188e-05
bs_glyox	0.00097	0	0	0	bs_glyox	0.00118	0	0	0	bs_glyox	0.00129	0	0	0		0.00114667	0.000162583
bs_Lys1	0.0001	0	0	0	bs_Lys1	0.0001	0	0	0	bs_Lys1	0.0001	0	0	0		0.0001	0
bs_Lys2	0.0001	0	0	0	bs_Lys2	0.0001	0	0	0	bs_Lys2	0.0001	0	0	0		0.0001	0
bs_LysBM	0.0002	0	0	0	bs_LysBM	0.0002	0	0	0	bs_LysBM	0.0002	0	0	0		0.0002	0
exit_co2	0.750802	0.149509	0	0	exit_co2	0.676656	0.166708	0	0	exit_co2	0.820536	0.187694	0	0		0.749331	0.0719513
