# Supplementary material for: Genome-scale reconstruction and system level investigation of the metabolic network of Methylobacterium extorquens AM1
Source: BMC Syst Biol. 2011 Nov 10;5:189. doi: 10.1186/1752-0509-5-189 (PMC3227643; doi:10.1186/1752-0509-5-189)
Supplement: Additional file 16 — Computer model written in Systems Biology Markup Language of the genome-scale metabolic network iRP911. [file 1752-0509-5-189-S16.XML]

<?xml version="1.0" encoding="UTF-8"?>
<sbml xmlns="http://www.sbml.org/sbml/level2" level="2" version="1">
   <model id="iRP911" name="iRP911">
      <listOfCompartments>
         <compartment id="External_Species"/>
         <compartment id="Internal_Species"/>
      </listOfCompartments>
      <listOfSpecies>
         <species id="5__deoxyribose_1_phosphate" name="5'-deoxyribose-1-phosphate" boundaryCondition="true" compartment="External_Species"/>
         <species id="adenylated_thiS" name="adenylated-thiS" boundaryCondition="false" compartment="Internal_Species"/>
         <species id="erythronate_4_phosphate" name="erythronate-4-phosphate" boundaryCondition="false" compartment="Internal_Species"/>
         <species id="iminoglycine" name="iminoglycine" boundaryCondition="false" compartment="Internal_Species"/>
         <species id="L_Ala___D_Glu" name="L-Ala-?-D-Glu" boundaryCondition="false" compartment="Internal_Species"/>
         <species id="L_rhamnose" name="L-rhamnose" boundaryCondition="false" compartment="Internal_Species"/>
         <species id="maltooligosyl_trehalose" name="maltooligosyl-trehalose" boundaryCondition="false" compartment="Internal_Species"/>
         <species id="N_acetylmuramoyl_L_alanyl_D_glutamyl_meso_2_6_diaminopimelyl_D_alanyl_D_alanine_diphosphoundecaprenyl_N_acetylglucosamine" name="N-acetylmuramoyl-L-alanyl-D-glutamyl-meso-2,6-diaminopimelyl-D-alanyl-D-alanine-diphosphoundecaprenyl-N-acetylglucosamine" boundaryCondition="false" compartment="Internal_Species"/>
         <species id="phosphatidyl_N_methylethanolamine_dioctadecanoyl_" name="phosphatidyl-N-methylethanolamine(dioctadecanoyl)" boundaryCondition="false" compartment="Internal_Species"/>
         <species id="thiF" name="thiF" boundaryCondition="true" compartment="External_Species"/>
         <species id="thiI" name="thiI" boundaryCondition="true" compartment="External_Species"/>
         <species id="thiI_persulfide" name="thiI-persulfide" boundaryCondition="false" compartment="Internal_Species"/>
         <species id="thiS" name="thiS" boundaryCondition="true" compartment="External_Species"/>
         <species id="thiS_thiF_acyl_disulfide" name="thiS-thiF-acyl-disulfide" boundaryCondition="false" compartment="Internal_Species"/>
         <species id="thiS_thiI_acyl_disulfide" name="thiS-thiI-acyl-disulfide" boundaryCondition="false" compartment="Internal_Species"/>
         <species id="_acyl_carrier_protein_" name="[acyl-carrier-protein]" boundaryCondition="false" compartment="Internal_Species"/>
         <species id="7_8_dihydrofolate" name="7,8-dihydrofolate" boundaryCondition="false" compartment="Internal_Species"/>
         <species id="CoA" name="CoA" boundaryCondition="false" compartment="Internal_Species"/>
         <species id="FMN" name="FMN" boundaryCondition="false" compartment="Internal_Species"/>
         <species id="H2O2" name="H2O2" boundaryCondition="false" compartment="Internal_Species"/>
         <species id="oxidized_electron_acceptor" name="oxidized-electron-acceptor" boundaryCondition="false" compartment="Internal_Species"/>
         <species id="oxidized_ferredoxin" name="oxidized-ferredoxin" boundaryCondition="false" compartment="Internal_Species"/>
         <species id="oxidized_rubredoxin" name="oxidized-rubredoxin" boundaryCondition="false" compartment="Internal_Species"/>
         <species id="poly_beta_hydroxybutyrate_n_1_" name="poly-beta-hydroxybutyrate(n-1)" boundaryCondition="true" compartment="External_Species"/>
         <species id="tetrahydrofolate" name="tetrahydrofolate" boundaryCondition="false" compartment="Internal_Species"/>
         <species id="tRNA_Ala_" name="tRNA(Ala)" boundaryCondition="true" compartment="External_Species"/>
         <species id="tRNA_Arg_" name="tRNA(Arg)" boundaryCondition="true" compartment="External_Species"/>
         <species id="tRNA_Asn_" name="tRNA(Asn)" boundaryCondition="true" compartment="External_Species"/>
         <species id="tRNA_Asp_" name="tRNA(Asp)" boundaryCondition="true" compartment="External_Species"/>
         <species id="tRNA_Cys_" name="tRNA(Cys)" boundaryCondition="true" compartment="External_Species"/>
         <species id="tRNA_Gln_" name="tRNA(Gln)" boundaryCondition="true" compartment="External_Species"/>
         <species id="tRNA_Glu_" name="tRNA(Glu)" boundaryCondition="true" compartment="External_Species"/>
         <species id="tRNA_Gly_" name="tRNA(Gly)" boundaryCondition="true" compartment="External_Species"/>
         <species id="tRNA_His_" name="tRNA(His)" boundaryCondition="true" compartment="External_Species"/>
         <species id="tRNA_Ile_" name="tRNA(Ile)" boundaryCondition="true" compartment="External_Species"/>
         <species id="tRNA_Leu_" name="tRNA(Leu)" boundaryCondition="true" compartment="External_Species"/>
         <species id="tRNA_Lys_" name="tRNA(Lys)" boundaryCondition="true" compartment="External_Species"/>
         <species id="tRNA_Met_" name="tRNA(Met)" boundaryCondition="true" compartment="External_Species"/>
         <species id="tRNA_Phe_" name="tRNA(Phe)" boundaryCondition="true" compartment="External_Species"/>
         <species id="tRNA_Pro_" name="tRNA(Pro)" boundaryCondition="true" compartment="External_Species"/>
         <species id="tRNA_Ser_" name="tRNA(Ser)" boundaryCondition="true" compartment="External_Species"/>
         <species id="tRNA_Thr_" name="tRNA(Thr)" boundaryCondition="true" compartment="External_Species"/>
         <species id="tRNA_Trp_" name="tRNA(Trp)" boundaryCondition="true" compartment="External_Species"/>
         <species id="tRNA_Tyr_" name="tRNA(Tyr)" boundaryCondition="true" compartment="External_Species"/>
         <species id="tRNA_Val_" name="tRNA(Val)" boundaryCondition="true" compartment="External_Species"/>
         <species id="adenosine_3__5__bisphosphate" name="adenosine-3',5'-bisphosphate" boundaryCondition="false" compartment="Internal_Species"/>
         <species id="adenosine_5__phosphosulfate" name="adenosine-5'-phosphosulfate" boundaryCondition="false" compartment="Internal_Species"/>
         <species id="H2O" name="H2O" boundaryCondition="false" compartment="Internal_Species"/>
         <species id="H2S" name="H2S" boundaryCondition="false" compartment="Internal_Species"/>
         <species id="HSO3_" name="HSO3-" boundaryCondition="false" compartment="Internal_Species"/>
         <species id="L_glutaminyl_tRNA_Gln_" name="L-glutaminyl-tRNA(Gln)" boundaryCondition="false" compartment="Internal_Species"/>
         <species id="L_glutamyl_tRNA_Gln_" name="L-glutamyl-tRNA(Gln)" boundaryCondition="false" compartment="Internal_Species"/>
         <species id="Na_" name="Na+" boundaryCondition="false" compartment="Internal_Species"/>
         <species id="oxidized_cytochrome_c" name="oxidized-cytochrome-c" boundaryCondition="false" compartment="Internal_Species"/>
         <species id="oxidized_ETF" name="oxidized-ETF" boundaryCondition="false" compartment="Internal_Species"/>
         <species id="oxidized_thioredoxin" name="oxidized-thioredoxin" boundaryCondition="false" compartment="Internal_Species"/>
         <species id="phosphate" name="phosphate" boundaryCondition="false" compartment="Internal_Species"/>
         <species id="phosphoadenosine_5__phosphosulfate" name="phosphoadenosine-5'-phosphosulfate" boundaryCondition="false" compartment="Internal_Species"/>
         <species id="SO42_" name="SO42-" boundaryCondition="false" compartment="Internal_Species"/>
         <species id="UQ" name="UQ" boundaryCondition="false" compartment="Internal_Species"/>
         <species id="_1_4_alpha_D_glucosyl__n_" name="(1,4-alpha-D-glucosyl)(n)" boundaryCondition="true" compartment="External_Species"/>
         <species id="_1_4_alpha_D_glucosyl__n_1_" name="(1,4-alpha-D-glucosyl)(n+1)" boundaryCondition="false" compartment="Internal_Species"/>
         <species id="_1_4_alpha_D_glucosyl__x_" name="(1,4-alpha-D-glucosyl)(x)" boundaryCondition="false" compartment="Internal_Species"/>
         <species id="_1_4_beta_D_glucosyl__n_" name="(1,4-beta-D-glucosyl)(n)" boundaryCondition="true" compartment="External_Species"/>
         <species id="_1_4_beta_D_glucosyl__n_1_" name="(1,4-beta-D-glucosyl)(n+1)" boundaryCondition="false" compartment="Internal_Species"/>
         <species id="_2R__ethylmalonyl_CoA" name="(2R)-ethylmalonyl-CoA" boundaryCondition="false" compartment="Internal_Species"/>
         <species id="_2S__2_amino_3_oxo_4_phosphonooxybutanoate" name="(2S)-2-amino-3-oxo-4-phosphonooxybutanoate" boundaryCondition="false" compartment="Internal_Species"/>
         <species id="_2S__2_isopropylmalate" name="(2S)-2-isopropylmalate" boundaryCondition="false" compartment="Internal_Species"/>
         <species id="_2S__ethylmalonyl_CoA" name="(2S)-ethylmalonyl-CoA" boundaryCondition="false" compartment="Internal_Species"/>
         <species id="_2S__methylsuccinyl_CoA" name="(2S)-methylsuccinyl-CoA" boundaryCondition="false" compartment="Internal_Species"/>
         <species id="_3R__3_hydroxybutanoyl__acyl_carrier_protein_" name="(3R)-3-hydroxybutanoyl-[acyl-carrier-protein]" boundaryCondition="false" compartment="Internal_Species"/>
         <species id="_3R__3_hydroxy_cis_dodec_5_enoyl__acyl_carrier_protein_" name="(3R)-3-hydroxy-cis-dodec-5-enoyl-[acyl-carrier-protein]" boundaryCondition="false" compartment="Internal_Species"/>
         <species id="_3R__3_hydroxy_cis_dodec_5_enoyl_CoA" name="(3R)-3-hydroxy-cis-dodec-5-enoyl-CoA" boundaryCondition="false" compartment="Internal_Species"/>
         <species id="_3R__3_hydroxy_cis_hexadec_9_enoyl__acyl_carrier_protein_" name="(3R)-3-hydroxy-cis-hexadec-9-enoyl-[acyl-carrier-protein]" boundaryCondition="false" compartment="Internal_Species"/>
         <species id="_3R__3_hydroxy_cis_hexadec_9_enoyl_CoA" name="(3R)-3-hydroxy-cis-hexadec-9-enoyl-CoA" boundaryCondition="false" compartment="Internal_Species"/>
         <species id="_3R__3_hydroxy_cis_octadec_11_enoyl__acyl_carrier_protein_" name="(3R)-3-hydroxy-cis-octadec-11-enoyl-[acyl-carrier-protein]" boundaryCondition="false" compartment="Internal_Species"/>
         <species id="_3R__3_hydroxy_cis_octadec_11_enoyl_CoA" name="(3R)-3-hydroxy-cis-octadec-11-enoyl-CoA" boundaryCondition="false" compartment="Internal_Species"/>
         <species id="_3R__3_hydroxy_cis_tetradec_7_enoyl__acyl_carrier_protein_" name="(3R)-3-hydroxy-cis-tetradec-7-enoyl-[acyl-carrier-protein]" boundaryCondition="false" compartment="Internal_Species"/>
         <species id="_3R__3_hydroxy_cis_tetradec_7_enoyl_CoA" name="(3R)-3-hydroxy-cis-tetradec-7-enoyl-CoA" boundaryCondition="false" compartment="Internal_Species"/>
         <species id="_3R__3_hydroxydecanoate" name="(3R)-3-hydroxydecanoate" boundaryCondition="false" compartment="Internal_Species"/>
         <species id="_3R__3_hydroxydecanoyl__acyl_carrier_protein_" name="(3R)-3-hydroxydecanoyl-[acyl-carrier-protein]" boundaryCondition="false" compartment="Internal_Species"/>
         <species id="_3R__3_hydroxydecanoyl_CoA" name="(3R)-3-hydroxydecanoyl-CoA" boundaryCondition="false" compartment="Internal_Species"/>
         <species id="_3R__3_hydroxydodecanoate" name="(3R)-3-hydroxydodecanoate" boundaryCondition="false" compartment="Internal_Species"/>
         <species id="_3R__3_hydroxydodecanoyl__acyl_carrier_protein_" name="(3R)-3-hydroxydodecanoyl-[acyl-carrier-protein]" boundaryCondition="false" compartment="Internal_Species"/>
         <species id="_3R__3_hydroxydodecanoyl_CoA" name="(3R)-3-hydroxydodecanoyl-CoA" boundaryCondition="false" compartment="Internal_Species"/>
         <species id="_3R__3_hydroxyhexadecanoate" name="(3R)-3-hydroxyhexadecanoate" boundaryCondition="false" compartment="Internal_Species"/>
         <species id="_3R__3_hydroxyhexadecanoyl__acyl_carrier_protein_" name="(3R)-3-hydroxyhexadecanoyl-[acyl-carrier-protein]" boundaryCondition="false" compartment="Internal_Species"/>
         <species id="_3R__3_hydroxyhexadecanoyl_CoA" name="(3R)-3-hydroxyhexadecanoyl-CoA" boundaryCondition="false" compartment="Internal_Species"/>
         <species id="_3R__3_hydroxyhexanoate" name="(3R)-3-hydroxyhexanoate" boundaryCondition="false" compartment="Internal_Species"/>
         <species id="_3R__3_hydroxyhexanoyl__acyl_carrier_protein_" name="(3R)-3-hydroxyhexanoyl-[acyl-carrier-protein]" boundaryCondition="false" compartment="Internal_Species"/>
         <species id="_3R__3_hydroxyhexanoyl_CoA" name="(3R)-3-hydroxyhexanoyl-CoA" boundaryCondition="false" compartment="Internal_Species"/>
         <species id="_3R__3_hydroxyoctadecanoate" name="(3R)-3-hydroxyoctadecanoate" boundaryCondition="false" compartment="Internal_Species"/>
         <species id="_3R__3_hydroxyoctadecanoyl__acyl_carrier_protein_" name="(3R)-3-hydroxyoctadecanoyl-[acyl-carrier-protein]" boundaryCondition="false" compartment="Internal_Species"/>
         <species id="_3R__3_hydroxyoctadecanoyl_CoA" name="(3R)-3-hydroxyoctadecanoyl-CoA" boundaryCondition="false" compartment="Internal_Species"/>
         <species id="_3R__3_hydroxyoctanoate" name="(3R)-3-hydroxyoctanoate" boundaryCondition="false" compartment="Internal_Species"/>
         <species id="_3R__3_hydroxyoctanoyl__acyl_carrier_protein_" name="(3R)-3-hydroxyoctanoyl-[acyl-carrier-protein]" boundaryCondition="false" compartment="Internal_Species"/>
         <species id="_3R__3_hydroxyoctanoyl_CoA" name="(3R)-3-hydroxyoctanoyl-CoA" boundaryCondition="false" compartment="Internal_Species"/>
         <species id="_3R__3_hydroxytetradecanoate" name="(3R)-3-hydroxytetradecanoate" boundaryCondition="false" compartment="Internal_Species"/>
         <species id="_3R__3_hydroxytetradecanoyl__acyl_carrier_protein_" name="(3R)-3-hydroxytetradecanoyl-[acyl-carrier-protein]" boundaryCondition="false" compartment="Internal_Species"/>
         <species id="_3R__3_hydroxytetradecanoyl_CoA" name="(3R)-3-hydroxytetradecanoyl-CoA" boundaryCondition="false" compartment="Internal_Species"/>
         <species id="_3S__3_hydroxy_cis_dodec_5_enoyl_CoA" name="(3S)-3-hydroxy-cis-dodec-5-enoyl-CoA" boundaryCondition="false" compartment="Internal_Species"/>
         <species id="_3S__3_hydroxy_cis_hexadec_9_enoyl_CoA" name="(3S)-3-hydroxy-cis-hexadec-9-enoyl-CoA" boundaryCondition="false" compartment="Internal_Species"/>
         <species id="_3S__3_hydroxy_cis_octadec_11_enoyl_CoA" name="(3S)-3-hydroxy-cis-octadec-11-enoyl-CoA" boundaryCondition="false" compartment="Internal_Species"/>
         <species id="_3S__3_hydroxy_cis_tetradec_7_enoyl_CoA" name="(3S)-3-hydroxy-cis-tetradec-7-enoyl-CoA" boundaryCondition="false" compartment="Internal_Species"/>
         <species id="_3S__3_hydroxydecanoyl_CoA" name="(3S)-3-hydroxydecanoyl-CoA" boundaryCondition="false" compartment="Internal_Species"/>
         <species id="_3S__3_hydroxydodecanoyl_CoA" name="(3S)-3-hydroxydodecanoyl-CoA" boundaryCondition="false" compartment="Internal_Species"/>
         <species id="_3S__3_hydroxyhexadecanoyl_CoA" name="(3S)-3-hydroxyhexadecanoyl-CoA" boundaryCondition="false" compartment="Internal_Species"/>
         <species id="_3S__3_hydroxyhexanoyl_CoA" name="(3S)-3-hydroxyhexanoyl-CoA" boundaryCondition="false" compartment="Internal_Species"/>
         <species id="_3S__3_hydroxyoctadecanoyl_CoA" name="(3S)-3-hydroxyoctadecanoyl-CoA" boundaryCondition="false" compartment="Internal_Species"/>
         <species id="_3S__3_hydroxyoctanoyl_CoA" name="(3S)-3-hydroxyoctanoyl-CoA" boundaryCondition="false" compartment="Internal_Species"/>
         <species id="_3S__3_hydroxytetradecanoyl_CoA" name="(3S)-3-hydroxytetradecanoyl-CoA" boundaryCondition="false" compartment="Internal_Species"/>
         <species id="_D__4__phosphopantothenate" name="(D)-4'-phosphopantothenate" boundaryCondition="false" compartment="Internal_Species"/>
         <species id="_KDO__lipid_IVA" name="(KDO)-lipid-IVA" boundaryCondition="false" compartment="Internal_Species"/>
         <species id="_R__1_amino_2_propanol_O_2_phosphate" name="(R)-1-amino-2-propanol-O-2-phosphate" boundaryCondition="false" compartment="Internal_Species"/>
         <species id="_R__3_hydroxybutanoate" name="(R)-3-hydroxybutanoate" boundaryCondition="false" compartment="Internal_Species"/>
         <species id="_R__3_hydroxybutanoyl_CoA" name="(R)-3-hydroxybutanoyl-CoA" boundaryCondition="false" compartment="Internal_Species"/>
         <species id="_R__4__phosphopantothenoyl_L_cysteine" name="(R)-4'-phosphopantothenoyl-L-cysteine" boundaryCondition="false" compartment="Internal_Species"/>
         <species id="_R__malate" name="(R)-malate" boundaryCondition="false" compartment="Internal_Species"/>
         <species id="_R__methylmalonyl_CoA" name="(R)-methylmalonyl-CoA" boundaryCondition="false" compartment="Internal_Species"/>
         <species id="_R__pantothenate" name="(R)-pantothenate" boundaryCondition="false" compartment="Internal_Species"/>
         <species id="_S__1_pyrroline_5_carboxylate" name="(S)-1-pyrroline-5-carboxylate" boundaryCondition="false" compartment="Internal_Species"/>
         <species id="_S__3_hydroxybutanoyl_CoA" name="(S)-3-hydroxybutanoyl-CoA" boundaryCondition="false" compartment="Internal_Species"/>
         <species id="_S__adenosyl_4_methylthio_2_oxobutanoate" name="(S)-adenosyl-4-methylthio-2-oxobutanoate" boundaryCondition="true" compartment="External_Species"/>
         <species id="_S__adenosyl_L_homocysteine" name="(S)-adenosyl-L-homocysteine" boundaryCondition="false" compartment="Internal_Species"/>
         <species id="_S__adenosyl_L_methionine" name="(S)-adenosyl-L-methionine" boundaryCondition="false" compartment="Internal_Species"/>
         <species id="_S__adenosylmethioninamine" name="(S)-adenosylmethioninamine" boundaryCondition="false" compartment="Internal_Species"/>
         <species id="_S__lactaldehyde" name="(S)-lactaldehyde" boundaryCondition="false" compartment="Internal_Species"/>
         <species id="_S__lactate" name="(S)-lactate" boundaryCondition="false" compartment="Internal_Species"/>
         <species id="_S__malate" name="(S)-malate" boundaryCondition="false" compartment="Internal_Species"/>
         <species id="_S__malyl_CoA" name="(S)-malyl-CoA" boundaryCondition="false" compartment="Internal_Species"/>
         <species id="_S__methyl_5__thioadenosine" name="(S)-methyl-5'-thioadenosine" boundaryCondition="false" compartment="Internal_Species"/>
         <species id="_S__methyl_5_thio_alpha_D_ribose_1_phosphate" name="(S)-methyl-5-thio-alpha-D-ribose-1-phosphate" boundaryCondition="false" compartment="Internal_Species"/>
         <species id="_S__methyl_5_thio_D_ribulose_1_phosphate" name="(S)-methyl-5-thio-D-ribulose-1-phosphate" boundaryCondition="false" compartment="Internal_Species"/>
         <species id="_S__methylmalonyl_CoA" name="(S)-methylmalonyl-CoA" boundaryCondition="false" compartment="Internal_Species"/>
         <species id="_S__ureidoglycolate" name="(S)-ureidoglycolate" boundaryCondition="false" compartment="Internal_Species"/>
         <species id="1__2_carboxyphenylamino__1_deoxy_D_ribulose_5_phosphate" name="1-(2-carboxyphenylamino)-1-deoxy-D-ribulose-5-phosphate" boundaryCondition="false" compartment="Internal_Species"/>
         <species id="1_2_dihexadec_9_enoyl_glycerol" name="1,2-dihexadec-9-enoyl-glycerol" boundaryCondition="false" compartment="Internal_Species"/>
         <species id="1_2_dihexadec_9_enoyl_sn_glycerol_3_phosphate" name="1,2-dihexadec-9-enoyl-sn-glycerol-3-phosphate" boundaryCondition="false" compartment="Internal_Species"/>
         <species id="1_2_dihexadecanoyl_glycerol" name="1,2-dihexadecanoyl-glycerol" boundaryCondition="false" compartment="Internal_Species"/>
         <species id="1_2_dihexadecanoyl_sn_glycerol_3_phosphate" name="1,2-dihexadecanoyl-sn-glycerol-3-phosphate" boundaryCondition="false" compartment="Internal_Species"/>
         <species id="1_2_dioctadec_9_enoyl_glycerol" name="1,2-dioctadec-9-enoyl-glycerol" boundaryCondition="false" compartment="Internal_Species"/>
         <species id="1_2_dioctadec_9_enoyl_sn_glycerol_3_phosphate" name="1,2-dioctadec-9-enoyl-sn-glycerol-3-phosphate" boundaryCondition="false" compartment="Internal_Species"/>
         <species id="1_2_dioctadecanoyl_glycerol" name="1,2-dioctadecanoyl-glycerol" boundaryCondition="false" compartment="Internal_Species"/>
         <species id="1_2_dioctadecanoyl_sn_glycerol_3_phosphate" name="1,2-dioctadecanoyl-sn-glycerol-3-phosphate" boundaryCondition="false" compartment="Internal_Species"/>
         <species id="1_3_diaminopropane" name="1,3-diaminopropane" boundaryCondition="false" compartment="Internal_Species"/>
         <species id="1_6_anhydro_N_acetylmuramate" name="1,6-anhydro-N-acetylmuramate" boundaryCondition="false" compartment="Internal_Species"/>
         <species id="10_formyltetrahydrofolate" name="10-formyltetrahydrofolate" boundaryCondition="false" compartment="Internal_Species"/>
         <species id="10_formyl_tetrahydropteroyl__gamma_Glu__n_" name="10-formyl-tetrahydropteroyl-[gamma-Glu](n)" boundaryCondition="false" compartment="Internal_Species"/>
         <species id="10_formyl_tetrahydropteroyl__gamma_Glu__n_1_" name="10-formyl-tetrahydropteroyl-[gamma-Glu](n+1)" boundaryCondition="false" compartment="Internal_Species"/>
         <species id="131_hydroxy_magnesium_protoporphyrin_IX_13_monomethyl_ester" name="131-hydroxy-magnesium-protoporphyrin-IX-13-monomethyl-ester" boundaryCondition="false" compartment="Internal_Species"/>
         <species id="131_oxo_magnesium_protoporphyrin_IX_13_monomethyl_ester" name="131-oxo-magnesium-protoporphyrin-IX-13-monomethyl-ester" boundaryCondition="false" compartment="Internal_Species"/>
         <species id="1_amino_propan_2_one_3_phosphate" name="1-amino-propan-2-one-3-phosphate" boundaryCondition="false" compartment="Internal_Species"/>
         <species id="1_deoxy_D_xylulose_5_phosphate" name="1-deoxy-D-xylulose-5-phosphate" boundaryCondition="false" compartment="Internal_Species"/>
         <species id="1_hexadec_9_enoyl_sn_glycero_3_phosphocholine" name="1-hexadec-9-enoyl-sn-glycero-3-phosphocholine" boundaryCondition="false" compartment="Internal_Species"/>
         <species id="1_hexadec_9_enoyl_sn_glycero_3_phosphoethanolamine" name="1-hexadec-9-enoyl-sn-glycero-3-phosphoethanolamine" boundaryCondition="false" compartment="Internal_Species"/>
         <species id="1_hexadec_9_enoyl_sn_glycerol_3_phosphate" name="1-hexadec-9-enoyl-sn-glycerol-3-phosphate" boundaryCondition="false" compartment="Internal_Species"/>
         <species id="1_hexadecanoyl_sn_glycero_3_phosphocholine" name="1-hexadecanoyl-sn-glycero-3-phosphocholine" boundaryCondition="false" compartment="Internal_Species"/>
         <species id="1_hexadecanoyl_sn_glycero_3_phosphoethanolamine" name="1-hexadecanoyl-sn-glycero-3-phosphoethanolamine" boundaryCondition="false" compartment="Internal_Species"/>
         <species id="1_hexadecanoyl_sn_glycerol_3_phosphate" name="1-hexadecanoyl-sn-glycerol-3-phosphate" boundaryCondition="false" compartment="Internal_Species"/>
         <species id="1_hydroxy_2_methyl_2__E__butenyl_4_diphosphate" name="1-hydroxy-2-methyl-2-(E)-butenyl-4-diphosphate" boundaryCondition="false" compartment="Internal_Species"/>
         <species id="1_octadec_9_enoyl_sn_glycero_3_phosphocholine" name="1-octadec-9-enoyl-sn-glycero-3-phosphocholine" boundaryCondition="false" compartment="Internal_Species"/>
         <species id="1_octadec_9_enoyl_sn_glycero_3_phosphoethanolamine" name="1-octadec-9-enoyl-sn-glycero-3-phosphoethanolamine" boundaryCondition="false" compartment="Internal_Species"/>
         <species id="1_octadec_9_enoyl_sn_glycerol_3_phosphate" name="1-octadec-9-enoyl-sn-glycerol-3-phosphate" boundaryCondition="false" compartment="Internal_Species"/>
         <species id="1_octadecanoyl_sn_glycero_3_phosphocholine" name="1-octadecanoyl-sn-glycero-3-phosphocholine" boundaryCondition="false" compartment="Internal_Species"/>
         <species id="1_octadecanoyl_sn_glycero_3_phosphoethanolamine" name="1-octadecanoyl-sn-glycero-3-phosphoethanolamine" boundaryCondition="false" compartment="Internal_Species"/>
         <species id="1_octadecanoyl_sn_glycerol_3_phosphate" name="1-octadecanoyl-sn-glycerol-3-phosphate" boundaryCondition="false" compartment="Internal_Species"/>
         <species id="2___5_triphosphoribosyl__3__dephospho_CoA" name="2'-(5-triphosphoribosyl)-3'-dephospho-CoA" boundaryCondition="false" compartment="Internal_Species"/>
         <species id="2_3_bis_3_hydroxymyristoyl__b_D_glucosaminyl_1_phosphate" name="2,3-bis(3-hydroxymyristoyl)-b-D-glucosaminyl-1-phosphate" boundaryCondition="false" compartment="Internal_Species"/>
         <species id="2_3_bisphospho_D_glycerate" name="2,3-bisphospho-D-glycerate" boundaryCondition="false" compartment="Internal_Species"/>
         <species id="2_3_butanediol" name="2,3-butanediol" boundaryCondition="false" compartment="Internal_Species"/>
         <species id="2_3_dihydro_3_hydroxy_anthranilate" name="2,3-dihydro-3-hydroxy-anthranilate" boundaryCondition="false" compartment="Internal_Species"/>
         <species id="2_3_dihydro_3_oxo_anthranilate" name="2,3-dihydro-3-oxo-anthranilate" boundaryCondition="false" compartment="Internal_Species"/>
         <species id="2_3_dihydroxy_3_methylvalerate" name="2,3-dihydroxy-3-methylvalerate" boundaryCondition="false" compartment="Internal_Species"/>
         <species id="2_3_dihydroxy_isovalerate" name="2,3-dihydroxy-isovalerate" boundaryCondition="false" compartment="Internal_Species"/>
         <species id="2_5_diamino_6__ribosylamino__4__3H__pyrimidinone_5__phosphate" name="2,5-diamino-6-(ribosylamino)-4-(3H)-pyrimidinone-5'-phosphate" boundaryCondition="false" compartment="Internal_Species"/>
         <species id="2_5_didehydro_D_gluconate" name="2,5-didehydro-D-gluconate" boundaryCondition="false" compartment="Internal_Species"/>
         <species id="2_aceto_2_hydroxy_butyrate" name="2-aceto-2-hydroxy-butyrate" boundaryCondition="false" compartment="Internal_Species"/>
         <species id="2_acetolactate" name="2-acetolactate" boundaryCondition="false" compartment="Internal_Species"/>
         <species id="2_aminoadipate_6_semialdehyde" name="2-aminoadipate-6-semialdehyde" boundaryCondition="false" compartment="Internal_Species"/>
         <species id="2_chloro_cis_dienelactone" name="2-chloro-cis-dienelactone" boundaryCondition="false" compartment="Internal_Species"/>
         <species id="2_chloromaleylacetate" name="2-chloromaleylacetate" boundaryCondition="false" compartment="Internal_Species"/>
         <species id="2_cis_6_trans_10_trans_geranylgeranyl_diphosphate" name="2-cis,6-trans,10-trans-geranylgeranyl-diphosphate" boundaryCondition="false" compartment="Internal_Species"/>
         <species id="2_C_methyl_D_erythritol_2_4_cyclodiphosphate" name="2-C-methyl-D-erythritol-2,4-cyclodiphosphate" boundaryCondition="false" compartment="Internal_Species"/>
         <species id="2_C_methyl_D_erythritol_4_phosphate" name="2-C-methyl-D-erythritol-4-phosphate" boundaryCondition="false" compartment="Internal_Species"/>
         <species id="2_dehydro_3_deoxy_D_gluconate_6_phosphate" name="2-dehydro-3-deoxy-D-gluconate-6-phosphate" boundaryCondition="false" compartment="Internal_Species"/>
         <species id="2_dehydropantoate" name="2-dehydropantoate" boundaryCondition="false" compartment="Internal_Species"/>
         <species id="2_deoxy_D_ribose_5_phosphate" name="2-deoxy-D-ribose-5-phosphate" boundaryCondition="false" compartment="Internal_Species"/>
         <species id="2_desacetyl_2_hydroxyethyl_bacteriochlorophyllidea" name="2-desacetyl-2-hydroxyethyl-bacteriochlorophyllidea" boundaryCondition="false" compartment="Internal_Species"/>
         <species id="2_hexadec_9_enoyl_sn_glycero_3_phosphocholine" name="2-hexadec-9-enoyl-sn-glycero-3-phosphocholine" boundaryCondition="false" compartment="Internal_Species"/>
         <species id="2_hexadec_9_enoyl_sn_glycero_3_phosphoethanolamine" name="2-hexadec-9-enoyl-sn-glycero-3-phosphoethanolamine" boundaryCondition="false" compartment="Internal_Species"/>
         <species id="2_hexadecanoyl_sn_glycero_3_phosphocholine" name="2-hexadecanoyl-sn-glycero-3-phosphocholine" boundaryCondition="false" compartment="Internal_Species"/>
         <species id="2_hexadecanoyl_sn_glycero_3_phosphoethanolamine" name="2-hexadecanoyl-sn-glycero-3-phosphoethanolamine" boundaryCondition="false" compartment="Internal_Species"/>
         <species id="2_hydroxy_3_oxosuccinate" name="2-hydroxy-3-oxosuccinate" boundaryCondition="false" compartment="Internal_Species"/>
         <species id="2_hydroxychromene_2_carboxylate" name="2-hydroxychromene-2-carboxylate" boundaryCondition="false" compartment="Internal_Species"/>
         <species id="2_hydroxyglutarate" name="2-hydroxyglutarate" boundaryCondition="false" compartment="Internal_Species"/>
         <species id="2_hydroxyhepta_2_4_dienedioate" name="2-hydroxyhepta-2,4-dienedioate" boundaryCondition="false" compartment="Internal_Species"/>
         <species id="2_isopropyl_3_oxosuccinate" name="2-isopropyl-3-oxosuccinate" boundaryCondition="false" compartment="Internal_Species"/>
         <species id="2_keto_3_methyl_valerate" name="2-keto-3-methyl-valerate" boundaryCondition="false" compartment="Internal_Species"/>
         <species id="2_keto_L_gluconate" name="2-keto-L-gluconate" boundaryCondition="false" compartment="Internal_Species"/>
         <species id="2_keto_L_gulonate" name="2-keto-L-gulonate" boundaryCondition="false" compartment="Internal_Species"/>
         <species id="2_maleylacetate" name="2-maleylacetate" boundaryCondition="false" compartment="Internal_Species"/>
         <species id="2_nitropropane" name="2-nitropropane" boundaryCondition="false" compartment="Internal_Species"/>
         <species id="2_octadec_9_enoyl_sn_glycero_3_phosphocholine" name="2-octadec-9-enoyl-sn-glycero-3-phosphocholine" boundaryCondition="false" compartment="Internal_Species"/>
         <species id="2_octadec_9_enoyl_sn_glycero_3_phosphoethanolamine" name="2-octadec-9-enoyl-sn-glycero-3-phosphoethanolamine" boundaryCondition="false" compartment="Internal_Species"/>
         <species id="2_octadecanoyl_sn_glycero_3_phosphocholine" name="2-octadecanoyl-sn-glycero-3-phosphocholine" boundaryCondition="false" compartment="Internal_Species"/>
         <species id="2_octadecanoyl_sn_glycero_3_phosphoethanolamine" name="2-octadecanoyl-sn-glycero-3-phosphoethanolamine" boundaryCondition="false" compartment="Internal_Species"/>
         <species id="2_octaprenyl_3_methyl_6_methoxy_1_4_benzoquinol" name="2-octaprenyl-3-methyl-6-methoxy-1,4-benzoquinol" boundaryCondition="false" compartment="Internal_Species"/>
         <species id="2_octaprenyl_6_hydroxyphenol" name="2-octaprenyl-6-hydroxyphenol" boundaryCondition="false" compartment="Internal_Species"/>
         <species id="2_octaprenyl_6_methoxy_1_4_benzoquinol" name="2-octaprenyl-6-methoxy-1,4-benzoquinol" boundaryCondition="false" compartment="Internal_Species"/>
         <species id="2_octaprenyl_6_methoxyphenol" name="2-octaprenyl-6-methoxyphenol" boundaryCondition="false" compartment="Internal_Species"/>
         <species id="2_octaprenylphenol" name="2-octaprenylphenol" boundaryCondition="false" compartment="Internal_Species"/>
         <species id="2_oxo_3_hydroxy_4_phosphobutanoate" name="2-oxo-3-hydroxy-4-phosphobutanoate" boundaryCondition="false" compartment="Internal_Species"/>
         <species id="2_oxobutanoate" name="2-oxobutanoate" boundaryCondition="false" compartment="Internal_Species"/>
         <species id="2_oxoglutarate" name="2-oxoglutarate" boundaryCondition="false" compartment="Internal_Species"/>
         <species id="2_phospho_4__cytidine_5__diphospho__2_C_methyl_D_erythritol" name="2-phospho-4-(cytidine-5'-diphospho)-2-C-methyl-D-erythritol" boundaryCondition="false" compartment="Internal_Species"/>
         <species id="2_phospho_D_glycerate" name="2-phospho-D-glycerate" boundaryCondition="false" compartment="Internal_Species"/>
         <species id="2_phosphoglycolate" name="2-phosphoglycolate" boundaryCondition="false" compartment="Internal_Species"/>
         <species id="3_4_3__4__tetrahydrospirilloxanthin" name="3,4,3',4'-tetrahydrospirilloxanthin" boundaryCondition="false" compartment="Internal_Species"/>
         <species id="3_4_dehydrorhodopin" name="3,4-dehydrorhodopin" boundaryCondition="false" compartment="Internal_Species"/>
         <species id="3_4_dihydroanhydrorhodovibrin" name="3,4-dihydroanhydrorhodovibrin" boundaryCondition="false" compartment="Internal_Species"/>
         <species id="3__4__dihydrorhodovibrin" name="3',4'-dihydrorhodovibrin" boundaryCondition="false" compartment="Internal_Species"/>
         <species id="3_dehydroquinate" name="3-dehydroquinate" boundaryCondition="false" compartment="Internal_Species"/>
         <species id="3_dehydroshikimate" name="3-dehydroshikimate" boundaryCondition="false" compartment="Internal_Species"/>
         <species id="3_demethylubiquinol_8" name="3-demethylubiquinol-8" boundaryCondition="false" compartment="Internal_Species"/>
         <species id="3_deoxy_D_arabino_heptulosonate_7_phosphate" name="3-deoxy-D-arabino-heptulosonate-7-phosphate" boundaryCondition="false" compartment="Internal_Species"/>
         <species id="3_deoxy_D_manno_octulosonate" name="3-deoxy-D-manno-octulosonate" boundaryCondition="false" compartment="Internal_Species"/>
         <species id="3_deoxy_D_manno_octulosonate_8_P" name="3-deoxy-D-manno-octulosonate-8-P" boundaryCondition="false" compartment="Internal_Species"/>
         <species id="3_hydroxyethylchlorophyllidea" name="3-hydroxyethylchlorophyllidea" boundaryCondition="false" compartment="Internal_Species"/>
         <species id="3_isopropylmalate" name="3-isopropylmalate" boundaryCondition="false" compartment="Internal_Species"/>
         <species id="3_mercaptopyruvate" name="3-mercaptopyruvate" boundaryCondition="false" compartment="Internal_Species"/>
         <species id="3_methyl_2_oxobutanoate" name="3-methyl-2-oxobutanoate" boundaryCondition="false" compartment="Internal_Species"/>
         <species id="3_octaprenyl_4_hydroxybenzoate" name="3-octaprenyl-4-hydroxybenzoate" boundaryCondition="false" compartment="Internal_Species"/>
         <species id="3_oxo_cis_dodec_5_enoyl__acyl_carrier_protein_" name="3-oxo-cis-dodec-5-enoyl-[acyl-carrier-protein]" boundaryCondition="false" compartment="Internal_Species"/>
         <species id="3_oxo_cis_dodec_5_enoyl_CoA" name="3-oxo-cis-dodec-5-enoyl-CoA" boundaryCondition="false" compartment="Internal_Species"/>
         <species id="3_oxo_cis_hexadec_9_enoyl__acyl_carrier_protein_" name="3-oxo-cis-hexadec-9-enoyl-[acyl-carrier-protein]" boundaryCondition="false" compartment="Internal_Species"/>
         <species id="3_oxo_cis_hexadec_9_enoyl_CoA" name="3-oxo-cis-hexadec-9-enoyl-CoA" boundaryCondition="false" compartment="Internal_Species"/>
         <species id="3_oxo_cis_octadec_11_enoyl__acyl_carrier_protein_" name="3-oxo-cis-octadec-11-enoyl-[acyl-carrier-protein]" boundaryCondition="false" compartment="Internal_Species"/>
         <species id="3_oxo_cis_octadec_11_enoyl_CoA" name="3-oxo-cis-octadec-11-enoyl-CoA" boundaryCondition="false" compartment="Internal_Species"/>
         <species id="3_oxo_cis_tetradec_7_enoyl__acyl_carrier_protein_" name="3-oxo-cis-tetradec-7-enoyl-[acyl-carrier-protein]" boundaryCondition="false" compartment="Internal_Species"/>
         <species id="3_oxo_cis_tetradec_7_enoyl_CoA" name="3-oxo-cis-tetradec-7-enoyl-CoA" boundaryCondition="false" compartment="Internal_Species"/>
         <species id="3_oxodecanoyl__acyl_carrier_protein_" name="3-oxodecanoyl-[acyl-carrier-protein]" boundaryCondition="false" compartment="Internal_Species"/>
         <species id="3_oxodecanoyl_CoA" name="3-oxodecanoyl-CoA" boundaryCondition="false" compartment="Internal_Species"/>
         <species id="3_oxododecanoyl__acyl_carrier_protein_" name="3-oxododecanoyl-[acyl-carrier-protein]" boundaryCondition="false" compartment="Internal_Species"/>
         <species id="3_oxododecanoyl_CoA" name="3-oxododecanoyl-CoA" boundaryCondition="false" compartment="Internal_Species"/>
         <species id="3_oxohexadecanoyl__acyl_carrier_protein_" name="3-oxohexadecanoyl-[acyl-carrier-protein]" boundaryCondition="false" compartment="Internal_Species"/>
         <species id="3_oxohexadecanoyl_CoA" name="3-oxohexadecanoyl-CoA" boundaryCondition="false" compartment="Internal_Species"/>
         <species id="3_oxohexanoyl__acyl_carrier_protein_" name="3-oxohexanoyl-[acyl-carrier-protein]" boundaryCondition="false" compartment="Internal_Species"/>
         <species id="3_oxohexanoyl_CoA" name="3-oxohexanoyl-CoA" boundaryCondition="false" compartment="Internal_Species"/>
         <species id="3_oxooctadecanoyl__acyl_carrier_protein_" name="3-oxooctadecanoyl-[acyl-carrier-protein]" boundaryCondition="false" compartment="Internal_Species"/>
         <species id="3_oxooctadecanoyl_CoA" name="3-oxooctadecanoyl-CoA" boundaryCondition="false" compartment="Internal_Species"/>
         <species id="3_oxooctanoyl__acyl_carrier_protein_" name="3-oxooctanoyl-[acyl-carrier-protein]" boundaryCondition="false" compartment="Internal_Species"/>
         <species id="3_oxooctanoyl_CoA" name="3-oxooctanoyl-CoA" boundaryCondition="false" compartment="Internal_Species"/>
         <species id="3_oxotetradecanoyl__acyl_carrier_protein_" name="3-oxotetradecanoyl-[acyl-carrier-protein]" boundaryCondition="false" compartment="Internal_Species"/>
         <species id="3_oxotetradecanoyl_CoA" name="3-oxotetradecanoyl-CoA" boundaryCondition="false" compartment="Internal_Species"/>
         <species id="3_phospho_D_glycerate" name="3-phospho-D-glycerate" boundaryCondition="false" compartment="Internal_Species"/>
         <species id="3_phospho_D_glyceroylphosphate" name="3-phospho-D-glyceroylphosphate" boundaryCondition="false" compartment="Internal_Species"/>
         <species id="3_phospho_hydroxypyruvate" name="3-phospho-hydroxypyruvate" boundaryCondition="false" compartment="Internal_Species"/>
         <species id="3_phospho_L_serine" name="3-phospho-L-serine" boundaryCondition="false" compartment="Internal_Species"/>
         <species id="3_ureidopropionate" name="3-ureidopropionate" boundaryCondition="false" compartment="Internal_Species"/>
         <species id="3_vinyl_bacteriochlorophyllidea" name="3-vinyl-bacteriochlorophyllidea" boundaryCondition="false" compartment="Internal_Species"/>
         <species id="4__b_D_ribofuranosyl_aminobenzene_5__phosphate" name="4-(b-D-ribofuranosyl)aminobenzene-5'-phosphate" boundaryCondition="false" compartment="Internal_Species"/>
         <species id="4__cytidine_5__diphospho__2_C_methyl_D_erythritol" name="4-(cytidine-5'-diphospho)-2-C-methyl-D-erythritol" boundaryCondition="false" compartment="Internal_Species"/>
         <species id="4__phosphonooxy__threonine" name="4-(phosphonooxy)-threonine" boundaryCondition="false" compartment="Internal_Species"/>
         <species id="4_amino_4_deoxychorismate" name="4-amino-4-deoxychorismate" boundaryCondition="false" compartment="Internal_Species"/>
         <species id="4_amino_5_hydroxymethyl_2_methylpyrimidine_pyrophosphate" name="4-amino-5-hydroxymethyl-2-methylpyrimidine-pyrophosphate" boundaryCondition="false" compartment="Internal_Species"/>
         <species id="4_carboxyaminoimidazole_ribonucleotide" name="4-carboxyaminoimidazole-ribonucleotide" boundaryCondition="false" compartment="Internal_Species"/>
         <species id="4_fumaryl_acetoacetate" name="4-fumaryl-acetoacetate" boundaryCondition="false" compartment="Internal_Species"/>
         <species id="4_hydroxy_2_oxoglutarate" name="4-hydroxy-2-oxoglutarate" boundaryCondition="false" compartment="Internal_Species"/>
         <species id="4_hydroxybenzoate" name="4-hydroxybenzoate" boundaryCondition="false" compartment="Internal_Species"/>
         <species id="4_hydroxyphenylpyruvate" name="4-hydroxyphenylpyruvate" boundaryCondition="false" compartment="Internal_Species"/>
         <species id="4_maleyl_acetoacetate" name="4-maleyl-acetoacetate" boundaryCondition="false" compartment="Internal_Species"/>
         <species id="4_methyl_2_oxopentanoate" name="4-methyl-2-oxopentanoate" boundaryCondition="false" compartment="Internal_Species"/>
         <species id="4_methyl_5__b_hydroxyethyl_thiazole_phosphate" name="4-methyl-5-(b-hydroxyethyl)thiazole-phosphate" boundaryCondition="false" compartment="Internal_Species"/>
         <species id="4__phosphopantetheine" name="4'-phosphopantetheine" boundaryCondition="false" compartment="Internal_Species"/>
         <species id="5_10_methenyltetrahydrofolate" name="5,10-methenyltetrahydrofolate" boundaryCondition="false" compartment="Internal_Species"/>
         <species id="5_10_methenyltetrahydromethanopterin" name="5,10-methenyltetrahydromethanopterin" boundaryCondition="false" compartment="Internal_Species"/>
         <species id="5_10_methylenetetrahydrofolate" name="5,10-methylenetetrahydrofolate" boundaryCondition="false" compartment="Internal_Species"/>
         <species id="5_10_methylenetetrahydromethanopterin" name="5,10-methylenetetrahydromethanopterin" boundaryCondition="false" compartment="Internal_Species"/>
         <species id="5_6_7_8_tetrahydropteridine" name="5,6,7,8-tetrahydropteridine" boundaryCondition="false" compartment="Internal_Species"/>
         <species id="5_amino_6__5__phosphoribosylamino_uracil" name="5-amino-6-(5'-phosphoribosylamino)uracil" boundaryCondition="false" compartment="Internal_Species"/>
         <species id="5_amino_6_ribitylamino_2_4_1H_3H__pyrimidinedione" name="5-amino-6-ribitylamino-2,4(1H,3H)-pyrimidinedione" boundaryCondition="false" compartment="Internal_Species"/>
         <species id="5_amino_6_ribitylamino_2_4_1H_3H__pyrimidinedione_5__phosphate" name="5-amino-6-ribitylamino-2,4(1H,3H)-pyrimidinedione-5'-phosphate" boundaryCondition="false" compartment="Internal_Species"/>
         <species id="5_aminoimidazole_ribonucleotide" name="5-aminoimidazole-ribonucleotide" boundaryCondition="false" compartment="Internal_Species"/>
         <species id="5_aminolevulinate" name="5-aminolevulinate" boundaryCondition="false" compartment="Internal_Species"/>
         <species id="5_carboxy_2_oxohept_3_enedioate" name="5-carboxy-2-oxohept-3-enedioate" boundaryCondition="false" compartment="Internal_Species"/>
         <species id="5_carboxymethyl_2_hydroxymuconate" name="5-carboxymethyl-2-hydroxymuconate" boundaryCondition="false" compartment="Internal_Species"/>
         <species id="5_dehydro_D_gluconate" name="5-dehydro-D-gluconate" boundaryCondition="false" compartment="Internal_Species"/>
         <species id="5__deoxyadenosine" name="5'-deoxyadenosine" boundaryCondition="false" compartment="Internal_Species"/>
         <species id="5_dodecenoate" name="5-dodecenoate" boundaryCondition="false" compartment="Internal_Species"/>
         <species id="5_enolpyruvylshikimate_3_phosphate" name="5-enolpyruvylshikimate-3-phosphate" boundaryCondition="false" compartment="Internal_Species"/>
         <species id="5_formyltetrahydromethanopterin" name="5-formyltetrahydromethanopterin" boundaryCondition="false" compartment="Internal_Species"/>
         <species id="5_methyltetrahydrofolate" name="5-methyltetrahydrofolate" boundaryCondition="false" compartment="Internal_Species"/>
         <species id="5_phospho_beta_D_ribosylamine" name="5-phospho-beta-D-ribosylamine" boundaryCondition="false" compartment="Internal_Species"/>
         <species id="5_phosphoribosyl_1_pyrophosphate" name="5-phosphoribosyl-1-pyrophosphate" boundaryCondition="false" compartment="Internal_Species"/>
         <species id="5__phosphoribosyl_4__N_succinocarboxamide__5_aminoimidazole" name="5'-phosphoribosyl-4-(N-succinocarboxamide)-5-aminoimidazole" boundaryCondition="false" compartment="Internal_Species"/>
         <species id="5_phospho_ribosyl_glycineamide" name="5-phospho-ribosyl-glycineamide" boundaryCondition="false" compartment="Internal_Species"/>
         <species id="5__phosphoribosyl_N_formylglycineamide" name="5'-phosphoribosyl-N-formylglycineamide" boundaryCondition="false" compartment="Internal_Species"/>
         <species id="5_phosphoribosyl_N_formylglycineamidine" name="5-phosphoribosyl-N-formylglycineamidine" boundaryCondition="false" compartment="Internal_Species"/>
         <species id="6_7_dihydropteridine" name="6,7-dihydropteridine" boundaryCondition="false" compartment="Internal_Species"/>
         <species id="6_7_dimethyl_8__1_D_ribityl_lumazine" name="6,7-dimethyl-8-(1-D-ribityl)lumazine" boundaryCondition="false" compartment="Internal_Species"/>
         <species id="6_carboxyhexanoyl_CoA" name="6-carboxyhexanoyl-CoA" boundaryCondition="false" compartment="Internal_Species"/>
         <species id="6_hydroxymethyl_7_8_dihydropterin" name="6-hydroxymethyl-7,8-dihydropterin" boundaryCondition="false" compartment="Internal_Species"/>
         <species id="6_hydroxymethyl_dihydropterin_diphosphate" name="6-hydroxymethyl-dihydropterin-diphosphate" boundaryCondition="false" compartment="Internal_Species"/>
         <species id="6_phospho_D_gluconate" name="6-phospho-D-gluconate" boundaryCondition="false" compartment="Internal_Species"/>
         <species id="6_pyruvoyl_tetrahydropterin" name="6-pyruvoyl-tetrahydropterin" boundaryCondition="false" compartment="Internal_Species"/>
         <species id="7_8_diaminopelargonate" name="7,8-diaminopelargonate" boundaryCondition="false" compartment="Internal_Species"/>
         <species id="7_8_dihydro_D_neopterin" name="7,8-dihydro-D-neopterin" boundaryCondition="false" compartment="Internal_Species"/>
         <species id="7_8_dihydromethanopterin" name="7,8-dihydromethanopterin" boundaryCondition="true" compartment="External_Species"/>
         <species id="7_8_dihydroneopterin_triphosphate" name="7,8-dihydroneopterin-triphosphate" boundaryCondition="false" compartment="Internal_Species"/>
         <species id="7_8_dihydropteroate" name="7,8-dihydropteroate" boundaryCondition="false" compartment="Internal_Species"/>
         <species id="7_keto_8_aminopelargonate" name="7-keto-8-aminopelargonate" boundaryCondition="false" compartment="Internal_Species"/>
         <species id="7_tetradecenoate" name="7-tetradecenoate" boundaryCondition="false" compartment="Internal_Species"/>
         <species id="9_hexadecenoate" name="9-hexadecenoate" boundaryCondition="false" compartment="Internal_Species"/>
         <species id="9_octadecenoate" name="9-octadecenoate" boundaryCondition="false" compartment="Internal_Species"/>
         <species id="acetaldehyde" name="acetaldehyde" boundaryCondition="false" compartment="Internal_Species"/>
         <species id="acetate" name="acetate" boundaryCondition="false" compartment="Internal_Species"/>
         <species id="acetoacetate" name="acetoacetate" boundaryCondition="false" compartment="Internal_Species"/>
         <species id="acetoacetyl__acyl_carrier_protein_" name="acetoacetyl-[acyl-carrier-protein]" boundaryCondition="false" compartment="Internal_Species"/>
         <species id="acetoacetyl_CoA" name="acetoacetyl-CoA" boundaryCondition="false" compartment="Internal_Species"/>
         <species id="acetoin" name="acetoin" boundaryCondition="false" compartment="Internal_Species"/>
         <species id="acetol" name="acetol" boundaryCondition="false" compartment="Internal_Species"/>
         <species id="acetone" name="acetone" boundaryCondition="false" compartment="Internal_Species"/>
         <species id="acetyl__acyl_carrier_protein_" name="acetyl-[acyl-carrier-protein]" boundaryCondition="false" compartment="Internal_Species"/>
         <species id="acetyl_CoA" name="acetyl-CoA" boundaryCondition="false" compartment="Internal_Species"/>
         <species id="acetylmaltose" name="acetylmaltose" boundaryCondition="false" compartment="Internal_Species"/>
         <species id="acetylphosphate" name="acetylphosphate" boundaryCondition="false" compartment="Internal_Species"/>
         <species id="adenine" name="adenine" boundaryCondition="false" compartment="Internal_Species"/>
         <species id="adenosine" name="adenosine" boundaryCondition="false" compartment="Internal_Species"/>
         <species id="adenosylcobalamin_5__phosphate" name="adenosylcobalamin-5'-phosphate" boundaryCondition="false" compartment="Internal_Species"/>
         <species id="adenosylcobinamide" name="adenosylcobinamide" boundaryCondition="false" compartment="Internal_Species"/>
         <species id="adenosylcobinamide_GDP" name="adenosylcobinamide-GDP" boundaryCondition="false" compartment="Internal_Species"/>
         <species id="adenosyl_cobinamide_phosphate" name="adenosyl-cobinamide-phosphate" boundaryCondition="false" compartment="Internal_Species"/>
         <species id="adenosyl_cobyrate" name="adenosyl-cobyrate" boundaryCondition="false" compartment="Internal_Species"/>
         <species id="adenosyl_cobyrinate_a_c_diamide" name="adenosyl-cobyrinate-a,c-diamide" boundaryCondition="false" compartment="Internal_Species"/>
         <species id="adenylo_succinate" name="adenylo-succinate" boundaryCondition="false" compartment="Internal_Species"/>
         <species id="ADP" name="ADP" boundaryCondition="false" compartment="Internal_Species"/>
         <species id="ADP_glucose" name="ADP-glucose" boundaryCondition="false" compartment="Internal_Species"/>
         <species id="agmatine" name="agmatine" boundaryCondition="false" compartment="Internal_Species"/>
         <species id="a_iminosuccinate" name="a-iminosuccinate" boundaryCondition="false" compartment="Internal_Species"/>
         <species id="all_trans_farnesyl_diphosphate" name="all-trans-farnesyl-diphosphate" boundaryCondition="false" compartment="Internal_Species"/>
         <species id="all_trans_geranyl_geranyl_diphosphate" name="all-trans-geranyl-geranyl-diphosphate" boundaryCondition="false" compartment="Internal_Species"/>
         <species id="all_trans_heptaprenyl_diphosphate" name="all-trans-heptaprenyl-diphosphate" boundaryCondition="false" compartment="Internal_Species"/>
         <species id="all_trans_hexaprenyl_diphosphate" name="all-trans-hexaprenyl-diphosphate" boundaryCondition="false" compartment="Internal_Species"/>
         <species id="all_trans_octaprenyl_diphosphate" name="all-trans-octaprenyl-diphosphate" boundaryCondition="false" compartment="Internal_Species"/>
         <species id="alpha_D_ribose_1_phosphate" name="alpha-D-ribose-1-phosphate" boundaryCondition="false" compartment="Internal_Species"/>
         <species id="aminoimidazole_carboxamide_ribonucleotide" name="aminoimidazole-carboxamide-ribonucleotide" boundaryCondition="false" compartment="Internal_Species"/>
         <species id="AMP" name="AMP" boundaryCondition="false" compartment="Internal_Species"/>
         <species id="anhydrorhodovibrin" name="anhydrorhodovibrin" boundaryCondition="false" compartment="Internal_Species"/>
         <species id="anthranilate" name="anthranilate" boundaryCondition="false" compartment="Internal_Species"/>
         <species id="apo__acyl_carrier_protein_" name="apo-[acyl-carrier-protein]" boundaryCondition="false" compartment="Internal_Species"/>
         <species id="a_ribazole" name="a-ribazole" boundaryCondition="false" compartment="Internal_Species"/>
         <species id="a_ribazole_5__P" name="a-ribazole-5'-P" boundaryCondition="false" compartment="Internal_Species"/>
         <species id="arsenate" name="arsenate" boundaryCondition="false" compartment="Internal_Species"/>
         <species id="arsenite" name="arsenite" boundaryCondition="false" compartment="Internal_Species"/>
         <species id="ATP" name="ATP" boundaryCondition="false" compartment="Internal_Species"/>
         <species id="bacteriochlorophylla" name="bacteriochlorophylla" boundaryCondition="false" compartment="Internal_Species"/>
         <species id="bacteriochlorophyllidea" name="bacteriochlorophyllidea" boundaryCondition="false" compartment="Internal_Species"/>
         <species id="b_alanine" name="b-alanine" boundaryCondition="false" compartment="Internal_Species"/>
         <species id="b_D_glucose" name="b-D-glucose" boundaryCondition="false" compartment="Internal_Species"/>
         <species id="b_D_glucose_1_phosphate" name="b-D-glucose-1-phosphate" boundaryCondition="false" compartment="Internal_Species"/>
         <species id="b_D_glucose_6_phosphate" name="b-D-glucose-6-phosphate" boundaryCondition="false" compartment="Internal_Species"/>
         <species id="benzaldehyde" name="benzaldehyde" boundaryCondition="false" compartment="Internal_Species"/>
         <species id="biotin" name="biotin" boundaryCondition="false" compartment="Internal_Species"/>
         <species id="butyrate" name="butyrate" boundaryCondition="false" compartment="Internal_Species"/>
         <species id="butyryl__acyl_carrier_protein_" name="butyryl-[acyl-carrier-protein]" boundaryCondition="false" compartment="Internal_Species"/>
         <species id="butyryl_CoA" name="butyryl-CoA" boundaryCondition="false" compartment="Internal_Species"/>
         <species id="carbamate" name="carbamate" boundaryCondition="false" compartment="Internal_Species"/>
         <species id="carbamoyl_phosphate" name="carbamoyl-phosphate" boundaryCondition="false" compartment="Internal_Species"/>
         <species id="cardiolipin_dihexadec_9_enoyl_" name="cardiolipin(dihexadec-9-enoyl)" boundaryCondition="false" compartment="Internal_Species"/>
         <species id="cardiolipin_dihexadecanoyl_" name="cardiolipin(dihexadecanoyl)" boundaryCondition="false" compartment="Internal_Species"/>
         <species id="cardiolipin_dioctadec_9_enoyl_" name="cardiolipin(dioctadec-9-enoyl)" boundaryCondition="false" compartment="Internal_Species"/>
         <species id="cardiolipin_dioctadecanoyl_" name="cardiolipin(dioctadecanoyl)" boundaryCondition="false" compartment="Internal_Species"/>
         <species id="catechol" name="catechol" boundaryCondition="false" compartment="Internal_Species"/>
         <species id="CDP" name="CDP" boundaryCondition="false" compartment="Internal_Species"/>
         <species id="CDP_1_2_dihexadec_9_enoyl_glycerol" name="CDP-1,2-dihexadec-9-enoyl-glycerol" boundaryCondition="false" compartment="Internal_Species"/>
         <species id="CDP_1_2_dihexadecanoyl_glycerol" name="CDP-1,2-dihexadecanoyl-glycerol" boundaryCondition="false" compartment="Internal_Species"/>
         <species id="CDP_1_2_dioctadec_9_enoyl_glycerol" name="CDP-1,2-dioctadec-9-enoyl-glycerol" boundaryCondition="false" compartment="Internal_Species"/>
         <species id="CDP_1_2_dioctadecanoyl_glycerol" name="CDP-1,2-dioctadecanoyl-glycerol" boundaryCondition="false" compartment="Internal_Species"/>
         <species id="CDP_4_dehydro_3_6_dideoxy_D_glucose" name="CDP-4-dehydro-3,6-dideoxy-D-glucose" boundaryCondition="false" compartment="Internal_Species"/>
         <species id="CDP_4_dehydro_6_deoxy_D_glucose" name="CDP-4-dehydro-6-deoxy-D-glucose" boundaryCondition="false" compartment="Internal_Species"/>
         <species id="CDP_glucose" name="CDP-glucose" boundaryCondition="false" compartment="Internal_Species"/>
         <species id="ceramide" name="ceramide" boundaryCondition="false" compartment="Internal_Species"/>
         <species id="chloroacetate" name="chloroacetate" boundaryCondition="false" compartment="Internal_Species"/>
         <species id="chlorophyllidea" name="chlorophyllidea" boundaryCondition="false" compartment="Internal_Species"/>
         <species id="choline" name="choline" boundaryCondition="false" compartment="Internal_Species"/>
         <species id="chorismate" name="chorismate" boundaryCondition="false" compartment="Internal_Species"/>
         <species id="cis_3_cis_11_octadecenoyl_CoA" name="cis-3-cis-11-octadecenoyl-CoA" boundaryCondition="false" compartment="Internal_Species"/>
         <species id="cis_3_cis_5_dodecenoyl_CoA" name="cis-3-cis-5-dodecenoyl-CoA" boundaryCondition="false" compartment="Internal_Species"/>
         <species id="cis_3_cis_7_tetradecenoyl_CoA" name="cis-3-cis-7-tetradecenoyl-CoA" boundaryCondition="false" compartment="Internal_Species"/>
         <species id="cis_3_cis_9_hexadecenoyl_CoA" name="cis-3-cis-9-hexadecenoyl-CoA" boundaryCondition="false" compartment="Internal_Species"/>
         <species id="cis_dec_2_enoyl_CoA" name="cis-dec-2-enoyl-CoA" boundaryCondition="false" compartment="Internal_Species"/>
         <species id="cis_dec_3_enoyl__acyl_carrier_protein_" name="cis-dec-3-enoyl-[acyl-carrier-protein]" boundaryCondition="false" compartment="Internal_Species"/>
         <species id="cis_dec_3_enoyl_CoA" name="cis-dec-3-enoyl-CoA" boundaryCondition="false" compartment="Internal_Species"/>
         <species id="cis_dienelactone" name="cis-dienelactone" boundaryCondition="false" compartment="Internal_Species"/>
         <species id="cis_dodec_3_enoyl_CoA" name="cis-dodec-3-enoyl-CoA" boundaryCondition="false" compartment="Internal_Species"/>
         <species id="cis_dodec_5_enoyl__acyl_carrier_protein_" name="cis-dodec-5-enoyl-[acyl-carrier-protein]" boundaryCondition="false" compartment="Internal_Species"/>
         <species id="cis_dodec_5_enoyl_CoA" name="cis-dodec-5-enoyl-CoA" boundaryCondition="false" compartment="Internal_Species"/>
         <species id="cis_hex_3_enoyl_CoA" name="cis-hex-3-enoyl-CoA" boundaryCondition="false" compartment="Internal_Species"/>
         <species id="cis_hexadec_3_enoyl_CoA" name="cis-hexadec-3-enoyl-CoA" boundaryCondition="false" compartment="Internal_Species"/>
         <species id="cis_oct_3_enoyl_CoA" name="cis-oct-3-enoyl-CoA" boundaryCondition="false" compartment="Internal_Species"/>
         <species id="cis_octadec_3_enoyl_CoA" name="cis-octadec-3-enoyl-CoA" boundaryCondition="false" compartment="Internal_Species"/>
         <species id="cis_tetradec_3_enoyl_CoA" name="cis-tetradec-3-enoyl-CoA" boundaryCondition="false" compartment="Internal_Species"/>
         <species id="cis_tetradec_7_enoyl__acyl_carrier_protein_" name="cis-tetradec-7-enoyl-[acyl-carrier-protein]" boundaryCondition="false" compartment="Internal_Species"/>
         <species id="cis_tetradec_7_enoyl_CoA" name="cis-tetradec-7-enoyl-CoA" boundaryCondition="false" compartment="Internal_Species"/>
         <species id="citrate" name="citrate" boundaryCondition="false" compartment="Internal_Species"/>
         <species id="CMP" name="CMP" boundaryCondition="false" compartment="Internal_Species"/>
         <species id="CMP_3_deoxy_D_manno_octulosonate" name="CMP-3-deoxy-D-manno-octulosonate" boundaryCondition="false" compartment="Internal_Species"/>
         <species id="CO2" name="CO2" boundaryCondition="false" compartment="Internal_Species"/>
         <species id="Co2_" name="Co2+" boundaryCondition="false" compartment="Internal_Species"/>
         <species id="cob_I_alamin" name="cob(I)alamin" boundaryCondition="false" compartment="Internal_Species"/>
         <species id="cob_I_yrinate_a_c_diamide" name="cob(I)yrinate-a,c-diamide" boundaryCondition="false" compartment="Internal_Species"/>
         <species id="cob_II_yrinate_a_c_diamide" name="cob(II)yrinate-a,c-diamide" boundaryCondition="false" compartment="Internal_Species"/>
         <species id="cobinamide" name="cobinamide" boundaryCondition="false" compartment="Internal_Species"/>
         <species id="cobyrinate" name="cobyrinate" boundaryCondition="false" compartment="Internal_Species"/>
         <species id="coenzyme_B12" name="coenzyme-B12" boundaryCondition="false" compartment="Internal_Species"/>
         <species id="coproporphyrinogen_III" name="coproporphyrinogen-III" boundaryCondition="false" compartment="Internal_Species"/>
         <species id="Cr3_" name="Cr3+" boundaryCondition="false" compartment="Internal_Species"/>
         <species id="Cr6_" name="Cr6+" boundaryCondition="false" compartment="Internal_Species"/>
         <species id="creatine" name="creatine" boundaryCondition="false" compartment="Internal_Species"/>
         <species id="creatinine" name="creatinine" boundaryCondition="false" compartment="Internal_Species"/>
         <species id="crotonyl__acyl_carrier_protein_" name="crotonyl-[acyl-carrier-protein]" boundaryCondition="false" compartment="Internal_Species"/>
         <species id="crotonyl_CoA" name="crotonyl-CoA" boundaryCondition="false" compartment="Internal_Species"/>
         <species id="CTP" name="CTP" boundaryCondition="false" compartment="Internal_Species"/>
         <species id="cyanate" name="cyanate" boundaryCondition="false" compartment="Internal_Species"/>
         <species id="cyanide" name="cyanide" boundaryCondition="false" compartment="Internal_Species"/>
         <species id="cyclohexyl_isocyanide" name="cyclohexyl-isocyanide" boundaryCondition="false" compartment="Internal_Species"/>
         <species id="cytidine" name="cytidine" boundaryCondition="false" compartment="Internal_Species"/>
         <species id="dADP" name="dADP" boundaryCondition="false" compartment="Internal_Species"/>
         <species id="D_alanine" name="D-alanine" boundaryCondition="false" compartment="Internal_Species"/>
         <species id="D_alanyl_D_alanine" name="D-alanyl-D-alanine" boundaryCondition="false" compartment="Internal_Species"/>
         <species id="dAMP" name="dAMP" boundaryCondition="false" compartment="Internal_Species"/>
         <species id="D_arabinose_5_phosphate" name="D-arabinose-5-phosphate" boundaryCondition="false" compartment="Internal_Species"/>
         <species id="dATP" name="dATP" boundaryCondition="false" compartment="Internal_Species"/>
         <species id="dCDP" name="dCDP" boundaryCondition="false" compartment="Internal_Species"/>
         <species id="dCMP" name="dCMP" boundaryCondition="false" compartment="Internal_Species"/>
         <species id="dCTP" name="dCTP" boundaryCondition="false" compartment="Internal_Species"/>
         <species id="D_cysteine" name="D-cysteine" boundaryCondition="false" compartment="Internal_Species"/>
         <species id="debranched_limit_dextrin" name="debranched-limit-dextrin" boundaryCondition="false" compartment="Internal_Species"/>
         <species id="decanoate" name="decanoate" boundaryCondition="false" compartment="Internal_Species"/>
         <species id="decanoyl__acyl_carrier_protein_" name="decanoyl-[acyl-carrier-protein]" boundaryCondition="false" compartment="Internal_Species"/>
         <species id="decanoyl_CoA" name="decanoyl-CoA" boundaryCondition="false" compartment="Internal_Species"/>
         <species id="demethylated_methyl_acceptor" name="demethylated-methyl-acceptor" boundaryCondition="false" compartment="Internal_Species"/>
         <species id="demethylmenaquinone_8" name="demethylmenaquinone-8" boundaryCondition="false" compartment="Internal_Species"/>
         <species id="demethylspheroidene" name="demethylspheroidene" boundaryCondition="false" compartment="Internal_Species"/>
         <species id="deoxycytidine" name="deoxycytidine" boundaryCondition="false" compartment="Internal_Species"/>
         <species id="deoxyribose_1_phosphate" name="deoxyribose-1-phosphate" boundaryCondition="false" compartment="Internal_Species"/>
         <species id="deoxyuridine" name="deoxyuridine" boundaryCondition="false" compartment="Internal_Species"/>
         <species id="dephospho_CoA" name="dephospho-CoA" boundaryCondition="false" compartment="Internal_Species"/>
         <species id="D_erythro_imidazole_glycerol_phosphate" name="D-erythro-imidazole-glycerol-phosphate" boundaryCondition="false" compartment="Internal_Species"/>
         <species id="D_erythrose_4_phosphate" name="D-erythrose-4-phosphate" boundaryCondition="false" compartment="Internal_Species"/>
         <species id="dethiobiotin" name="dethiobiotin" boundaryCondition="false" compartment="Internal_Species"/>
         <species id="D_fructose_1_6_bisphosphate" name="D-fructose-1,6-bisphosphate" boundaryCondition="false" compartment="Internal_Species"/>
         <species id="D_fructose_6_phosphate" name="D-fructose-6-phosphate" boundaryCondition="false" compartment="Internal_Species"/>
         <species id="dGDP" name="dGDP" boundaryCondition="false" compartment="Internal_Species"/>
         <species id="D_gluconate" name="D-gluconate" boundaryCondition="false" compartment="Internal_Species"/>
         <species id="D_glucono_1_5_lactone_6_phosphate" name="D-glucono-1,5-lactone-6-phosphate" boundaryCondition="false" compartment="Internal_Species"/>
         <species id="D_glucosamine_1_phosphate" name="D-glucosamine-1-phosphate" boundaryCondition="false" compartment="Internal_Species"/>
         <species id="D_glucosamine_6_phosphate" name="D-glucosamine-6-phosphate" boundaryCondition="false" compartment="Internal_Species"/>
         <species id="D_glucose" name="D-glucose" boundaryCondition="false" compartment="Internal_Species"/>
         <species id="D_glucose_1_phosphate" name="D-glucose-1-phosphate" boundaryCondition="false" compartment="Internal_Species"/>
         <species id="D_glucose_6_phosphate" name="D-glucose-6-phosphate" boundaryCondition="false" compartment="Internal_Species"/>
         <species id="D_glucosyl_ceramide" name="D-glucosyl-ceramide" boundaryCondition="false" compartment="Internal_Species"/>
         <species id="D_glutamate" name="D-glutamate" boundaryCondition="false" compartment="Internal_Species"/>
         <species id="D_glyceraldehyde_3_phosphate" name="D-glyceraldehyde-3-phosphate" boundaryCondition="false" compartment="Internal_Species"/>
         <species id="D_glycerate" name="D-glycerate" boundaryCondition="false" compartment="Internal_Species"/>
         <species id="dGMP" name="dGMP" boundaryCondition="false" compartment="Internal_Species"/>
         <species id="dGTP" name="dGTP" boundaryCondition="false" compartment="Internal_Species"/>
         <species id="diacetyl" name="diacetyl" boundaryCondition="false" compartment="Internal_Species"/>
         <species id="dihydrodipicolinate" name="dihydrodipicolinate" boundaryCondition="false" compartment="Internal_Species"/>
         <species id="dihydrogeranylgeranyl_bacteriochlorophylla" name="dihydrogeranylgeranyl-bacteriochlorophylla" boundaryCondition="false" compartment="Internal_Species"/>
         <species id="dihydroneopterin_phosphate" name="dihydroneopterin-phosphate" boundaryCondition="false" compartment="Internal_Species"/>
         <species id="dihydroorotate" name="dihydroorotate" boundaryCondition="false" compartment="Internal_Species"/>
         <species id="dihydrouracil" name="dihydrouracil" boundaryCondition="false" compartment="Internal_Species"/>
         <species id="dimethylallyl_diphosphate" name="dimethylallyl-diphosphate" boundaryCondition="false" compartment="Internal_Species"/>
         <species id="dimethylbenzimidazole" name="dimethylbenzimidazole" boundaryCondition="false" compartment="Internal_Species"/>
         <species id="diphosphate" name="diphosphate" boundaryCondition="false" compartment="Internal_Species"/>
         <species id="diphosphoundecaprenyl__GlcNAc_MurNAc_pentapeptide__n_" name="diphosphoundecaprenyl-[GlcNAc-MurNAc-pentapeptide](n)" boundaryCondition="true" compartment="External_Species"/>
         <species id="diphosphoundecaprenyl__GlcNAc_MurNAc_pentapeptide__n_1_" name="diphosphoundecaprenyl-[GlcNAc-MurNAc-pentapeptide](n+1)" boundaryCondition="false" compartment="Internal_Species"/>
         <species id="di_trans_poly_cis_decaprenyldiphosphate" name="di-trans,poly-cis-decaprenyldiphosphate" boundaryCondition="false" compartment="Internal_Species"/>
         <species id="di_trans_poly_cis_heptaprenyl_diphosphate" name="di-trans,poly-cis-heptaprenyl-diphosphate" boundaryCondition="false" compartment="Internal_Species"/>
         <species id="di_trans_poly_cis_hexaprenyl_diphosphate" name="di-trans,poly-cis-hexaprenyl-diphosphate" boundaryCondition="false" compartment="Internal_Species"/>
         <species id="di_trans_poly_cis_nonaprenyldiphosphate" name="di-trans,poly-cis-nonaprenyldiphosphate" boundaryCondition="false" compartment="Internal_Species"/>
         <species id="di_trans_poly_cis_octaprenyl_diphosphate" name="di-trans,poly-cis-octaprenyl-diphosphate" boundaryCondition="false" compartment="Internal_Species"/>
         <species id="di_trans_poly_cis_pentaprenyl_diphosphate" name="di-trans,poly-cis-pentaprenyl-diphosphate" boundaryCondition="false" compartment="Internal_Species"/>
         <species id="di_trans_poly_cis_undecaprenyl_diphosphate" name="di-trans,poly-cis-undecaprenyl-diphosphate" boundaryCondition="false" compartment="Internal_Species"/>
         <species id="di_trans_poly_cis_undecaprenyl_phosphate" name="di-trans,poly-cis-undecaprenyl-phosphate" boundaryCondition="false" compartment="Internal_Species"/>
         <species id="divinyl_protochlorophyllidea" name="divinyl-protochlorophyllidea" boundaryCondition="false" compartment="Internal_Species"/>
         <species id="D_lactate" name="D-lactate" boundaryCondition="false" compartment="Internal_Species"/>
         <species id="D_mannose_1_phosphate" name="D-mannose-1-phosphate" boundaryCondition="false" compartment="Internal_Species"/>
         <species id="D_mannose_6_phosphate" name="D-mannose-6-phosphate" boundaryCondition="false" compartment="Internal_Species"/>
         <species id="D_myo_inositol_3_monophosphate" name="D-myo-inositol-3-monophosphate" boundaryCondition="false" compartment="Internal_Species"/>
         <species id="dodecanoate" name="dodecanoate" boundaryCondition="false" compartment="Internal_Species"/>
         <species id="dodecanoyl__acyl_carrier_protein_" name="dodecanoyl-[acyl-carrier-protein]" boundaryCondition="false" compartment="Internal_Species"/>
         <species id="dodecanoyl_CoA" name="dodecanoyl-CoA" boundaryCondition="false" compartment="Internal_Species"/>
         <species id="D_ribose_5_phosphate" name="D-ribose-5-phosphate" boundaryCondition="false" compartment="Internal_Species"/>
         <species id="D_ribulose_1_5_bisphosphate" name="D-ribulose-1,5-bisphosphate" boundaryCondition="false" compartment="Internal_Species"/>
         <species id="D_ribulose_5_phosphate" name="D-ribulose-5-phosphate" boundaryCondition="false" compartment="Internal_Species"/>
         <species id="D_serine" name="D-serine" boundaryCondition="false" compartment="Internal_Species"/>
         <species id="dTDP" name="dTDP" boundaryCondition="false" compartment="Internal_Species"/>
         <species id="dTDP_4_dehydro_6_deoxy_D_glucose" name="dTDP-4-dehydro-6-deoxy-D-glucose" boundaryCondition="false" compartment="Internal_Species"/>
         <species id="dTDP_4_dehydro_6_deoxy_L_mannose" name="dTDP-4-dehydro-6-deoxy-L-mannose" boundaryCondition="false" compartment="Internal_Species"/>
         <species id="dTDP_a_L_rhamnose" name="dTDP-a-L-rhamnose" boundaryCondition="false" compartment="Internal_Species"/>
         <species id="dTDP_glucose" name="dTDP-glucose" boundaryCondition="false" compartment="Internal_Species"/>
         <species id="dTMP" name="dTMP" boundaryCondition="false" compartment="Internal_Species"/>
         <species id="dTTP" name="dTTP" boundaryCondition="false" compartment="Internal_Species"/>
         <species id="dUDP" name="dUDP" boundaryCondition="false" compartment="Internal_Species"/>
         <species id="dUMP" name="dUMP" boundaryCondition="false" compartment="Internal_Species"/>
         <species id="dUTP" name="dUTP" boundaryCondition="false" compartment="Internal_Species"/>
         <species id="D_xylulose_5_phosphate" name="D-xylulose-5-phosphate" boundaryCondition="false" compartment="Internal_Species"/>
         <species id="erythro_b_methylmalyl_CoA" name="erythro-b-methylmalyl-CoA" boundaryCondition="false" compartment="Internal_Species"/>
         <species id="ethanol" name="ethanol" boundaryCondition="false" compartment="Internal_Species"/>
         <species id="ethanolamine" name="ethanolamine" boundaryCondition="false" compartment="Internal_Species"/>
         <species id="ethyl__2R__methyl__3S__hydroxybutanoate" name="ethyl-(2R)-methyl-(3S)-hydroxybutanoate" boundaryCondition="false" compartment="Internal_Species"/>
         <species id="ethyl_2_methylacetoacetate" name="ethyl-2-methylacetoacetate" boundaryCondition="false" compartment="Internal_Species"/>
         <species id="ethylamine" name="ethylamine" boundaryCondition="false" compartment="Internal_Species"/>
         <species id="FAD" name="FAD" boundaryCondition="false" compartment="Internal_Species"/>
         <species id="FADH2" name="FADH2" boundaryCondition="false" compartment="Internal_Species"/>
         <species id="Fe2_" name="Fe2+" boundaryCondition="false" compartment="Internal_Species"/>
         <species id="FMNH2" name="FMNH2" boundaryCondition="false" compartment="Internal_Species"/>
         <species id="formaldehyde" name="formaldehyde" boundaryCondition="false" compartment="Internal_Species"/>
         <species id="formamide" name="formamide" boundaryCondition="false" compartment="Internal_Species"/>
         <species id="formate" name="formate" boundaryCondition="false" compartment="Internal_Species"/>
         <species id="formyl_CoA" name="formyl-CoA" boundaryCondition="false" compartment="Internal_Species"/>
         <species id="formylmethanofuran" name="formylmethanofuran" boundaryCondition="false" compartment="Internal_Species"/>
         <species id="fumarate" name="fumarate" boundaryCondition="false" compartment="Internal_Species"/>
         <species id="gamma_L_glutamyl_L_cysteine" name="gamma-L-glutamyl-L-cysteine" boundaryCondition="false" compartment="Internal_Species"/>
         <species id="GDP" name="GDP" boundaryCondition="false" compartment="Internal_Species"/>
         <species id="GDP_4_dehydro_6_deoxy_D_mannose" name="GDP-4-dehydro-6-deoxy-D-mannose" boundaryCondition="false" compartment="Internal_Species"/>
         <species id="GDP_fucose" name="GDP-fucose" boundaryCondition="false" compartment="Internal_Species"/>
         <species id="GDP_galactose" name="GDP-galactose" boundaryCondition="false" compartment="Internal_Species"/>
         <species id="GDP_gulose" name="GDP-gulose" boundaryCondition="false" compartment="Internal_Species"/>
         <species id="GDP_mannose" name="GDP-mannose" boundaryCondition="false" compartment="Internal_Species"/>
         <species id="geranyl_diphosphate" name="geranyl-diphosphate" boundaryCondition="false" compartment="Internal_Species"/>
         <species id="geranylfarnesyl_diphosphate" name="geranylfarnesyl-diphosphate" boundaryCondition="false" compartment="Internal_Species"/>
         <species id="geranylgeranyl_bacteriochlorophylla" name="geranylgeranyl-bacteriochlorophylla" boundaryCondition="false" compartment="Internal_Species"/>
         <species id="GlcNAc_1_6_anhMurNAc" name="GlcNAc-1,6-anhMurNAc" boundaryCondition="false" compartment="Internal_Species"/>
         <species id="GlcNAc_1_6_anhMurNAc_L_Ala_gamma_D_Glu_DAP_D_Ala" name="GlcNAc-1,6-anhMurNAc-L-Ala-gamma-D-Glu-DAP-D-Ala" boundaryCondition="false" compartment="Internal_Species"/>
         <species id="glutathione" name="glutathione" boundaryCondition="false" compartment="Internal_Species"/>
         <species id="glutathione_disulfide" name="glutathione-disulfide" boundaryCondition="false" compartment="Internal_Species"/>
         <species id="glycerol" name="glycerol" boundaryCondition="false" compartment="Internal_Species"/>
         <species id="glycerol_2_phosphate" name="glycerol-2-phosphate" boundaryCondition="false" compartment="Internal_Species"/>
         <species id="glycerone" name="glycerone" boundaryCondition="false" compartment="Internal_Species"/>
         <species id="glycerone_phosphate" name="glycerone-phosphate" boundaryCondition="false" compartment="Internal_Species"/>
         <species id="glycine" name="glycine" boundaryCondition="false" compartment="Internal_Species"/>
         <species id="glycogen" name="glycogen" boundaryCondition="false" compartment="Internal_Species"/>
         <species id="glycolaldehyde" name="glycolaldehyde" boundaryCondition="false" compartment="Internal_Species"/>
         <species id="glycolate" name="glycolate" boundaryCondition="false" compartment="Internal_Species"/>
         <species id="glycyl_tRNA_Gly_" name="glycyl-tRNA(Gly)" boundaryCondition="false" compartment="Internal_Species"/>
         <species id="glyoxylate" name="glyoxylate" boundaryCondition="false" compartment="Internal_Species"/>
         <species id="GMP" name="GMP" boundaryCondition="false" compartment="Internal_Species"/>
         <species id="GTP" name="GTP" boundaryCondition="false" compartment="Internal_Species"/>
         <species id="guanidinoacetate" name="guanidinoacetate" boundaryCondition="false" compartment="Internal_Species"/>
         <species id="guanine" name="guanine" boundaryCondition="false" compartment="Internal_Species"/>
         <species id="guanosine" name="guanosine" boundaryCondition="false" compartment="Internal_Species"/>
         <species id="H_" name="H+" boundaryCondition="false" compartment="Internal_Species"/>
         <species id="HCl" name="HCl" boundaryCondition="false" compartment="Internal_Species"/>
         <species id="HCO3_" name="HCO3-" boundaryCondition="false" compartment="Internal_Species"/>
         <species id="heme_d" name="heme-d" boundaryCondition="false" compartment="Internal_Species"/>
         <species id="heme_o" name="heme-o" boundaryCondition="false" compartment="Internal_Species"/>
         <species id="hexadec_9_enoyl__acyl_carrier_protein_" name="hexadec-9-enoyl-[acyl-carrier-protein]" boundaryCondition="false" compartment="Internal_Species"/>
         <species id="hexadec_9_enoyl_CoA" name="hexadec-9-enoyl-CoA" boundaryCondition="false" compartment="Internal_Species"/>
         <species id="hexadec_9_enoyl_phosphate" name="hexadec-9-enoyl-phosphate" boundaryCondition="false" compartment="Internal_Species"/>
         <species id="hexadecanoate" name="hexadecanoate" boundaryCondition="false" compartment="Internal_Species"/>
         <species id="hexadecanoyl__acyl_carrier_protein_" name="hexadecanoyl-[acyl-carrier-protein]" boundaryCondition="false" compartment="Internal_Species"/>
         <species id="hexadecanoyl_CoA" name="hexadecanoyl-CoA" boundaryCondition="false" compartment="Internal_Species"/>
         <species id="hexadecanoyl_phosphate" name="hexadecanoyl-phosphate" boundaryCondition="false" compartment="Internal_Species"/>
         <species id="hexanoate" name="hexanoate" boundaryCondition="false" compartment="Internal_Species"/>
         <species id="hexanoyl__acyl_carrier_protein_" name="hexanoyl-[acyl-carrier-protein]" boundaryCondition="false" compartment="Internal_Species"/>
         <species id="hexanoyl_CoA" name="hexanoyl-CoA" boundaryCondition="false" compartment="Internal_Species"/>
         <species id="H_Gcv_protein__dihydrolipoyl_lysine" name="H-Gcv-protein-(dihydrolipoyl)lysine" boundaryCondition="false" compartment="Internal_Species"/>
         <species id="H_Gcv_protein__lipoyl_lysine" name="H-Gcv-protein-(lipoyl)lysine" boundaryCondition="false" compartment="Internal_Species"/>
         <species id="histidinal" name="histidinal" boundaryCondition="false" compartment="Internal_Species"/>
         <species id="H_protein_S__aminomethyldihydrolipoyl_lysine" name="H-protein-S-(aminomethyldihydrolipoyl)lysine" boundaryCondition="false" compartment="Internal_Species"/>
         <species id="hydrogenobyrinate" name="hydrogenobyrinate" boundaryCondition="false" compartment="Internal_Species"/>
         <species id="hydrogenobyrinate_a_c_diamide" name="hydrogenobyrinate-a,c-diamide" boundaryCondition="false" compartment="Internal_Species"/>
         <species id="hydroxymethylbilane" name="hydroxymethylbilane" boundaryCondition="false" compartment="Internal_Species"/>
         <species id="hydroxymethylpyrimidine" name="hydroxymethylpyrimidine" boundaryCondition="false" compartment="Internal_Species"/>
         <species id="hydroxymethylpyrimidine_phosphate" name="hydroxymethylpyrimidine-phosphate" boundaryCondition="false" compartment="Internal_Species"/>
         <species id="hydroxyneurosporene" name="hydroxyneurosporene" boundaryCondition="false" compartment="Internal_Species"/>
         <species id="hydroxypyruvate" name="hydroxypyruvate" boundaryCondition="false" compartment="Internal_Species"/>
         <species id="hydroxyspirilloxanthin" name="hydroxyspirilloxanthin" boundaryCondition="false" compartment="Internal_Species"/>
         <species id="hypoxanthine" name="hypoxanthine" boundaryCondition="false" compartment="Internal_Species"/>
         <species id="imidazol_acetol_phosphate" name="imidazol-acetol-phosphate" boundaryCondition="false" compartment="Internal_Species"/>
         <species id="IMP" name="IMP" boundaryCondition="false" compartment="Internal_Species"/>
         <species id="indole" name="indole" boundaryCondition="false" compartment="Internal_Species"/>
         <species id="indole_3_acetate" name="indole-3-acetate" boundaryCondition="false" compartment="Internal_Species"/>
         <species id="indole_3_acetonitrile" name="indole-3-acetonitrile" boundaryCondition="false" compartment="Internal_Species"/>
         <species id="indole_3_glycerol_phosphate" name="indole-3-glycerol-phosphate" boundaryCondition="false" compartment="Internal_Species"/>
         <species id="inosine" name="inosine" boundaryCondition="false" compartment="Internal_Species"/>
         <species id="isopentenyl_diphosphate" name="isopentenyl-diphosphate" boundaryCondition="false" compartment="Internal_Species"/>
         <species id="isopropanol" name="isopropanol" boundaryCondition="false" compartment="Internal_Species"/>
         <species id="isopropylmaleate" name="isopropylmaleate" boundaryCondition="false" compartment="Internal_Species"/>
         <species id="isoquinolin_1_2H__one" name="isoquinolin-1(2H)-one" boundaryCondition="false" compartment="Internal_Species"/>
         <species id="isoquinoline" name="isoquinoline" boundaryCondition="false" compartment="Internal_Species"/>
         <species id="K_" name="K+" boundaryCondition="false" compartment="Internal_Species"/>
         <species id="KDO2__lauroyl__lipid_IVA" name="KDO2-(lauroyl)-lipid-IVA" boundaryCondition="false" compartment="Internal_Species"/>
         <species id="KDO2_lipid_IVA" name="KDO2-lipid-IVA" boundaryCondition="false" compartment="Internal_Species"/>
         <species id="L_3_4_dihydroxybutan_2_one_4_phosphate" name="L-3,4-dihydroxybutan-2-one-4-phosphate" boundaryCondition="false" compartment="Internal_Species"/>
         <species id="L_Ala_gamma_D_Glu_DAP_D_Ala" name="L-Ala-gamma-D-Glu-DAP-D-Ala" boundaryCondition="false" compartment="Internal_Species"/>
         <species id="L_Ala_L_Glu" name="L-Ala-L-Glu" boundaryCondition="false" compartment="Internal_Species"/>
         <species id="L_alanine" name="L-alanine" boundaryCondition="false" compartment="Internal_Species"/>
         <species id="L_alanyl_tRNA_Ala_" name="L-alanyl-tRNA(Ala)" boundaryCondition="false" compartment="Internal_Species"/>
         <species id="L_allo_threonine" name="L-allo-threonine" boundaryCondition="false" compartment="Internal_Species"/>
         <species id="L_arginine" name="L-arginine" boundaryCondition="false" compartment="Internal_Species"/>
         <species id="L_arginino_succinate" name="L-arginino-succinate" boundaryCondition="false" compartment="Internal_Species"/>
         <species id="L_arginyl_tRNA_Arg_" name="L-arginyl-tRNA(Arg)" boundaryCondition="false" compartment="Internal_Species"/>
         <species id="L_arogenate" name="L-arogenate" boundaryCondition="false" compartment="Internal_Species"/>
         <species id="L_asparagine" name="L-asparagine" boundaryCondition="false" compartment="Internal_Species"/>
         <species id="L_asparaginyl_tRNA_Asn_" name="L-asparaginyl-tRNA(Asn)" boundaryCondition="false" compartment="Internal_Species"/>
         <species id="L_aspartate" name="L-aspartate" boundaryCondition="false" compartment="Internal_Species"/>
         <species id="L_aspartate_4_semialdehyde" name="L-aspartate-4-semialdehyde" boundaryCondition="false" compartment="Internal_Species"/>
         <species id="L_aspartyl_4_phosphate" name="L-aspartyl-4-phosphate" boundaryCondition="false" compartment="Internal_Species"/>
         <species id="L_aspartyl_tRNA_Asn_" name="L-aspartyl-tRNA(Asn)" boundaryCondition="false" compartment="Internal_Species"/>
         <species id="L_aspartyl_tRNA_Asp_" name="L-aspartyl-tRNA(Asp)" boundaryCondition="false" compartment="Internal_Species"/>
         <species id="L_citrulline" name="L-citrulline" boundaryCondition="false" compartment="Internal_Species"/>
         <species id="L_cystathionine" name="L-cystathionine" boundaryCondition="false" compartment="Internal_Species"/>
         <species id="L_cysteine" name="L-cysteine" boundaryCondition="false" compartment="Internal_Species"/>
         <species id="L_cysteinyl_tRNA_Cys_" name="L-cysteinyl-tRNA(Cys)" boundaryCondition="false" compartment="Internal_Species"/>
         <species id="L_fuculose_1_phosphate" name="L-fuculose-1-phosphate" boundaryCondition="false" compartment="Internal_Species"/>
         <species id="L_glutamate" name="L-glutamate" boundaryCondition="false" compartment="Internal_Species"/>
         <species id="L_glutamate_5_phosphate" name="L-glutamate-5-phosphate" boundaryCondition="false" compartment="Internal_Species"/>
         <species id="L_glutamate_gamma_semialdehyde" name="L-glutamate-gamma-semialdehyde" boundaryCondition="false" compartment="Internal_Species"/>
         <species id="L_glutamine" name="L-glutamine" boundaryCondition="false" compartment="Internal_Species"/>
         <species id="L_glutamyl_tRNA_Glu_" name="L-glutamyl-tRNA(Glu)" boundaryCondition="false" compartment="Internal_Species"/>
         <species id="L_histidine" name="L-histidine" boundaryCondition="false" compartment="Internal_Species"/>
         <species id="L_histidinol" name="L-histidinol" boundaryCondition="false" compartment="Internal_Species"/>
         <species id="L_histidinol_phosphate" name="L-histidinol-phosphate" boundaryCondition="false" compartment="Internal_Species"/>
         <species id="L_histidyl_tRNA_His_" name="L-histidyl-tRNA(His)" boundaryCondition="false" compartment="Internal_Species"/>
         <species id="L_homocysteine" name="L-homocysteine" boundaryCondition="false" compartment="Internal_Species"/>
         <species id="L_homoserine" name="L-homoserine" boundaryCondition="false" compartment="Internal_Species"/>
         <species id="limit_dextrin" name="limit-dextrin" boundaryCondition="false" compartment="Internal_Species"/>
         <species id="limit_dextrin_with_short_branches" name="limit-dextrin-with-short-branches" boundaryCondition="false" compartment="Internal_Species"/>
         <species id="lipid_A_disaccharide" name="lipid-A-disaccharide" boundaryCondition="false" compartment="Internal_Species"/>
         <species id="lipid_IVA" name="lipid-IVA" boundaryCondition="false" compartment="Internal_Species"/>
         <species id="L_isoleucine" name="L-isoleucine" boundaryCondition="false" compartment="Internal_Species"/>
         <species id="L_isoleucyl_tRNA_Ile_" name="L-isoleucyl-tRNA(Ile)" boundaryCondition="false" compartment="Internal_Species"/>
         <species id="LL_2_6_diaminoheptanedioate" name="LL-2,6-diaminoheptanedioate" boundaryCondition="false" compartment="Internal_Species"/>
         <species id="L_leucine" name="L-leucine" boundaryCondition="false" compartment="Internal_Species"/>
         <species id="L_leucyl_tRNA_Leu_" name="L-leucyl-tRNA(Leu)" boundaryCondition="false" compartment="Internal_Species"/>
         <species id="L_lysine" name="L-lysine" boundaryCondition="false" compartment="Internal_Species"/>
         <species id="L_lysyl_tRNA_Lys_" name="L-lysyl-tRNA(Lys)" boundaryCondition="false" compartment="Internal_Species"/>
         <species id="L_methionine" name="L-methionine" boundaryCondition="false" compartment="Internal_Species"/>
         <species id="L_methionyl_tRNA_fMet_" name="L-methionyl-tRNA(fMet)" boundaryCondition="false" compartment="Internal_Species"/>
         <species id="L_methionyl_tRNA_Met_" name="L-methionyl-tRNA(Met)" boundaryCondition="false" compartment="Internal_Species"/>
         <species id="L_ornithine" name="L-ornithine" boundaryCondition="false" compartment="Internal_Species"/>
         <species id="L_pantoate" name="L-pantoate" boundaryCondition="false" compartment="Internal_Species"/>
         <species id="L_phenylalanine" name="L-phenylalanine" boundaryCondition="false" compartment="Internal_Species"/>
         <species id="L_phenylalanyl_tRNA_Phe_" name="L-phenylalanyl-tRNA(Phe)" boundaryCondition="false" compartment="Internal_Species"/>
         <species id="L_proline" name="L-proline" boundaryCondition="false" compartment="Internal_Species"/>
         <species id="L_prolyl_tRNA_Pro_" name="L-prolyl-tRNA(Pro)" boundaryCondition="false" compartment="Internal_Species"/>
         <species id="L_serine" name="L-serine" boundaryCondition="false" compartment="Internal_Species"/>
         <species id="L_seryl_tRNA_Ser_" name="L-seryl-tRNA(Ser)" boundaryCondition="false" compartment="Internal_Species"/>
         <species id="L_sorbosone" name="L-sorbosone" boundaryCondition="false" compartment="Internal_Species"/>
         <species id="L_sorbosone_2_6_lactone" name="L-sorbosone-2,6-lactone" boundaryCondition="false" compartment="Internal_Species"/>
         <species id="L_tartrate" name="L-tartrate" boundaryCondition="false" compartment="Internal_Species"/>
         <species id="L_threo_3_phenylserine" name="L-threo-3-phenylserine" boundaryCondition="false" compartment="Internal_Species"/>
         <species id="L_threonine" name="L-threonine" boundaryCondition="false" compartment="Internal_Species"/>
         <species id="L_threonine_O_3_phosphate" name="L-threonine-O-3-phosphate" boundaryCondition="false" compartment="Internal_Species"/>
         <species id="L_threonyl_tRNA_Thr_" name="L-threonyl-tRNA(Thr)" boundaryCondition="false" compartment="Internal_Species"/>
         <species id="L_tryptophan" name="L-tryptophan" boundaryCondition="false" compartment="Internal_Species"/>
         <species id="L_tryptophyl_tRNA_Trp_" name="L-tryptophyl-tRNA(Trp)" boundaryCondition="false" compartment="Internal_Species"/>
         <species id="L_tyrosine" name="L-tyrosine" boundaryCondition="false" compartment="Internal_Species"/>
         <species id="L_tyrosyl_tRNA_Tyr_" name="L-tyrosyl-tRNA(Tyr)" boundaryCondition="false" compartment="Internal_Species"/>
         <species id="L_valine" name="L-valine" boundaryCondition="false" compartment="Internal_Species"/>
         <species id="L_valyl_tRNA_Val_" name="L-valyl-tRNA(Val)" boundaryCondition="false" compartment="Internal_Species"/>
         <species id="malonate" name="malonate" boundaryCondition="false" compartment="Internal_Species"/>
         <species id="malonate_decarboxylase_apo__acyl_carrier_protein_" name="malonate-decarboxylase-apo-[acyl-carrier-protein]" boundaryCondition="false" compartment="Internal_Species"/>
         <species id="malonate_decarboxylase_holo__acyl_carrier_protein_" name="malonate-decarboxylase-holo-[acyl-carrier-protein]" boundaryCondition="false" compartment="Internal_Species"/>
         <species id="malonyl__acyl_carrier_protein_" name="malonyl-[acyl-carrier-protein]" boundaryCondition="false" compartment="Internal_Species"/>
         <species id="malonyl_CoA" name="malonyl-CoA" boundaryCondition="false" compartment="Internal_Species"/>
         <species id="maltodextrin" name="maltodextrin" boundaryCondition="false" compartment="Internal_Species"/>
         <species id="maltose" name="maltose" boundaryCondition="false" compartment="Internal_Species"/>
         <species id="maltotetraose" name="maltotetraose" boundaryCondition="false" compartment="Internal_Species"/>
         <species id="menaquinone_8" name="menaquinone-8" boundaryCondition="false" compartment="Internal_Species"/>
         <species id="mesaconyl_CoA" name="mesaconyl-CoA" boundaryCondition="false" compartment="Internal_Species"/>
         <species id="meso_diaminoheptanedioate" name="meso-diaminoheptanedioate" boundaryCondition="false" compartment="Internal_Species"/>
         <species id="methanofuran" name="methanofuran" boundaryCondition="false" compartment="Internal_Species"/>
         <species id="methoxyneurosporene" name="methoxyneurosporene" boundaryCondition="false" compartment="Internal_Species"/>
         <species id="methylamine" name="methylamine" boundaryCondition="false" compartment="Internal_Species"/>
         <species id="methylated_methyl_acceptor" name="methylated-methyl-acceptor" boundaryCondition="false" compartment="Internal_Species"/>
         <species id="methylene_tetrahydropteroyl__gamma_Glu__n_" name="methylene-tetrahydropteroyl-[gamma-Glu](n)" boundaryCondition="false" compartment="Internal_Species"/>
         <species id="methylene_tetrahydropteroyl__gamma_Glu__n_1_" name="methylene-tetrahydropteroyl-[gamma-Glu](n+1)" boundaryCondition="false" compartment="Internal_Species"/>
         <species id="methylglyoxal" name="methylglyoxal" boundaryCondition="false" compartment="Internal_Species"/>
         <species id="methyl_red" name="methyl-red" boundaryCondition="false" compartment="Internal_Species"/>
         <species id="Mg2_" name="Mg2+" boundaryCondition="false" compartment="Internal_Species"/>
         <species id="Mg_protoporphyrin" name="Mg-protoporphyrin" boundaryCondition="false" compartment="Internal_Species"/>
         <species id="Mg_protoporphyrin_monomethyl_ester" name="Mg-protoporphyrin-monomethyl-ester" boundaryCondition="false" compartment="Internal_Species"/>
         <species id="molybdate" name="molybdate" boundaryCondition="false" compartment="Internal_Species"/>
         <species id="molybdenum_cofactor" name="molybdenum-cofactor" boundaryCondition="false" compartment="Internal_Species"/>
         <species id="molybdopterin" name="molybdopterin" boundaryCondition="false" compartment="Internal_Species"/>
         <species id="molybdopterin_AMP" name="molybdopterin-AMP" boundaryCondition="false" compartment="Internal_Species"/>
         <species id="molybdopterin_guanine_dinucleotide" name="molybdopterin-guanine-dinucleotide" boundaryCondition="false" compartment="Internal_Species"/>
         <species id="molybdopterin_synthase" name="molybdopterin-synthase" boundaryCondition="false" compartment="Internal_Species"/>
         <species id="monomethyl_proline" name="monomethyl-proline" boundaryCondition="false" compartment="Internal_Species"/>
         <species id="monovinyl_protochlorophyllidea" name="monovinyl-protochlorophyllidea" boundaryCondition="false" compartment="Internal_Species"/>
         <species id="myo_inositol" name="myo-inositol" boundaryCondition="false" compartment="Internal_Species"/>
         <species id="N__5_phospho_beta_D_ribosyl__anthranilate" name="N-(5-phospho-beta-D-ribosyl)-anthranilate" boundaryCondition="false" compartment="Internal_Species"/>
         <species id="N_N__dimethyl_p_phenylenediamine" name="N,N'-dimethyl-p-phenylenediamine" boundaryCondition="false" compartment="Internal_Species"/>
         <species id="N2_succinyl_L_glutamate_5_semialdehyde" name="N2-succinyl-L-glutamate-5-semialdehyde" boundaryCondition="false" compartment="Internal_Species"/>
         <species id="N2_succinyl_L_ornithine" name="N2-succinyl-L-ornithine" boundaryCondition="false" compartment="Internal_Species"/>
         <species id="N_acetyl_D_glucosamine" name="N-acetyl-D-glucosamine" boundaryCondition="false" compartment="Internal_Species"/>
         <species id="N_acetyl_D_glucosamine_6_phosphate" name="N-acetyl-D-glucosamine-6-phosphate" boundaryCondition="false" compartment="Internal_Species"/>
         <species id="N_acetyl_D_mannosamine" name="N-acetyl-D-mannosamine" boundaryCondition="false" compartment="Internal_Species"/>
         <species id="N_acetyl_glucosamine_1_phosphate" name="N-acetyl-glucosamine-1-phosphate" boundaryCondition="false" compartment="Internal_Species"/>
         <species id="N_acetylglucosamine__N_acetylmuramyl__pentapeptide__pyrophosphoryl_undecaprenol" name="N-acetylglucosamine--N-acetylmuramyl-(pentapeptide)-pyrophosphoryl-undecaprenol" boundaryCondition="false" compartment="Internal_Species"/>
         <species id="N_acetylglutamyl_phosphate" name="N-acetylglutamyl-phosphate" boundaryCondition="false" compartment="Internal_Species"/>
         <species id="N_acetyl_L_glutamate" name="N-acetyl-L-glutamate" boundaryCondition="false" compartment="Internal_Species"/>
         <species id="N_acetyl_L_glutamate_5_semialdehyde" name="N-acetyl-L-glutamate-5-semialdehyde" boundaryCondition="false" compartment="Internal_Species"/>
         <species id="N_acetyl_L_ornithine" name="N-acetyl-L-ornithine" boundaryCondition="false" compartment="Internal_Species"/>
         <species id="N_acetylmuramoyl_L_alanyl_D_glutamyl_L_lysyl_D_alanyl_D_alanine_diphosphoundecaprenol" name="N-acetylmuramoyl-L-alanyl-D-glutamyl-L-lysyl-D-alanyl-D-alanine-diphosphoundecaprenol" boundaryCondition="false" compartment="Internal_Species"/>
         <species id="N_acetylmuramoyl_L_alanyl_D_glutamyl_meso_2_6_diaminopimelyl_D_alanyl_D_alanine_diphosphoundecaprenol" name="N-acetylmuramoyl-L-alanyl-D-glutamyl-meso-2,6-diaminopimelyl-D-alanyl-D-alanine-diphosphoundecaprenol" boundaryCondition="false" compartment="Internal_Species"/>
         <species id="N_acetylmuramoyl_pentapeptide_diphosphoundecaprenol" name="N-acetylmuramoyl-pentapeptide-diphosphoundecaprenol" boundaryCondition="false" compartment="Internal_Species"/>
         <species id="N_acetylspermidine" name="N-acetylspermidine" boundaryCondition="false" compartment="Internal_Species"/>
         <species id="NAD_" name="NAD+" boundaryCondition="false" compartment="Internal_Species"/>
         <species id="NADH" name="NADH" boundaryCondition="false" compartment="Internal_Species"/>
         <species id="NADP_" name="NADP+" boundaryCondition="false" compartment="Internal_Species"/>
         <species id="NADPH" name="NADPH" boundaryCondition="false" compartment="Internal_Species"/>
         <species id="N_carbamoyl_L_aspartate" name="N-carbamoyl-L-aspartate" boundaryCondition="false" compartment="Internal_Species"/>
         <species id="N_cyclohexylformamide" name="N-cyclohexylformamide" boundaryCondition="false" compartment="Internal_Species"/>
         <species id="N_ethylglycine" name="N-ethylglycine" boundaryCondition="false" compartment="Internal_Species"/>
         <species id="N_ethylmaleimide" name="N-ethylmaleimide" boundaryCondition="false" compartment="Internal_Species"/>
         <species id="N_ethylsuccinimide" name="N-ethylsuccinimide" boundaryCondition="false" compartment="Internal_Species"/>
         <species id="neurosporene" name="neurosporene" boundaryCondition="false" compartment="Internal_Species"/>
         <species id="N_formyl_L_glutamate" name="N-formyl-L-glutamate" boundaryCondition="false" compartment="Internal_Species"/>
         <species id="N_formylmethionyl_tRNA_fMet_" name="N-formylmethionyl-tRNA(fMet)" boundaryCondition="false" compartment="Internal_Species"/>
         <species id="NH3" name="NH3" boundaryCondition="false" compartment="Internal_Species"/>
         <species id="nicotinamide" name="nicotinamide" boundaryCondition="false" compartment="Internal_Species"/>
         <species id="nicotinate" name="nicotinate" boundaryCondition="false" compartment="Internal_Species"/>
         <species id="nicotinate_adenine_dinucleotide" name="nicotinate-adenine-dinucleotide" boundaryCondition="false" compartment="Internal_Species"/>
         <species id="nicotinate_mononucleotide" name="nicotinate-mononucleotide" boundaryCondition="false" compartment="Internal_Species"/>
         <species id="nigerose" name="nigerose" boundaryCondition="false" compartment="Internal_Species"/>
         <species id="NO2_" name="NO2-" boundaryCondition="false" compartment="Internal_Species"/>
         <species id="NO3_" name="NO3-" boundaryCondition="false" compartment="Internal_Species"/>
         <species id="N_succinyl_2_amino_6_ketopimelate" name="N-succinyl-2-amino-6-ketopimelate" boundaryCondition="false" compartment="Internal_Species"/>
         <species id="N_succinyl_L_L_2_6_diaminopimelate" name="N-succinyl-L,L-2,6-diaminopimelate" boundaryCondition="false" compartment="Internal_Species"/>
         <species id="O2" name="O2" boundaryCondition="false" compartment="Internal_Species"/>
         <species id="O_acetyl_L_homoserine" name="O-acetyl-L-homoserine" boundaryCondition="false" compartment="Internal_Species"/>
         <species id="O_acetyl_L_serine" name="O-acetyl-L-serine" boundaryCondition="false" compartment="Internal_Species"/>
         <species id="octadec_9_enoyl__acyl_carrier_protein_" name="octadec-9-enoyl-[acyl-carrier-protein]" boundaryCondition="false" compartment="Internal_Species"/>
         <species id="octadec_9_enoyl_CoA" name="octadec-9-enoyl-CoA" boundaryCondition="false" compartment="Internal_Species"/>
         <species id="octadec_9_enoyl_phosphate" name="octadec-9-enoyl-phosphate" boundaryCondition="false" compartment="Internal_Species"/>
         <species id="octadecanoate" name="octadecanoate" boundaryCondition="false" compartment="Internal_Species"/>
         <species id="octadecanoyl__acyl_carrier_protein_" name="octadecanoyl-[acyl-carrier-protein]" boundaryCondition="false" compartment="Internal_Species"/>
         <species id="octadecanoyl_CoA" name="octadecanoyl-CoA" boundaryCondition="false" compartment="Internal_Species"/>
         <species id="octadecanoyl_phosphate" name="octadecanoyl-phosphate" boundaryCondition="false" compartment="Internal_Species"/>
         <species id="octanoate" name="octanoate" boundaryCondition="false" compartment="Internal_Species"/>
         <species id="octanoyl__acyl_carrier_protein_" name="octanoyl-[acyl-carrier-protein]" boundaryCondition="false" compartment="Internal_Species"/>
         <species id="octanoyl_CoA" name="octanoyl-CoA" boundaryCondition="false" compartment="Internal_Species"/>
         <species id="O_phospho_D_serine" name="O-phospho-D-serine" boundaryCondition="false" compartment="Internal_Species"/>
         <species id="O_phospho_L_homoserine" name="O-phospho-L-homoserine" boundaryCondition="false" compartment="Internal_Species"/>
         <species id="orotate" name="orotate" boundaryCondition="false" compartment="Internal_Species"/>
         <species id="orotidine_5__phosphate" name="orotidine-5'-phosphate" boundaryCondition="false" compartment="Internal_Species"/>
         <species id="O_succinyl_L_homoserine" name="O-succinyl-L-homoserine" boundaryCondition="false" compartment="Internal_Species"/>
         <species id="oxalate" name="oxalate" boundaryCondition="false" compartment="Internal_Species"/>
         <species id="oxaloacetate" name="oxaloacetate" boundaryCondition="false" compartment="Internal_Species"/>
         <species id="oxalyl_CoA" name="oxalyl-CoA" boundaryCondition="false" compartment="Internal_Species"/>
         <species id="oxidized_glutaredoxin" name="oxidized-glutaredoxin" boundaryCondition="false" compartment="Internal_Species"/>
         <species id="p_aminobenzoate" name="p-aminobenzoate" boundaryCondition="false" compartment="Internal_Species"/>
         <species id="phenazine_1_carboxylate" name="phenazine-1-carboxylate" boundaryCondition="false" compartment="Internal_Species"/>
         <species id="phenylpyruvate" name="phenylpyruvate" boundaryCondition="false" compartment="Internal_Species"/>
         <species id="phosphatidylethanolamine_dihexadec_9_enoyl_" name="phosphatidylethanolamine(dihexadec-9-enoyl)" boundaryCondition="false" compartment="Internal_Species"/>
         <species id="phosphatidylethanolamine_dihexadecanoyl_" name="phosphatidylethanolamine(dihexadecanoyl)" boundaryCondition="false" compartment="Internal_Species"/>
         <species id="phosphatidylethanolamine_dioctadec_9_enoyl_" name="phosphatidylethanolamine(dioctadec-9-enoyl)" boundaryCondition="false" compartment="Internal_Species"/>
         <species id="phosphatidylethanolamine_dioctadecanoyl_" name="phosphatidylethanolamine(dioctadecanoyl)" boundaryCondition="false" compartment="Internal_Species"/>
         <species id="phosphatidylglycerol_dihexadec_9_enoyl_" name="phosphatidylglycerol(dihexadec-9-enoyl)" boundaryCondition="false" compartment="Internal_Species"/>
         <species id="phosphatidylglycerol_dihexadecanoyl_" name="phosphatidylglycerol(dihexadecanoyl)" boundaryCondition="false" compartment="Internal_Species"/>
         <species id="phosphatidylglycerol_dioctadec_9_enoyl_" name="phosphatidylglycerol(dioctadec-9-enoyl)" boundaryCondition="false" compartment="Internal_Species"/>
         <species id="phosphatidylglycerol_dioctadecanoyl_" name="phosphatidylglycerol(dioctadecanoyl)" boundaryCondition="false" compartment="Internal_Species"/>
         <species id="phosphatidylglycerolphosphate_dihexadec_9_enoyl_" name="phosphatidylglycerolphosphate(dihexadec-9-enoyl)" boundaryCondition="false" compartment="Internal_Species"/>
         <species id="phosphatidylglycerolphosphate_dihexadecanoyl_" name="phosphatidylglycerolphosphate(dihexadecanoyl)" boundaryCondition="false" compartment="Internal_Species"/>
         <species id="phosphatidylglycerolphosphate_dioctadec_9_enoyl_" name="phosphatidylglycerolphosphate(dioctadec-9-enoyl)" boundaryCondition="false" compartment="Internal_Species"/>
         <species id="phosphatidylglycerolphosphate_dioctadecanoyl_" name="phosphatidylglycerolphosphate(dioctadecanoyl)" boundaryCondition="false" compartment="Internal_Species"/>
         <species id="phosphatidyl_L_serine_dihexadec_9_enoyl_" name="phosphatidyl-L-serine(dihexadec-9-enoyl)" boundaryCondition="false" compartment="Internal_Species"/>
         <species id="phosphatidyl_L_serine_dihexadecanoyl_" name="phosphatidyl-L-serine(dihexadecanoyl)" boundaryCondition="false" compartment="Internal_Species"/>
         <species id="phosphatidyl_L_serine_dioctadec_9_enoyl_" name="phosphatidyl-L-serine(dioctadec-9-enoyl)" boundaryCondition="false" compartment="Internal_Species"/>
         <species id="phosphatidyl_L_serine_dioctadecanoyl_" name="phosphatidyl-L-serine(dioctadecanoyl)" boundaryCondition="false" compartment="Internal_Species"/>
         <species id="phosphatidyl_N_methylethanolamine_dihexadec_9_enoyl_" name="phosphatidyl-N-methylethanolamine(dihexadec-9-enoyl)" boundaryCondition="false" compartment="Internal_Species"/>
         <species id="phosphatidyl_N_methylethanolamine_dihexadecanoyl_" name="phosphatidyl-N-methylethanolamine(dihexadecanoyl)" boundaryCondition="false" compartment="Internal_Species"/>
         <species id="phosphatidyl_N_methylethanolamine_dioctadec_9_enoyl_" name="phosphatidyl-N-methylethanolamine(dioctadec-9-enoyl)" boundaryCondition="false" compartment="Internal_Species"/>
         <species id="phosphoenolpyruvate" name="phosphoenolpyruvate" boundaryCondition="false" compartment="Internal_Species"/>
         <species id="phosphonate" name="phosphonate" boundaryCondition="false" compartment="Internal_Species"/>
         <species id="phosphoribosyl_AMP" name="phosphoribosyl-AMP" boundaryCondition="false" compartment="Internal_Species"/>
         <species id="phosphoribosyl_ATP" name="phosphoribosyl-ATP" boundaryCondition="false" compartment="Internal_Species"/>
         <species id="phosphoribosyl_formamido_carboxamide" name="phosphoribosyl-formamido-carboxamide" boundaryCondition="false" compartment="Internal_Species"/>
         <species id="phosphoribosylformimino_AICAR_phosphate" name="phosphoribosylformimino-AICAR-phosphate" boundaryCondition="false" compartment="Internal_Species"/>
         <species id="phosphoribulosylformimino_AICAR_phosphate" name="phosphoribulosylformimino-AICAR-phosphate" boundaryCondition="false" compartment="Internal_Species"/>
         <species id="phosphoryl_choline" name="phosphoryl-choline" boundaryCondition="false" compartment="Internal_Species"/>
         <species id="phosphoryl_ethanolamine" name="phosphoryl-ethanolamine" boundaryCondition="false" compartment="Internal_Species"/>
         <species id="phytoene" name="phytoene" boundaryCondition="false" compartment="Internal_Species"/>
         <species id="phytofluene" name="phytofluene" boundaryCondition="false" compartment="Internal_Species"/>
         <species id="poly_beta_hydroxybutyrate_n_" name="poly-beta-hydroxybutyrate(n)" boundaryCondition="false" compartment="Internal_Species"/>
         <species id="polyphosphate_n_" name="polyphosphate(n)" boundaryCondition="false" compartment="Internal_Species"/>
         <species id="polyphosphate_n_1_" name="polyphosphate(n-1)" boundaryCondition="false" compartment="Internal_Species"/>
         <species id="porphobilinogen" name="porphobilinogen" boundaryCondition="false" compartment="Internal_Species"/>
         <species id="precorrin_1" name="precorrin-1" boundaryCondition="false" compartment="Internal_Species"/>
         <species id="precorrin_2" name="precorrin-2" boundaryCondition="false" compartment="Internal_Species"/>
         <species id="precorrin_3A" name="precorrin-3A" boundaryCondition="false" compartment="Internal_Species"/>
         <species id="precorrin_3B" name="precorrin-3B" boundaryCondition="false" compartment="Internal_Species"/>
         <species id="precorrin_4" name="precorrin-4" boundaryCondition="false" compartment="Internal_Species"/>
         <species id="precorrin_5" name="precorrin-5" boundaryCondition="false" compartment="Internal_Species"/>
         <species id="precorrin_6A" name="precorrin-6A" boundaryCondition="false" compartment="Internal_Species"/>
         <species id="precorrin_6B" name="precorrin-6B" boundaryCondition="false" compartment="Internal_Species"/>
         <species id="precorrin_8x" name="precorrin-8x" boundaryCondition="false" compartment="Internal_Species"/>
         <species id="precursor_Z" name="precursor-Z" boundaryCondition="false" compartment="Internal_Species"/>
         <species id="prephenate" name="prephenate" boundaryCondition="false" compartment="Internal_Species"/>
         <species id="prephytoene_diphosphate" name="prephytoene-diphosphate" boundaryCondition="false" compartment="Internal_Species"/>
         <species id="propanoate" name="propanoate" boundaryCondition="false" compartment="Internal_Species"/>
         <species id="propionyl_CoA" name="propionyl-CoA" boundaryCondition="false" compartment="Internal_Species"/>
         <species id="propionylphosphate" name="propionylphosphate" boundaryCondition="false" compartment="Internal_Species"/>
         <species id="protoheme_IX" name="protoheme-IX" boundaryCondition="false" compartment="Internal_Species"/>
         <species id="protoporphyrin_IX" name="protoporphyrin-IX" boundaryCondition="false" compartment="Internal_Species"/>
         <species id="protoporphyrinogen_IX" name="protoporphyrinogen-IX" boundaryCondition="false" compartment="Internal_Species"/>
         <species id="putrescine" name="putrescine" boundaryCondition="false" compartment="Internal_Species"/>
         <species id="pyridoxal" name="pyridoxal" boundaryCondition="false" compartment="Internal_Species"/>
         <species id="pyridoxal_5__phosphate" name="pyridoxal-5'-phosphate" boundaryCondition="false" compartment="Internal_Species"/>
         <species id="pyridoxamine" name="pyridoxamine" boundaryCondition="false" compartment="Internal_Species"/>
         <species id="pyridoxamine_5__phosphate" name="pyridoxamine-5'-phosphate" boundaryCondition="false" compartment="Internal_Species"/>
         <species id="pyridoxine_5__phosphate" name="pyridoxine-5'-phosphate" boundaryCondition="false" compartment="Internal_Species"/>
         <species id="pyruvate" name="pyruvate" boundaryCondition="false" compartment="Internal_Species"/>
         <species id="quinolinate" name="quinolinate" boundaryCondition="false" compartment="Internal_Species"/>
         <species id="reduced_cytochrome_c" name="reduced-cytochrome-c" boundaryCondition="false" compartment="Internal_Species"/>
         <species id="reduced_electron_acceptor" name="reduced-electron-acceptor" boundaryCondition="false" compartment="Internal_Species"/>
         <species id="reduced_ETF" name="reduced-ETF" boundaryCondition="false" compartment="Internal_Species"/>
         <species id="reduced_ferredoxin" name="reduced-ferredoxin" boundaryCondition="false" compartment="Internal_Species"/>
         <species id="reduced_glutaredoxin" name="reduced-glutaredoxin" boundaryCondition="false" compartment="Internal_Species"/>
         <species id="reduced_rubredoxin" name="reduced-rubredoxin" boundaryCondition="false" compartment="Internal_Species"/>
         <species id="reduced_thioredoxin" name="reduced-thioredoxin" boundaryCondition="false" compartment="Internal_Species"/>
         <species id="rhodopin" name="rhodopin" boundaryCondition="false" compartment="Internal_Species"/>
         <species id="rhodovibrin" name="rhodovibrin" boundaryCondition="false" compartment="Internal_Species"/>
         <species id="riboflavin" name="riboflavin" boundaryCondition="false" compartment="Internal_Species"/>
         <species id="S_n_2_" name="S(n)2-" boundaryCondition="false" compartment="Internal_Species"/>
         <species id="S_n_1_2_" name="S(n-1)2-" boundaryCondition="false" compartment="Internal_Species"/>
         <species id="saccharopine" name="saccharopine" boundaryCondition="false" compartment="Internal_Species"/>
         <species id="salicylate" name="salicylate" boundaryCondition="false" compartment="Internal_Species"/>
         <species id="sarcosine" name="sarcosine" boundaryCondition="false" compartment="Internal_Species"/>
         <species id="sedoheptulose_7_phosphate" name="sedoheptulose-7-phosphate" boundaryCondition="false" compartment="Internal_Species"/>
         <species id="shikimate" name="shikimate" boundaryCondition="false" compartment="Internal_Species"/>
         <species id="shikimate_3_phosphate" name="shikimate-3-phosphate" boundaryCondition="false" compartment="Internal_Species"/>
         <species id="short_glucan_y_" name="short-glucan(y)" boundaryCondition="false" compartment="Internal_Species"/>
         <species id="siroheme" name="siroheme" boundaryCondition="false" compartment="Internal_Species"/>
         <species id="sirohydrochlorin" name="sirohydrochlorin" boundaryCondition="false" compartment="Internal_Species"/>
         <species id="S_lactoylglutathione" name="S-lactoylglutathione" boundaryCondition="false" compartment="Internal_Species"/>
         <species id="sn_glycero_3_phosphocholine" name="sn-glycero-3-phosphocholine" boundaryCondition="false" compartment="Internal_Species"/>
         <species id="sn_glycero_3_phosphoethanolamine" name="sn-glycero-3-phosphoethanolamine" boundaryCondition="false" compartment="Internal_Species"/>
         <species id="sn_glycerol_3_phosphate" name="sn-glycerol-3-phosphate" boundaryCondition="false" compartment="Internal_Species"/>
         <species id="spermidine" name="spermidine" boundaryCondition="false" compartment="Internal_Species"/>
         <species id="spheroidene" name="spheroidene" boundaryCondition="false" compartment="Internal_Species"/>
         <species id="spirilloxanthin" name="spirilloxanthin" boundaryCondition="false" compartment="Internal_Species"/>
         <species id="succinate" name="succinate" boundaryCondition="false" compartment="Internal_Species"/>
         <species id="succinate_semialdehyde" name="succinate-semialdehyde" boundaryCondition="false" compartment="Internal_Species"/>
         <species id="succinyl_CoA" name="succinyl-CoA" boundaryCondition="false" compartment="Internal_Species"/>
         <species id="sulfurated_molybdopterin_synthase" name="sulfurated-molybdopterin-synthase" boundaryCondition="false" compartment="Internal_Species"/>
         <species id="sulfurated_sulfur_donor" name="sulfurated-sulfur-donor" boundaryCondition="false" compartment="Internal_Species"/>
         <species id="sym_homospermidine" name="sym-homospermidine" boundaryCondition="false" compartment="Internal_Species"/>
         <species id="tartronate_semialdehyde" name="tartronate-semialdehyde" boundaryCondition="false" compartment="Internal_Species"/>
         <species id="tetradecanoate" name="tetradecanoate" boundaryCondition="false" compartment="Internal_Species"/>
         <species id="tetradecanoyl__acyl_carrier_protein_" name="tetradecanoyl-[acyl-carrier-protein]" boundaryCondition="false" compartment="Internal_Species"/>
         <species id="tetradecanoyl_CoA" name="tetradecanoyl-CoA" boundaryCondition="false" compartment="Internal_Species"/>
         <species id="tetrahydrodipicolinate" name="tetrahydrodipicolinate" boundaryCondition="false" compartment="Internal_Species"/>
         <species id="tetrahydrogeranylgeranyl_bacteriochlorophylla" name="tetrahydrogeranylgeranyl-bacteriochlorophylla" boundaryCondition="false" compartment="Internal_Species"/>
         <species id="tetrahydromethanopterin" name="tetrahydromethanopterin" boundaryCondition="false" compartment="Internal_Species"/>
         <species id="tetrahydropteroyl__gamma_Glu__n_" name="tetrahydropteroyl-[gamma-Glu](n)" boundaryCondition="false" compartment="Internal_Species"/>
         <species id="tetrahydropteroyl__gamma_Glu__n_1_" name="tetrahydropteroyl-[gamma-Glu](n+1)" boundaryCondition="false" compartment="Internal_Species"/>
         <species id="thiamine_diphosphate" name="thiamine-diphosphate" boundaryCondition="false" compartment="Internal_Species"/>
         <species id="thiamine_phosphate" name="thiamine-phosphate" boundaryCondition="false" compartment="Internal_Species"/>
         <species id="thiocyanate" name="thiocyanate" boundaryCondition="false" compartment="Internal_Species"/>
         <species id="thiosulfate" name="thiosulfate" boundaryCondition="false" compartment="Internal_Species"/>
         <species id="threo_D_isocitrate" name="threo-D-isocitrate" boundaryCondition="false" compartment="Internal_Species"/>
         <species id="thymidine" name="thymidine" boundaryCondition="false" compartment="Internal_Species"/>
         <species id="thymine" name="thymine" boundaryCondition="false" compartment="Internal_Species"/>
         <species id="trans_2_3_dihydro_3_hydroxyanthranilate" name="trans-2,3-dihydro-3-hydroxyanthranilate" boundaryCondition="false" compartment="Internal_Species"/>
         <species id="trans_2_cis_11_octadecenoyl_CoA" name="trans-2-cis-11-octadecenoyl-CoA" boundaryCondition="false" compartment="Internal_Species"/>
         <species id="trans_2_cis_5_dodecenoyl_CoA" name="trans-2-cis-5-dodecenoyl-CoA" boundaryCondition="false" compartment="Internal_Species"/>
         <species id="trans_2_cis_7_tetradecenoyl_CoA" name="trans-2-cis-7-tetradecenoyl-CoA" boundaryCondition="false" compartment="Internal_Species"/>
         <species id="trans_2_cis_9_hexadecenoyl_CoA" name="trans-2-cis-9-hexadecenoyl-CoA" boundaryCondition="false" compartment="Internal_Species"/>
         <species id="trans_3_cis_11_octadecenoyl__acyl_carrier_protein_" name="trans-3-cis-11-octadecenoyl-[acyl-carrier-protein]" boundaryCondition="false" compartment="Internal_Species"/>
         <species id="trans_3_cis_11_octadecenoyl_CoA" name="trans-3-cis-11-octadecenoyl-CoA" boundaryCondition="false" compartment="Internal_Species"/>
         <species id="trans_3_cis_5_dodecenoyl__acyl_carrier_protein_" name="trans-3-cis-5-dodecenoyl-[acyl-carrier-protein]" boundaryCondition="false" compartment="Internal_Species"/>
         <species id="trans_3_cis_5_dodecenoyl_CoA" name="trans-3-cis-5-dodecenoyl-CoA" boundaryCondition="false" compartment="Internal_Species"/>
         <species id="trans_3_cis_7_tetradecenoyl__acyl_carrier_protein_" name="trans-3-cis-7-tetradecenoyl-[acyl-carrier-protein]" boundaryCondition="false" compartment="Internal_Species"/>
         <species id="trans_3_cis_7_tetradecenoyl_CoA" name="trans-3-cis-7-tetradecenoyl-CoA" boundaryCondition="false" compartment="Internal_Species"/>
         <species id="trans_3_cis_9_hexadecenoyl__acyl_carrier_protein_" name="trans-3-cis-9-hexadecenoyl-[acyl-carrier-protein]" boundaryCondition="false" compartment="Internal_Species"/>
         <species id="trans_3_cis_9_hexadecenoyl_CoA" name="trans-3-cis-9-hexadecenoyl-CoA" boundaryCondition="false" compartment="Internal_Species"/>
         <species id="trans_dec_2_enoyl__acyl_carrier_protein_" name="trans-dec-2-enoyl-[acyl-carrier-protein]" boundaryCondition="false" compartment="Internal_Species"/>
         <species id="trans_dec_2_enoyl_CoA" name="trans-dec-2-enoyl-CoA" boundaryCondition="false" compartment="Internal_Species"/>
         <species id="trans_dienelactone" name="trans-dienelactone" boundaryCondition="false" compartment="Internal_Species"/>
         <species id="trans_dodec_2_enoyl__acyl_carrier_protein_" name="trans-dodec-2-enoyl-[acyl-carrier-protein]" boundaryCondition="false" compartment="Internal_Species"/>
         <species id="trans_dodec_2_enoyl_CoA" name="trans-dodec-2-enoyl-CoA" boundaryCondition="false" compartment="Internal_Species"/>
         <species id="trans_hex_2_enoyl__acyl_carrier_protein_" name="trans-hex-2-enoyl-[acyl-carrier-protein]" boundaryCondition="false" compartment="Internal_Species"/>
         <species id="trans_hex_2_enoyl_CoA" name="trans-hex-2-enoyl-CoA" boundaryCondition="false" compartment="Internal_Species"/>
         <species id="trans_hexadec_2_enoyl__acyl_carrier_protein_" name="trans-hexadec-2-enoyl-[acyl-carrier-protein]" boundaryCondition="false" compartment="Internal_Species"/>
         <species id="trans_hexadec_2_enoyl_CoA" name="trans-hexadec-2-enoyl-CoA" boundaryCondition="false" compartment="Internal_Species"/>
         <species id="trans_lycopene" name="trans-lycopene" boundaryCondition="false" compartment="Internal_Species"/>
         <species id="trans_oct_2_enoyl__acyl_carrier_protein_" name="trans-oct-2-enoyl-[acyl-carrier-protein]" boundaryCondition="false" compartment="Internal_Species"/>
         <species id="trans_oct_2_enoyl_CoA" name="trans-oct-2-enoyl-CoA" boundaryCondition="false" compartment="Internal_Species"/>
         <species id="trans_octadec_2_enoyl__acyl_carrier_protein_" name="trans-octadec-2-enoyl-[acyl-carrier-protein]" boundaryCondition="false" compartment="Internal_Species"/>
         <species id="trans_octadec_2_enoyl_CoA" name="trans-octadec-2-enoyl-CoA" boundaryCondition="false" compartment="Internal_Species"/>
         <species id="trans_O_hydroxybenzylidenepyruvate" name="trans-O-hydroxybenzylidenepyruvate" boundaryCondition="false" compartment="Internal_Species"/>
         <species id="trans_tetradec_2_enoyl__acyl_carrier_protein_" name="trans-tetradec-2-enoyl-[acyl-carrier-protein]" boundaryCondition="false" compartment="Internal_Species"/>
         <species id="trans_tetradec_2_enoyl_CoA" name="trans-tetradec-2-enoyl-CoA" boundaryCondition="false" compartment="Internal_Species"/>
         <species id="trehalose" name="trehalose" boundaryCondition="false" compartment="Internal_Species"/>
         <species id="trehalose_6_phosphate" name="trehalose-6-phosphate" boundaryCondition="false" compartment="Internal_Species"/>
         <species id="triphosphate" name="triphosphate" boundaryCondition="false" compartment="Internal_Species"/>
         <species id="ubiquinol_8" name="ubiquinol-8" boundaryCondition="false" compartment="Internal_Species"/>
         <species id="UDP" name="UDP" boundaryCondition="false" compartment="Internal_Species"/>
         <species id="UDP_2_3_bis_3_hydroxymyristoyl_glucosamine" name="UDP-2,3-bis(3-hydroxymyristoyl)glucosamine" boundaryCondition="false" compartment="Internal_Species"/>
         <species id="UDP_3_O__3_hydroxymyristoyl_glucosamine" name="UDP-3-O-(3-hydroxymyristoyl)glucosamine" boundaryCondition="false" compartment="Internal_Species"/>
         <species id="UDP_3_O__3_hydroxymyristoyl__N_acetylglucosamine" name="UDP-3-O-(3-hydroxymyristoyl)-N-acetylglucosamine" boundaryCondition="false" compartment="Internal_Species"/>
         <species id="UDP_galactose" name="UDP-galactose" boundaryCondition="false" compartment="Internal_Species"/>
         <species id="UDP_glucose" name="UDP-glucose" boundaryCondition="false" compartment="Internal_Species"/>
         <species id="UDP_glucuronate" name="UDP-glucuronate" boundaryCondition="false" compartment="Internal_Species"/>
         <species id="UDP_L_iduronate" name="UDP-L-iduronate" boundaryCondition="false" compartment="Internal_Species"/>
         <species id="UDP_N_acetyl_3_O__1_carboxyvinyl__D_glucosamine" name="UDP-N-acetyl-3-O-(1-carboxyvinyl)-D-glucosamine" boundaryCondition="false" compartment="Internal_Species"/>
         <species id="UDP_N_acetyl_D_glucosamine" name="UDP-N-acetyl-D-glucosamine" boundaryCondition="false" compartment="Internal_Species"/>
         <species id="UDP_N_acetylmuramate" name="UDP-N-acetylmuramate" boundaryCondition="false" compartment="Internal_Species"/>
         <species id="UDP_N_acetylmuramoyl_L_alanine" name="UDP-N-acetylmuramoyl-L-alanine" boundaryCondition="false" compartment="Internal_Species"/>
         <species id="UDP_N_acetylmuramoyl_L_alanyl_D_glutamate" name="UDP-N-acetylmuramoyl-L-alanyl-D-glutamate" boundaryCondition="false" compartment="Internal_Species"/>
         <species id="UDP_N_acetylmuramoyl_L_alanyl_D_glutamyl_L_lysyl_D_alanyl_D_alanine" name="UDP-N-acetylmuramoyl-L-alanyl-D-glutamyl-L-lysyl-D-alanyl-D-alanine" boundaryCondition="false" compartment="Internal_Species"/>
         <species id="UDP_N_acetylmuramoyl_L_alanyl_D_glutamyl_meso_2_6_diaminopimelate" name="UDP-N-acetylmuramoyl-L-alanyl-D-glutamyl-meso-2,6-diaminopimelate" boundaryCondition="false" compartment="Internal_Species"/>
         <species id="UDP_N_acetylmuramoyl_L_alanyl_D_glutamyl_meso_2_6_diaminopimelyl_D_alanyl_D_alanine" name="UDP-N-acetylmuramoyl-L-alanyl-D-glutamyl-meso-2,6-diaminopimelyl-D-alanyl-D-alanine" boundaryCondition="false" compartment="Internal_Species"/>
         <species id="UMP" name="UMP" boundaryCondition="false" compartment="Internal_Species"/>
         <species id="unsulfurated_sulfur_acceptor" name="unsulfurated-sulfur-acceptor" boundaryCondition="false" compartment="Internal_Species"/>
         <species id="UQH2" name="UQH2" boundaryCondition="false" compartment="Internal_Species"/>
         <species id="uracil" name="uracil" boundaryCondition="false" compartment="Internal_Species"/>
         <species id="urate" name="urate" boundaryCondition="false" compartment="Internal_Species"/>
         <species id="urea" name="urea" boundaryCondition="false" compartment="Internal_Species"/>
         <species id="urea_1_carboxylate" name="urea-1-carboxylate" boundaryCondition="false" compartment="Internal_Species"/>
         <species id="uridine" name="uridine" boundaryCondition="false" compartment="Internal_Species"/>
         <species id="uroporphyrinogen_III" name="uroporphyrinogen-III" boundaryCondition="false" compartment="Internal_Species"/>
         <species id="UTP" name="UTP" boundaryCondition="false" compartment="Internal_Species"/>
         <species id="vinylacetyl_CoA" name="vinylacetyl-CoA" boundaryCondition="false" compartment="Internal_Species"/>
         <species id="xanthine" name="xanthine" boundaryCondition="false" compartment="Internal_Species"/>
         <species id="xanthosine" name="xanthosine" boundaryCondition="false" compartment="Internal_Species"/>
         <species id="XMP" name="XMP" boundaryCondition="false" compartment="Internal_Species"/>
         <species id="zeta_carotene" name="zeta-carotene" boundaryCondition="false" compartment="Internal_Species"/>
         <species id="_S__malate_e_" name="(S)-malate[e]" boundaryCondition="false" compartment="Internal_Species"/>
         <species id="_S__malate_p_" name="(S)-malate[p]" boundaryCondition="false" compartment="Internal_Species"/>
         <species id="2_dehydro_D_gluconate_p_" name="2-dehydro-D-gluconate[p]" boundaryCondition="false" compartment="Internal_Species"/>
         <species id="2_deoxy_D_ribose_e_" name="2-deoxy-D-ribose[e]" boundaryCondition="false" compartment="Internal_Species"/>
         <species id="2_deoxy_D_ribose_p_" name="2-deoxy-D-ribose[p]" boundaryCondition="false" compartment="Internal_Species"/>
         <species id="2_oxoglutarate_e_" name="2-oxoglutarate[e]" boundaryCondition="false" compartment="Internal_Species"/>
         <species id="2_oxoglutarate_p_" name="2-oxoglutarate[p]" boundaryCondition="false" compartment="Internal_Species"/>
         <species id="5_dehydro_D_gluconate_e_" name="5-dehydro-D-gluconate[e]" boundaryCondition="false" compartment="Internal_Species"/>
         <species id="5_dehydro_D_gluconate_p_" name="5-dehydro-D-gluconate[p]" boundaryCondition="false" compartment="Internal_Species"/>
         <species id="acetaldehyde_p_" name="acetaldehyde[p]" boundaryCondition="false" compartment="Internal_Species"/>
         <species id="acetate_e_" name="acetate[e]" boundaryCondition="false" compartment="Internal_Species"/>
         <species id="acetate_p_" name="acetate[p]" boundaryCondition="false" compartment="Internal_Species"/>
         <species id="adenine_p_" name="adenine[p]" boundaryCondition="false" compartment="Internal_Species"/>
         <species id="AMP_p_" name="AMP[p]" boundaryCondition="false" compartment="Internal_Species"/>
         <species id="L_aspartate_e_" name="L-aspartate[e]" boundaryCondition="false" compartment="Internal_Species"/>
         <species id="L_aspartate_p_" name="L-aspartate[p]" boundaryCondition="false" compartment="Internal_Species"/>
         <species id="b_D_galactose_p_" name="b-D-galactose[p]" boundaryCondition="false" compartment="Internal_Species"/>
         <species id="citrate_e_" name="citrate[e]" boundaryCondition="false" compartment="Internal_Species"/>
         <species id="citrate_p_" name="citrate[p]" boundaryCondition="false" compartment="Internal_Species"/>
         <species id="CO2_e_" name="CO2[e]" boundaryCondition="false" compartment="Internal_Species"/>
         <species id="CO2_p_" name="CO2[p]" boundaryCondition="false" compartment="Internal_Species"/>
         <species id="D_galacto_hexodialdose_e_" name="D-galacto-hexodialdose[e]" boundaryCondition="false" compartment="Internal_Species"/>
         <species id="D_galactose_e_" name="D-galactose[e]" boundaryCondition="false" compartment="Internal_Species"/>
         <species id="D_galactose_p_" name="D-galactose[p]" boundaryCondition="false" compartment="Internal_Species"/>
         <species id="D_gluconate_e_" name="D-gluconate[e]" boundaryCondition="false" compartment="Internal_Species"/>
         <species id="D_gluconate_p_" name="D-gluconate[p]" boundaryCondition="false" compartment="Internal_Species"/>
         <species id="D_glucose_e_" name="D-glucose[e]" boundaryCondition="false" compartment="Internal_Species"/>
         <species id="D_glucose_p_" name="D-glucose[p]" boundaryCondition="false" compartment="Internal_Species"/>
         <species id="D_ribose_e_" name="D-ribose[e]" boundaryCondition="false" compartment="Internal_Species"/>
         <species id="D_ribose_p_" name="D-ribose[p]" boundaryCondition="false" compartment="Internal_Species"/>
         <species id="D_ribose_5_phosphate_p_" name="D-ribose-5-phosphate[p]" boundaryCondition="false" compartment="Internal_Species"/>
         <species id="ethanol_p_" name="ethanol[p]" boundaryCondition="false" compartment="Internal_Species"/>
         <species id="ethanolamine_e_" name="ethanolamine[e]" boundaryCondition="false" compartment="Internal_Species"/>
         <species id="ethanolamine_p_" name="ethanolamine[p]" boundaryCondition="false" compartment="Internal_Species"/>
         <species id="formaldehyde_e_" name="formaldehyde[e]" boundaryCondition="false" compartment="Internal_Species"/>
         <species id="formaldehyde_p_" name="formaldehyde[p]" boundaryCondition="false" compartment="Internal_Species"/>
         <species id="formate_e_" name="formate[e]" boundaryCondition="false" compartment="Internal_Species"/>
         <species id="formate_p_" name="formate[p]" boundaryCondition="false" compartment="Internal_Species"/>
         <species id="fumarate_e_" name="fumarate[e]" boundaryCondition="false" compartment="Internal_Species"/>
         <species id="fumarate_p_" name="fumarate[p]" boundaryCondition="false" compartment="Internal_Species"/>
         <species id="glucono_d_lactone_p_" name="glucono-d-lactone[p]" boundaryCondition="false" compartment="Internal_Species"/>
         <species id="glycolate_e_" name="glycolate[e]" boundaryCondition="false" compartment="Internal_Species"/>
         <species id="glycolate_p_" name="glycolate[p]" boundaryCondition="false" compartment="Internal_Species"/>
         <species id="H__p_" name="H+[p]" boundaryCondition="false" compartment="Internal_Species"/>
         <species id="H2O_e_" name="H2O[e]" boundaryCondition="false" compartment="Internal_Species"/>
         <species id="H2O_p_" name="H2O[p]" boundaryCondition="false" compartment="Internal_Species"/>
         <species id="H2O2_e_" name="H2O2[e]" boundaryCondition="false" compartment="Internal_Species"/>
         <species id="H2O2_p_" name="H2O2[p]" boundaryCondition="false" compartment="Internal_Species"/>
         <species id="K__p_" name="K+[p]" boundaryCondition="false" compartment="Internal_Species"/>
         <species id="L_asparagine_p_" name="L-asparagine[p]" boundaryCondition="false" compartment="Internal_Species"/>
         <species id="L_glutamate_e_" name="L-glutamate[e]" boundaryCondition="false" compartment="Internal_Species"/>
         <species id="L_glutamate_p_" name="L-glutamate[p]" boundaryCondition="false" compartment="Internal_Species"/>
         <species id="methanol_e_" name="methanol[e]" boundaryCondition="false" compartment="Internal_Species"/>
         <species id="methanol_p_" name="methanol[p]" boundaryCondition="false" compartment="Internal_Species"/>
         <species id="methylamine_p_" name="methylamine[p]" boundaryCondition="false" compartment="Internal_Species"/>
         <species id="Na__e_" name="Na+[e]" boundaryCondition="false" compartment="Internal_Species"/>
         <species id="Na__p_" name="Na+[p]" boundaryCondition="false" compartment="Internal_Species"/>
         <species id="neurosporene_e_" name="neurosporene[e]" boundaryCondition="false" compartment="Internal_Species"/>
         <species id="NH3_e_" name="NH3[e]" boundaryCondition="false" compartment="Internal_Species"/>
         <species id="NH3_p_" name="NH3[p]" boundaryCondition="false" compartment="Internal_Species"/>
         <species id="NO2__p_" name="NO2-[p]" boundaryCondition="false" compartment="Internal_Species"/>
         <species id="NO3__e_" name="NO3-[e]" boundaryCondition="false" compartment="Internal_Species"/>
         <species id="NO3__p_" name="NO3-[p]" boundaryCondition="false" compartment="Internal_Species"/>
         <species id="O2_e_" name="O2[e]" boundaryCondition="false" compartment="Internal_Species"/>
         <species id="O2_p_" name="O2[p]" boundaryCondition="false" compartment="Internal_Species"/>
         <species id="oxalate_e_" name="oxalate[e]" boundaryCondition="false" compartment="Internal_Species"/>
         <species id="oxalate_p_" name="oxalate[p]" boundaryCondition="false" compartment="Internal_Species"/>
         <species id="oxidized_electron_acceptor_e_" name="oxidized-electron-acceptor[e]" boundaryCondition="false" compartment="Internal_Species"/>
         <species id="phosphate_e_" name="phosphate[e]" boundaryCondition="false" compartment="Internal_Species"/>
         <species id="phosphate_p_" name="phosphate[p]" boundaryCondition="false" compartment="Internal_Species"/>
         <species id="phytoene_e_" name="phytoene[e]" boundaryCondition="false" compartment="Internal_Species"/>
         <species id="phytofluene_e_" name="phytofluene[e]" boundaryCondition="false" compartment="Internal_Species"/>
         <species id="putrescine_e_" name="putrescine[e]" boundaryCondition="false" compartment="Internal_Species"/>
         <species id="putrescine_p_" name="putrescine[p]" boundaryCondition="false" compartment="Internal_Species"/>
         <species id="pyruvate_e_" name="pyruvate[e]" boundaryCondition="false" compartment="Internal_Species"/>
         <species id="pyruvate_p_" name="pyruvate[p]" boundaryCondition="false" compartment="Internal_Species"/>
         <species id="reduced_electron_acceptor_e_" name="reduced-electron-acceptor[e]" boundaryCondition="false" compartment="Internal_Species"/>
         <species id="SO42__e_" name="SO42-[e]" boundaryCondition="false" compartment="Internal_Species"/>
         <species id="SO42__p_" name="SO42-[p]" boundaryCondition="false" compartment="Internal_Species"/>
         <species id="succinate_e_" name="succinate[e]" boundaryCondition="false" compartment="Internal_Species"/>
         <species id="succinate_p_" name="succinate[p]" boundaryCondition="false" compartment="Internal_Species"/>
         <species id="superoxide_p_" name="superoxide[p]" boundaryCondition="false" compartment="Internal_Species"/>
         <species id="thiosulfate_e_" name="thiosulfate[e]" boundaryCondition="false" compartment="Internal_Species"/>
         <species id="thiosulfate_p_" name="thiosulfate[p]" boundaryCondition="false" compartment="Internal_Species"/>
         <species id="trans_lycopene_e_" name="trans-lycopene[e]" boundaryCondition="false" compartment="Internal_Species"/>
         <species id="zeta_carotene_e_" name="zeta-carotene[e]" boundaryCondition="false" compartment="Internal_Species"/>
         <species id="Co2__e_" name="Co2+[e]" boundaryCondition="false" compartment="Internal_Species"/>
         <species id="Co2__p_" name="Co2+[p]" boundaryCondition="false" compartment="Internal_Species"/>
         <species id="H__e_" name="H+[e]" boundaryCondition="false" compartment="Internal_Species"/>
         <species id="NO" name="NO" boundaryCondition="false" compartment="Internal_Species"/>
         <species id="superoxide" name="superoxide" boundaryCondition="false" compartment="Internal_Species"/>
         <species id="GAM" name="GAM" boundaryCondition="false" compartment="Internal_Species"/>
         <species id="Fe2__e_" name="Fe2+[e]" boundaryCondition="false" compartment="Internal_Species"/>
         <species id="Fe2__p_" name="Fe2+[p]" boundaryCondition="false" compartment="Internal_Species"/>
         <species id="molybdate_p_" name="molybdate[p]" boundaryCondition="false" compartment="Internal_Species"/>
         <species id="molybdate_e_" name="molybdate[e]" boundaryCondition="false" compartment="Internal_Species"/>
         <species id="K__e_" name="K+[e]" boundaryCondition="false" compartment="Internal_Species"/>
         <species id="Ca2__e_" name="Ca2+[e]" boundaryCondition="false" compartment="Internal_Species"/>
         <species id="Ca2__p_" name="Ca2+[p]" boundaryCondition="false" compartment="Internal_Species"/>
         <species id="Ca2_" name="Ca2+" boundaryCondition="false" compartment="Internal_Species"/>
         <species id="Cu2__e_" name="Cu2+[e]" boundaryCondition="false" compartment="Internal_Species"/>
         <species id="Cu2__p_" name="Cu2+[p]" boundaryCondition="false" compartment="Internal_Species"/>
         <species id="Cu2_" name="Cu2+" boundaryCondition="false" compartment="Internal_Species"/>
         <species id="Mn2__e_" name="Mn2+[e]" boundaryCondition="false" compartment="Internal_Species"/>
         <species id="Mn2__p_" name="Mn2+[p]" boundaryCondition="false" compartment="Internal_Species"/>
         <species id="Mn2_" name="Mn2+" boundaryCondition="false" compartment="Internal_Species"/>
         <species id="Cl__e_" name="Cl-[e]" boundaryCondition="false" compartment="Internal_Species"/>
         <species id="Cl__p_" name="Cl-[p]" boundaryCondition="false" compartment="Internal_Species"/>
         <species id="Cl_" name="Cl-" boundaryCondition="false" compartment="Internal_Species"/>
         <species id="Zn2__e_" name="Zn2+[e]" boundaryCondition="false" compartment="Internal_Species"/>
         <species id="Zn2__p_" name="Zn2+[p]" boundaryCondition="false" compartment="Internal_Species"/>
         <species id="Zn2_" name="Zn2+" boundaryCondition="false" compartment="Internal_Species"/>
         <species id="Cd2_" name="Cd2+" boundaryCondition="false" compartment="Internal_Species"/>
         <species id="Cd2__p_" name="Cd2+[p]" boundaryCondition="false" compartment="Internal_Species"/>
         <species id="Mg2__e_" name="Mg2+[e]" boundaryCondition="false" compartment="Internal_Species"/>
         <species id="Mg2__p_" name="Mg2+[p]" boundaryCondition="false" compartment="Internal_Species"/>
         <species id="photon" name="photon" boundaryCondition="false" compartment="Internal_Species"/>
         <species id="3_O_b_D_galactopyranosyl_D_arabinono_1_4_lactone_p_" name="3-O-b-D-galactopyranosyl-D-arabinono-1,4-lactone[p]" boundaryCondition="false" compartment="Internal_Species"/>
         <species id="2_deoxy_D_ribono_1_4_lactone_p_" name="2-deoxy-D-ribono-1,4-lactone[p]" boundaryCondition="false" compartment="Internal_Species"/>
         <species id="D_ribono_1_4_lactone_p_" name="D-ribono-1,4-lactone[p]" boundaryCondition="false" compartment="Internal_Species"/>
         <species id="D_xylono_1_4_lactone_p_" name="D-xylono-1,4-lactone[p]" boundaryCondition="false" compartment="Internal_Species"/>
         <species id="L_lyxono_1_4_lactone_p_" name="L-lyxono-1,4-lactone[p]" boundaryCondition="false" compartment="Internal_Species"/>
         <species id="L_arabinono_1_4_lactone_p_" name="L-arabinono-1,4-lactone[p]" boundaryCondition="false" compartment="Internal_Species"/>
         <species id="D_arabinono_1_4_lactone_p_" name="D-arabinono-1,4-lactone[p]" boundaryCondition="false" compartment="Internal_Species"/>
         <species id="3_O_b_D_galactopyranosyl_D_arabinonate_p_" name="3-O-b-D-galactopyranosyl-D-arabinonate[p]" boundaryCondition="false" compartment="Internal_Species"/>
         <species id="3_O_b_D_galactopyranosyl_D_arabinonate_e_" name="3-O-b-D-galactopyranosyl-D-arabinonate[e]" boundaryCondition="false" compartment="Internal_Species"/>
         <species id="3_O_b_D_galactopyranosyl_D_arabinose_p_" name="3-O-b-D-galactopyranosyl-D-arabinose[p]" boundaryCondition="false" compartment="Internal_Species"/>
         <species id="3_O_b_D_galactopyranosyl_D_arabinose_e_" name="3-O-b-D-galactopyranosyl-D-arabinose[e]" boundaryCondition="false" compartment="Internal_Species"/>
         <species id="2_deoxy_D_ribonate_p_" name="2-deoxy-D-ribonate[p]" boundaryCondition="false" compartment="Internal_Species"/>
         <species id="2_deoxy_D_ribonate_e_" name="2-deoxy-D-ribonate[e]" boundaryCondition="false" compartment="Internal_Species"/>
         <species id="D_ribonate_p_" name="D-ribonate[p]" boundaryCondition="false" compartment="Internal_Species"/>
         <species id="D_ribonate_e_" name="D-ribonate[e]" boundaryCondition="false" compartment="Internal_Species"/>
         <species id="L_lyxonate_p_" name="L-lyxonate[p]" boundaryCondition="false" compartment="Internal_Species"/>
         <species id="L_lyxonate_e_" name="L-lyxonate[e]" boundaryCondition="false" compartment="Internal_Species"/>
         <species id="D_xylonate_p_" name="D-xylonate[p]" boundaryCondition="false" compartment="Internal_Species"/>
         <species id="D_xylonate_e_" name="D-xylonate[e]" boundaryCondition="false" compartment="Internal_Species"/>
         <species id="D_xylose_p_" name="D-xylose[p]" boundaryCondition="false" compartment="Internal_Species"/>
         <species id="D_xylose_e_" name="D-xylose[e]" boundaryCondition="false" compartment="Internal_Species"/>
         <species id="L_lyxose_p_" name="L-lyxose[p]" boundaryCondition="false" compartment="Internal_Species"/>
         <species id="L_lyxose_e_" name="L-lyxose[e]" boundaryCondition="false" compartment="Internal_Species"/>
         <species id="L_arabinonate_p_" name="L-arabinonate[p]" boundaryCondition="false" compartment="Internal_Species"/>
         <species id="L_arabinonate_e_" name="L-arabinonate[e]" boundaryCondition="false" compartment="Internal_Species"/>
         <species id="D_arabinonate_p_" name="D-arabinonate[p]" boundaryCondition="false" compartment="Internal_Species"/>
         <species id="D_arabinonate_e_" name="D-arabinonate[e]" boundaryCondition="false" compartment="Internal_Species"/>
         <species id="L_arabinose_p_" name="L-arabinose[p]" boundaryCondition="false" compartment="Internal_Species"/>
         <species id="L_arabinose_e_" name="L-arabinose[e]" boundaryCondition="false" compartment="Internal_Species"/>
         <species id="D_arabinose_p_" name="D-arabinose[p]" boundaryCondition="false" compartment="Internal_Species"/>
         <species id="D_arabinose_e_" name="D-arabinose[e]" boundaryCondition="false" compartment="Internal_Species"/>
         <species id="decanoate_p_" name="decanoate[p]" boundaryCondition="false" compartment="Internal_Species"/>
         <species id="decanoate_e_" name="decanoate[e]" boundaryCondition="false" compartment="Internal_Species"/>
         <species id="propanoate_p_" name="propanoate[p]" boundaryCondition="false" compartment="Internal_Species"/>
         <species id="propanoate_e_" name="propanoate[e]" boundaryCondition="false" compartment="Internal_Species"/>
         <species id="acetoacetate_p_" name="acetoacetate[p]" boundaryCondition="false" compartment="Internal_Species"/>
         <species id="acetoacetate_e_" name="acetoacetate[e]" boundaryCondition="false" compartment="Internal_Species"/>
         <species id="methylamine_e_" name="methylamine[e]" boundaryCondition="false" compartment="Internal_Species"/>
         <species id="ethylamine_p_" name="ethylamine[p]" boundaryCondition="false" compartment="Internal_Species"/>
         <species id="ethylamine_e_" name="ethylamine[e]" boundaryCondition="false" compartment="Internal_Species"/>
         <species id="oxidized_amicyanin_p_" name="oxidized-amicyanin[p]" boundaryCondition="false" compartment="Internal_Species"/>
         <species id="reduced_amicyanin_p_" name="reduced-amicyanin[p]" boundaryCondition="false" compartment="Internal_Species"/>
         <species id="ethanol_e_" name="ethanol[e]" boundaryCondition="false" compartment="Internal_Species"/>
         <species id="L_tartrate_e_" name="L-tartrate[e]" boundaryCondition="false" compartment="Internal_Species"/>
         <species id="L_tartrate_p_" name="L-tartrate[p]" boundaryCondition="false" compartment="Internal_Species"/>
         <species id="glycerone_e_" name="glycerone[e]" boundaryCondition="false" compartment="Internal_Species"/>
         <species id="glycerone_p_" name="glycerone[p]" boundaryCondition="false" compartment="Internal_Species"/>
         <species id="2_amino_2_deoxy_isochorismate" name="2-amino-2-deoxy-isochorismate" boundaryCondition="false" compartment="Internal_Species"/>
         <species id="1_2_propanediol_p_" name="1,2-propanediol[p]" boundaryCondition="false" compartment="Internal_Species"/>
         <species id="1_2_propanediol_e_" name="1,2-propanediol[e]" boundaryCondition="false" compartment="Internal_Species"/>
         <species id="_S__lactate_p_" name="(S)-lactate[p]" boundaryCondition="false" compartment="Internal_Species"/>
         <species id="_S__lactate_e_" name="(S)-lactate[e]" boundaryCondition="false" compartment="Internal_Species"/>
      </listOfSpecies>
      <listOfReactions>
         <reaction id="EX_0007" name="EX-0007" reversible="true">
            <listOfProducts>
               <speciesReference species="formaldehyde_e_" stoichiometry="1"/>
            </listOfProducts>
         </reaction>
         <reaction id="EX_0001" name="EX-0001" reversible="true">
            <listOfProducts>
               <speciesReference species="methanol_e_" stoichiometry="1"/>
            </listOfProducts>
         </reaction>
         <reaction id="EX_0002" name="EX-0002" reversible="true">
            <listOfProducts>
               <speciesReference species="O2_e_" stoichiometry="1"/>
            </listOfProducts>
         </reaction>
         <reaction id="EX_0003" name="EX-0003" reversible="true">
            <listOfProducts>
               <speciesReference species="NH3_e_" stoichiometry="1"/>
            </listOfProducts>
         </reaction>
         <reaction id="EX_0004" name="EX-0004" reversible="true">
            <listOfProducts>
               <speciesReference species="CO2_e_" stoichiometry="1"/>
            </listOfProducts>
         </reaction>
         <reaction id="EX_0008" name="EX-0008" reversible="true">
            <listOfProducts>
               <speciesReference species="phosphate_e_" stoichiometry="1"/>
            </listOfProducts>
         </reaction>
         <reaction id="EX_0009" name="EX-0009" reversible="true">
            <listOfProducts>
               <speciesReference species="succinate_e_" stoichiometry="1"/>
            </listOfProducts>
         </reaction>
         <reaction id="EX_0010" name="EX-0010" reversible="true">
            <listOfProducts>
               <speciesReference species="fumarate_e_" stoichiometry="1"/>
            </listOfProducts>
         </reaction>
         <reaction id="EX_0011" name="EX-0011" reversible="true">
            <listOfProducts>
               <speciesReference species="citrate_e_" stoichiometry="1"/>
            </listOfProducts>
         </reaction>
         <reaction id="EX_0012" name="EX-0012" reversible="true">
            <listOfProducts>
               <speciesReference species="glycolate_e_" stoichiometry="1"/>
            </listOfProducts>
         </reaction>
         <reaction id="EX_0013" name="EX-0013" reversible="true">
            <listOfProducts>
               <speciesReference species="formate_e_" stoichiometry="1"/>
            </listOfProducts>
         </reaction>
         <reaction id="EX_0014" name="EX-0014" reversible="true">
            <listOfProducts>
               <speciesReference species="oxalate_e_" stoichiometry="1"/>
            </listOfProducts>
         </reaction>
         <reaction id="EX_0015" name="EX-0015" reversible="true">
            <listOfProducts>
               <speciesReference species="acetate_e_" stoichiometry="1"/>
            </listOfProducts>
         </reaction>
         <reaction id="EX_0016" name="EX-0016" reversible="true">
            <listOfProducts>
               <speciesReference species="D_gluconate_e_" stoichiometry="1"/>
            </listOfProducts>
         </reaction>
         <reaction id="EX_0017" name="EX-0017" reversible="true">
            <listOfProducts>
               <speciesReference species="putrescine_e_" stoichiometry="1"/>
            </listOfProducts>
         </reaction>
         <reaction id="EX_0019" name="EX-0019" reversible="true">
            <listOfProducts>
               <speciesReference species="2_oxoglutarate_e_" stoichiometry="1"/>
            </listOfProducts>
         </reaction>
         <reaction id="EX_0020" name="EX-0020" reversible="true">
            <listOfProducts>
               <speciesReference species="SO42__e_" stoichiometry="1"/>
            </listOfProducts>
         </reaction>
         <reaction id="EX_0021" name="EX-0021" reversible="true">
            <listOfProducts>
               <speciesReference species="Na__e_" stoichiometry="1"/>
            </listOfProducts>
         </reaction>
         <reaction id="EX_0022" name="EX-0022" reversible="true">
            <listOfProducts>
               <speciesReference species="thiosulfate_e_" stoichiometry="1"/>
            </listOfProducts>
         </reaction>
         <reaction id="EX_0023" name="EX-0023" reversible="true">
            <listOfProducts>
               <speciesReference species="NO3__e_" stoichiometry="1"/>
            </listOfProducts>
         </reaction>
         <reaction id="EX_0024" name="EX-0024" reversible="true">
            <listOfProducts>
               <speciesReference species="L_glutamate_e_" stoichiometry="1"/>
            </listOfProducts>
         </reaction>
         <reaction id="EX_0025" name="EX-0025" reversible="true">
            <listOfProducts>
               <speciesReference species="L_aspartate_e_" stoichiometry="1"/>
            </listOfProducts>
         </reaction>
         <reaction id="EX_0026" name="EX-0026" reversible="true">
            <listOfProducts>
               <speciesReference species="H2O_e_" stoichiometry="1"/>
            </listOfProducts>
         </reaction>
         <reaction id="EX_0027" name="EX-0027" reversible="true">
            <listOfProducts>
               <speciesReference species="ethanolamine_e_" stoichiometry="1"/>
            </listOfProducts>
         </reaction>
         <reaction id="EX_0028" name="EX-0028" reversible="true">
            <listOfProducts>
               <speciesReference species="_S__malate_e_" stoichiometry="1"/>
            </listOfProducts>
         </reaction>
         <reaction id="EX_0029" name="EX-0029" reversible="true">
            <listOfProducts>
               <speciesReference species="pyruvate_e_" stoichiometry="1"/>
            </listOfProducts>
         </reaction>
         <reaction id="EX_0030" name="EX-0030" reversible="true">
            <listOfProducts>
               <speciesReference species="D_glucose_e_" stoichiometry="1"/>
            </listOfProducts>
         </reaction>
         <reaction id="EX_0031" name="EX-0031" reversible="true">
            <listOfProducts>
               <speciesReference species="D_ribose_e_" stoichiometry="1"/>
            </listOfProducts>
         </reaction>
         <reaction id="EX_0032" name="EX-0032" reversible="true">
            <listOfProducts>
               <speciesReference species="5_dehydro_D_gluconate_e_" stoichiometry="1"/>
            </listOfProducts>
         </reaction>
         <reaction id="R_0001" name="R-0001" reversible="false">
            <listOfReactants>
               <speciesReference species="oxidized_cytochrome_c" stoichiometry="2"/>
               <speciesReference species="methanol_p_" stoichiometry="1"/>
            </listOfReactants>
            <listOfProducts>
               <speciesReference species="reduced_cytochrome_c" stoichiometry="2"/>
               <speciesReference species="formaldehyde_p_" stoichiometry="1"/>
               <speciesReference species="H__p_" stoichiometry="2"/>
            </listOfProducts>
         </reaction>
         <reaction id="R_0002" name="R-0002" reversible="false">
            <listOfReactants>
               <speciesReference species="tetrahydrofolate" stoichiometry="1"/>
               <speciesReference species="formaldehyde" stoichiometry="1"/>
            </listOfReactants>
            <listOfProducts>
               <speciesReference species="H2O" stoichiometry="1"/>
               <speciesReference species="5_10_methylenetetrahydrofolate" stoichiometry="1"/>
            </listOfProducts>
         </reaction>
         <reaction id="R_0003" name="R-0003" reversible="false">
            <listOfReactants>
               <speciesReference species="formaldehyde" stoichiometry="1"/>
               <speciesReference species="tetrahydromethanopterin" stoichiometry="1"/>
            </listOfReactants>
            <listOfProducts>
               <speciesReference species="H2O" stoichiometry="1"/>
               <speciesReference species="5_10_methylenetetrahydromethanopterin" stoichiometry="1"/>
            </listOfProducts>
         </reaction>
         <reaction id="R_0004" name="R-0004" reversible="false">
            <listOfReactants>
               <speciesReference species="5_10_methylenetetrahydromethanopterin" stoichiometry="1"/>
               <speciesReference species="NADP_" stoichiometry="1"/>
            </listOfReactants>
            <listOfProducts>
               <speciesReference species="5_10_methenyltetrahydromethanopterin" stoichiometry="1"/>
               <speciesReference species="H_" stoichiometry="1"/>
               <speciesReference species="NADPH" stoichiometry="1"/>
            </listOfProducts>
         </reaction>
         <reaction id="R_0005" name="R-0005" reversible="false">
            <listOfReactants>
               <speciesReference species="5_10_methylenetetrahydromethanopterin" stoichiometry="1"/>
               <speciesReference species="NAD_" stoichiometry="1"/>
            </listOfReactants>
            <listOfProducts>
               <speciesReference species="5_10_methenyltetrahydromethanopterin" stoichiometry="1"/>
               <speciesReference species="H_" stoichiometry="1"/>
               <speciesReference species="NADH" stoichiometry="1"/>
            </listOfProducts>
         </reaction>
         <reaction id="R_0006" name="R-0006" reversible="true">
            <listOfReactants>
               <speciesReference species="H2O" stoichiometry="1"/>
               <speciesReference species="5_10_methenyltetrahydromethanopterin" stoichiometry="1"/>
            </listOfReactants>
            <listOfProducts>
               <speciesReference species="5_formyltetrahydromethanopterin" stoichiometry="1"/>
            </listOfProducts>
         </reaction>
         <reaction id="R_0007" name="R-0007" reversible="false">
            <listOfReactants>
               <speciesReference species="5_formyltetrahydromethanopterin" stoichiometry="1"/>
               <speciesReference species="methanofuran" stoichiometry="1"/>
            </listOfReactants>
            <listOfProducts>
               <speciesReference species="formylmethanofuran" stoichiometry="1"/>
               <speciesReference species="tetrahydromethanopterin" stoichiometry="1"/>
            </listOfProducts>
         </reaction>
         <reaction id="R_0008" name="R-0008" reversible="false">
            <listOfReactants>
               <speciesReference species="H2O" stoichiometry="1"/>
               <speciesReference species="formylmethanofuran" stoichiometry="1"/>
            </listOfReactants>
            <listOfProducts>
               <speciesReference species="formate" stoichiometry="1"/>
               <speciesReference species="methanofuran" stoichiometry="1"/>
            </listOfProducts>
         </reaction>
         <reaction id="R_0011" name="R-0011" reversible="true">
            <listOfReactants>
               <speciesReference species="formate" stoichiometry="1"/>
               <speciesReference species="NAD_" stoichiometry="1"/>
            </listOfReactants>
            <listOfProducts>
               <speciesReference species="CO2" stoichiometry="1"/>
               <speciesReference species="H_" stoichiometry="1"/>
               <speciesReference species="NADH" stoichiometry="1"/>
            </listOfProducts>
         </reaction>
         <reaction id="R_0012" name="R-0012" reversible="true">
            <listOfReactants>
               <speciesReference species="tetrahydrofolate" stoichiometry="1"/>
               <speciesReference species="ATP" stoichiometry="1"/>
               <speciesReference species="formate" stoichiometry="1"/>
            </listOfReactants>
            <listOfProducts>
               <speciesReference species="phosphate" stoichiometry="1"/>
               <speciesReference species="10_formyltetrahydrofolate" stoichiometry="1"/>
               <speciesReference species="ADP" stoichiometry="1"/>
            </listOfProducts>
         </reaction>
         <reaction id="R_0013" name="R-0013" reversible="true">
            <listOfReactants>
               <speciesReference species="10_formyltetrahydrofolate" stoichiometry="1"/>
               <speciesReference species="H_" stoichiometry="1"/>
            </listOfReactants>
            <listOfProducts>
               <speciesReference species="H2O" stoichiometry="1"/>
               <speciesReference species="5_10_methenyltetrahydrofolate" stoichiometry="1"/>
            </listOfProducts>
         </reaction>
         <reaction id="R_0014" name="R-0014" reversible="true">
            <listOfReactants>
               <speciesReference species="5_10_methenyltetrahydrofolate" stoichiometry="1"/>
               <speciesReference species="NADPH" stoichiometry="1"/>
            </listOfReactants>
            <listOfProducts>
               <speciesReference species="5_10_methylenetetrahydrofolate" stoichiometry="1"/>
               <speciesReference species="NADP_" stoichiometry="1"/>
            </listOfProducts>
         </reaction>
         <reaction id="R_0015" name="R-0015" reversible="true">
            <listOfReactants>
               <speciesReference species="H2O" stoichiometry="1"/>
               <speciesReference species="5_10_methylenetetrahydrofolate" stoichiometry="1"/>
               <speciesReference species="glycine" stoichiometry="1"/>
            </listOfReactants>
            <listOfProducts>
               <speciesReference species="tetrahydrofolate" stoichiometry="1"/>
               <speciesReference species="L_serine" stoichiometry="1"/>
            </listOfProducts>
         </reaction>
         <reaction id="R_0016" name="R-0016" reversible="false">
            <listOfReactants>
               <speciesReference species="glyoxylate" stoichiometry="1"/>
               <speciesReference species="L_serine" stoichiometry="1"/>
            </listOfReactants>
            <listOfProducts>
               <speciesReference species="glycine" stoichiometry="1"/>
               <speciesReference species="hydroxypyruvate" stoichiometry="1"/>
            </listOfProducts>
         </reaction>
         <reaction id="R_0017" name="R-0017" reversible="true">
            <listOfReactants>
               <speciesReference species="H_" stoichiometry="1"/>
               <speciesReference species="hydroxypyruvate" stoichiometry="1"/>
               <speciesReference species="NADH" stoichiometry="1"/>
            </listOfReactants>
            <listOfProducts>
               <speciesReference species="D_glycerate" stoichiometry="1"/>
               <speciesReference species="NAD_" stoichiometry="1"/>
            </listOfProducts>
         </reaction>
         <reaction id="R_0018" name="R-0018" reversible="false">
            <listOfReactants>
               <speciesReference species="ATP" stoichiometry="1"/>
               <speciesReference species="D_glycerate" stoichiometry="1"/>
            </listOfReactants>
            <listOfProducts>
               <speciesReference species="2_phospho_D_glycerate" stoichiometry="1"/>
               <speciesReference species="ADP" stoichiometry="1"/>
            </listOfProducts>
         </reaction>
         <reaction id="R_0019" name="R-0019" reversible="true">
            <listOfReactants>
               <speciesReference species="2_phospho_D_glycerate" stoichiometry="1"/>
            </listOfReactants>
            <listOfProducts>
               <speciesReference species="H2O" stoichiometry="1"/>
               <speciesReference species="phosphoenolpyruvate" stoichiometry="1"/>
            </listOfProducts>
         </reaction>
         <reaction id="R_0020" name="R-0020" reversible="false">
            <listOfReactants>
               <speciesReference species="H2O" stoichiometry="1"/>
               <speciesReference species="CO2" stoichiometry="1"/>
               <speciesReference species="phosphoenolpyruvate" stoichiometry="1"/>
            </listOfReactants>
            <listOfProducts>
               <speciesReference species="phosphate" stoichiometry="1"/>
               <speciesReference species="oxaloacetate" stoichiometry="1"/>
            </listOfProducts>
         </reaction>
         <reaction id="R_0021" name="R-0021" reversible="true">
            <listOfReactants>
               <speciesReference species="_S__malate" stoichiometry="1"/>
               <speciesReference species="NAD_" stoichiometry="1"/>
            </listOfReactants>
            <listOfProducts>
               <speciesReference species="H_" stoichiometry="1"/>
               <speciesReference species="NADH" stoichiometry="1"/>
               <speciesReference species="oxaloacetate" stoichiometry="1"/>
            </listOfProducts>
         </reaction>
         <reaction id="R_0022" name="R-0022" reversible="false">
            <listOfReactants>
               <speciesReference species="CoA" stoichiometry="1"/>
               <speciesReference species="_S__malate" stoichiometry="1"/>
               <speciesReference species="ATP" stoichiometry="1"/>
            </listOfReactants>
            <listOfProducts>
               <speciesReference species="phosphate" stoichiometry="1"/>
               <speciesReference species="_S__malyl_CoA" stoichiometry="1"/>
               <speciesReference species="ADP" stoichiometry="1"/>
            </listOfProducts>
         </reaction>
         <reaction id="R_0023" name="R-0023" reversible="true">
            <listOfReactants>
               <speciesReference species="_S__malyl_CoA" stoichiometry="1"/>
            </listOfReactants>
            <listOfProducts>
               <speciesReference species="acetyl_CoA" stoichiometry="1"/>
               <speciesReference species="glyoxylate" stoichiometry="1"/>
            </listOfProducts>
         </reaction>
         <reaction id="R_0024" name="R-0024" reversible="true">
            <listOfReactants>
               <speciesReference species="acetyl_CoA" stoichiometry="2"/>
            </listOfReactants>
            <listOfProducts>
               <speciesReference species="CoA" stoichiometry="1"/>
               <speciesReference species="acetoacetyl_CoA" stoichiometry="1"/>
            </listOfProducts>
         </reaction>
         <reaction id="R_0025" name="R-0025" reversible="false">
            <listOfReactants>
               <speciesReference species="acetoacetyl_CoA" stoichiometry="1"/>
               <speciesReference species="H_" stoichiometry="1"/>
               <speciesReference species="NADPH" stoichiometry="1"/>
            </listOfReactants>
            <listOfProducts>
               <speciesReference species="_R__3_hydroxybutanoyl_CoA" stoichiometry="1"/>
               <speciesReference species="NADP_" stoichiometry="1"/>
            </listOfProducts>
         </reaction>
         <reaction id="R_0026" name="R-0026" reversible="false">
            <listOfReactants>
               <speciesReference species="H2O" stoichiometry="1"/>
               <speciesReference species="poly_beta_hydroxybutyrate_n_" stoichiometry="1"/>
            </listOfReactants>
            <listOfProducts>
               <speciesReference species="poly_beta_hydroxybutyrate_n_1_" stoichiometry="1"/>
               <speciesReference species="_R__3_hydroxybutanoate" stoichiometry="1"/>
            </listOfProducts>
         </reaction>
         <reaction id="R_0027" name="R-0027" reversible="false">
            <listOfReactants>
               <speciesReference species="poly_beta_hydroxybutyrate_n_1_" stoichiometry="1"/>
               <speciesReference species="_R__3_hydroxybutanoyl_CoA" stoichiometry="1"/>
            </listOfReactants>
            <listOfProducts>
               <speciesReference species="CoA" stoichiometry="1"/>
               <speciesReference species="poly_beta_hydroxybutyrate_n_" stoichiometry="1"/>
            </listOfProducts>
         </reaction>
         <reaction id="R_0028" name="R-0028" reversible="true">
            <listOfReactants>
               <speciesReference species="_R__3_hydroxybutanoate" stoichiometry="1"/>
               <speciesReference species="NAD_" stoichiometry="1"/>
            </listOfReactants>
            <listOfProducts>
               <speciesReference species="acetoacetate" stoichiometry="1"/>
               <speciesReference species="H_" stoichiometry="1"/>
               <speciesReference species="NADH" stoichiometry="1"/>
            </listOfProducts>
         </reaction>
         <reaction id="R_0029" name="R-0029" reversible="true">
            <listOfReactants>
               <speciesReference species="acetoacetate" stoichiometry="1"/>
               <speciesReference species="succinyl_CoA" stoichiometry="1"/>
            </listOfReactants>
            <listOfProducts>
               <speciesReference species="acetoacetyl_CoA" stoichiometry="1"/>
               <speciesReference species="succinate" stoichiometry="1"/>
            </listOfProducts>
         </reaction>
         <reaction id="R_0031" name="R-0031" reversible="true">
            <listOfReactants>
               <speciesReference species="_S__3_hydroxybutanoyl_CoA" stoichiometry="1"/>
            </listOfReactants>
            <listOfProducts>
               <speciesReference species="H2O" stoichiometry="1"/>
               <speciesReference species="crotonyl_CoA" stoichiometry="1"/>
            </listOfProducts>
         </reaction>
         <reaction id="R_0032" name="R-0032" reversible="true">
            <listOfReactants>
               <speciesReference species="CO2" stoichiometry="1"/>
               <speciesReference species="crotonyl_CoA" stoichiometry="1"/>
               <speciesReference species="H_" stoichiometry="1"/>
               <speciesReference species="NADPH" stoichiometry="1"/>
            </listOfReactants>
            <listOfProducts>
               <speciesReference species="_2S__ethylmalonyl_CoA" stoichiometry="1"/>
               <speciesReference species="NADP_" stoichiometry="1"/>
            </listOfProducts>
         </reaction>
         <reaction id="R_0033" name="R-0033" reversible="true">
            <listOfReactants>
               <speciesReference species="crotonyl_CoA" stoichiometry="1"/>
               <speciesReference species="H_" stoichiometry="1"/>
               <speciesReference species="NADPH" stoichiometry="1"/>
            </listOfReactants>
            <listOfProducts>
               <speciesReference species="butyryl_CoA" stoichiometry="1"/>
               <speciesReference species="NADP_" stoichiometry="1"/>
            </listOfProducts>
         </reaction>
         <reaction id="R_0034" name="R-0034" reversible="false">
            <listOfReactants>
               <speciesReference species="ATP" stoichiometry="1"/>
               <speciesReference species="butyryl_CoA" stoichiometry="1"/>
               <speciesReference species="H_" stoichiometry="1"/>
               <speciesReference species="HCO3_" stoichiometry="1"/>
            </listOfReactants>
            <listOfProducts>
               <speciesReference species="phosphate" stoichiometry="1"/>
               <speciesReference species="_2S__ethylmalonyl_CoA" stoichiometry="1"/>
               <speciesReference species="ADP" stoichiometry="1"/>
            </listOfProducts>
         </reaction>
         <reaction id="R_0035" name="R-0035" reversible="true">
            <listOfReactants>
               <speciesReference species="_2R__ethylmalonyl_CoA" stoichiometry="1"/>
            </listOfReactants>
            <listOfProducts>
               <speciesReference species="_2S__methylsuccinyl_CoA" stoichiometry="1"/>
            </listOfProducts>
         </reaction>
         <reaction id="R_0036" name="R-0036" reversible="true">
            <listOfReactants>
               <speciesReference species="H2O" stoichiometry="1"/>
               <speciesReference species="mesaconyl_CoA" stoichiometry="1"/>
            </listOfReactants>
            <listOfProducts>
               <speciesReference species="erythro_b_methylmalyl_CoA" stoichiometry="1"/>
            </listOfProducts>
         </reaction>
         <reaction id="R_0037" name="R-0037" reversible="false">
            <listOfReactants>
               <speciesReference species="oxidized_ETF" stoichiometry="1"/>
               <speciesReference species="_2S__methylsuccinyl_CoA" stoichiometry="1"/>
            </listOfReactants>
            <listOfProducts>
               <speciesReference species="mesaconyl_CoA" stoichiometry="1"/>
               <speciesReference species="reduced_ETF" stoichiometry="1"/>
            </listOfProducts>
         </reaction>
         <reaction id="R_0038" name="R-0038" reversible="true">
            <listOfReactants>
               <speciesReference species="erythro_b_methylmalyl_CoA" stoichiometry="1"/>
            </listOfReactants>
            <listOfProducts>
               <speciesReference species="glyoxylate" stoichiometry="1"/>
               <speciesReference species="propionyl_CoA" stoichiometry="1"/>
            </listOfProducts>
         </reaction>
         <reaction id="R_0044" name="R-0044" reversible="false">
            <listOfReactants>
               <speciesReference species="ATP" stoichiometry="1"/>
               <speciesReference species="H_" stoichiometry="1"/>
               <speciesReference species="HCO3_" stoichiometry="1"/>
               <speciesReference species="propionyl_CoA" stoichiometry="1"/>
            </listOfReactants>
            <listOfProducts>
               <speciesReference species="phosphate" stoichiometry="1"/>
               <speciesReference species="_S__methylmalonyl_CoA" stoichiometry="1"/>
               <speciesReference species="ADP" stoichiometry="1"/>
            </listOfProducts>
         </reaction>
         <reaction id="R_0045" name="R-0045" reversible="true">
            <listOfReactants>
               <speciesReference species="_S__methylmalonyl_CoA" stoichiometry="1"/>
            </listOfReactants>
            <listOfProducts>
               <speciesReference species="_R__methylmalonyl_CoA" stoichiometry="1"/>
            </listOfProducts>
         </reaction>
         <reaction id="R_0046" name="R-0046" reversible="true">
            <listOfReactants>
               <speciesReference species="_R__methylmalonyl_CoA" stoichiometry="1"/>
            </listOfReactants>
            <listOfProducts>
               <speciesReference species="succinyl_CoA" stoichiometry="1"/>
            </listOfProducts>
         </reaction>
         <reaction id="R_0047" name="R-0047" reversible="true">
            <listOfReactants>
               <speciesReference species="H2O" stoichiometry="1"/>
               <speciesReference species="acetyl_CoA" stoichiometry="1"/>
               <speciesReference species="oxaloacetate" stoichiometry="1"/>
            </listOfReactants>
            <listOfProducts>
               <speciesReference species="CoA" stoichiometry="1"/>
               <speciesReference species="citrate" stoichiometry="1"/>
            </listOfProducts>
         </reaction>
         <reaction id="R_0048" name="R-0048" reversible="true">
            <listOfReactants>
               <speciesReference species="citrate" stoichiometry="1"/>
            </listOfReactants>
            <listOfProducts>
               <speciesReference species="threo_D_isocitrate" stoichiometry="1"/>
            </listOfProducts>
         </reaction>
         <reaction id="R_0049" name="R-0049" reversible="false">
            <listOfReactants>
               <speciesReference species="NADP_" stoichiometry="1"/>
               <speciesReference species="threo_D_isocitrate" stoichiometry="1"/>
            </listOfReactants>
            <listOfProducts>
               <speciesReference species="2_oxoglutarate" stoichiometry="1"/>
               <speciesReference species="CO2" stoichiometry="1"/>
               <speciesReference species="H_" stoichiometry="1"/>
               <speciesReference species="NADPH" stoichiometry="1"/>
            </listOfProducts>
         </reaction>
         <reaction id="R_0050" name="R-0050" reversible="false">
            <listOfReactants>
               <speciesReference species="CoA" stoichiometry="1"/>
               <speciesReference species="2_oxoglutarate" stoichiometry="1"/>
               <speciesReference species="NAD_" stoichiometry="1"/>
            </listOfReactants>
            <listOfProducts>
               <speciesReference species="CO2" stoichiometry="1"/>
               <speciesReference species="H_" stoichiometry="1"/>
               <speciesReference species="NADH" stoichiometry="1"/>
               <speciesReference species="succinyl_CoA" stoichiometry="1"/>
            </listOfProducts>
         </reaction>
         <reaction id="R_0051" name="R-0051" reversible="false">
            <listOfReactants>
               <speciesReference species="H2O" stoichiometry="1"/>
               <speciesReference species="succinyl_CoA" stoichiometry="1"/>
            </listOfReactants>
            <listOfProducts>
               <speciesReference species="CoA" stoichiometry="1"/>
               <speciesReference species="succinate" stoichiometry="1"/>
            </listOfProducts>
         </reaction>
         <reaction id="R_0052" name="R-0052" reversible="true">
            <listOfReactants>
               <speciesReference species="UQ" stoichiometry="1"/>
               <speciesReference species="succinate" stoichiometry="1"/>
            </listOfReactants>
            <listOfProducts>
               <speciesReference species="fumarate" stoichiometry="1"/>
               <speciesReference species="UQH2" stoichiometry="1"/>
            </listOfProducts>
         </reaction>
         <reaction id="R_0053" name="R-0053" reversible="true">
            <listOfReactants>
               <speciesReference species="H2O" stoichiometry="1"/>
               <speciesReference species="fumarate" stoichiometry="1"/>
            </listOfReactants>
            <listOfProducts>
               <speciesReference species="_S__malate" stoichiometry="1"/>
            </listOfProducts>
         </reaction>
         <reaction id="R_0054" name="R-0054" reversible="false">
            <listOfReactants>
               <speciesReference species="_S__malate" stoichiometry="1"/>
               <speciesReference species="NAD_" stoichiometry="1"/>
            </listOfReactants>
            <listOfProducts>
               <speciesReference species="CO2" stoichiometry="1"/>
               <speciesReference species="H_" stoichiometry="1"/>
               <speciesReference species="NADH" stoichiometry="1"/>
               <speciesReference species="pyruvate" stoichiometry="1"/>
            </listOfProducts>
         </reaction>
         <reaction id="R_0055" name="R-0055" reversible="false">
            <listOfReactants>
               <speciesReference species="CoA" stoichiometry="1"/>
               <speciesReference species="NAD_" stoichiometry="1"/>
               <speciesReference species="pyruvate" stoichiometry="1"/>
            </listOfReactants>
            <listOfProducts>
               <speciesReference species="acetyl_CoA" stoichiometry="1"/>
               <speciesReference species="CO2" stoichiometry="1"/>
               <speciesReference species="H_" stoichiometry="1"/>
               <speciesReference species="NADH" stoichiometry="1"/>
            </listOfProducts>
         </reaction>
         <reaction id="R_0056" name="R-0056" reversible="false">
            <listOfReactants>
               <speciesReference species="oxaloacetate" stoichiometry="1"/>
            </listOfReactants>
            <listOfProducts>
               <speciesReference species="CO2" stoichiometry="1"/>
               <speciesReference species="pyruvate" stoichiometry="1"/>
            </listOfProducts>
         </reaction>
         <reaction id="R_0057" name="R-0057" reversible="false">
            <listOfReactants>
               <speciesReference species="ATP" stoichiometry="1"/>
               <speciesReference species="oxaloacetate" stoichiometry="1"/>
            </listOfReactants>
            <listOfProducts>
               <speciesReference species="ADP" stoichiometry="1"/>
               <speciesReference species="CO2" stoichiometry="1"/>
               <speciesReference species="phosphoenolpyruvate" stoichiometry="1"/>
            </listOfProducts>
         </reaction>
         <reaction id="R_0058" name="R-0058" reversible="true">
            <listOfReactants>
               <speciesReference species="2_phospho_D_glycerate" stoichiometry="1"/>
            </listOfReactants>
            <listOfProducts>
               <speciesReference species="3_phospho_D_glycerate" stoichiometry="1"/>
            </listOfProducts>
         </reaction>
         <reaction id="R_0059" name="R-0059" reversible="true">
            <listOfReactants>
               <speciesReference species="3_phospho_D_glycerate" stoichiometry="1"/>
               <speciesReference species="ATP" stoichiometry="1"/>
            </listOfReactants>
            <listOfProducts>
               <speciesReference species="3_phospho_D_glyceroylphosphate" stoichiometry="1"/>
               <speciesReference species="ADP" stoichiometry="1"/>
            </listOfProducts>
         </reaction>
         <reaction id="R_0060" name="R-0060" reversible="true">
            <listOfReactants>
               <speciesReference species="phosphate" stoichiometry="1"/>
               <speciesReference species="D_glyceraldehyde_3_phosphate" stoichiometry="1"/>
               <speciesReference species="NAD_" stoichiometry="1"/>
            </listOfReactants>
            <listOfProducts>
               <speciesReference species="3_phospho_D_glyceroylphosphate" stoichiometry="1"/>
               <speciesReference species="H_" stoichiometry="1"/>
               <speciesReference species="NADH" stoichiometry="1"/>
            </listOfProducts>
         </reaction>
         <reaction id="R_0061" name="R-0061" reversible="true">
            <listOfReactants>
               <speciesReference species="D_glyceraldehyde_3_phosphate" stoichiometry="1"/>
            </listOfReactants>
            <listOfProducts>
               <speciesReference species="glycerone_phosphate" stoichiometry="1"/>
            </listOfProducts>
         </reaction>
         <reaction id="R_0062" name="R-0062" reversible="true">
            <listOfReactants>
               <speciesReference species="D_glyceraldehyde_3_phosphate" stoichiometry="1"/>
               <speciesReference species="glycerone_phosphate" stoichiometry="1"/>
            </listOfReactants>
            <listOfProducts>
               <speciesReference species="D_fructose_1_6_bisphosphate" stoichiometry="1"/>
            </listOfProducts>
         </reaction>
         <reaction id="R_0063" name="R-0063" reversible="false">
            <listOfReactants>
               <speciesReference species="H2O" stoichiometry="1"/>
               <speciesReference species="D_fructose_1_6_bisphosphate" stoichiometry="1"/>
            </listOfReactants>
            <listOfProducts>
               <speciesReference species="phosphate" stoichiometry="1"/>
               <speciesReference species="D_fructose_6_phosphate" stoichiometry="1"/>
            </listOfProducts>
         </reaction>
         <reaction id="R_0064" name="R-0064" reversible="true">
            <listOfReactants>
               <speciesReference species="D_fructose_6_phosphate" stoichiometry="1"/>
            </listOfReactants>
            <listOfProducts>
               <speciesReference species="D_glucose_6_phosphate" stoichiometry="1"/>
            </listOfProducts>
         </reaction>
         <reaction id="R_0065" name="R-0065" reversible="false">
            <listOfReactants>
               <speciesReference species="ATP" stoichiometry="1"/>
               <speciesReference species="D_glucose" stoichiometry="1"/>
            </listOfReactants>
            <listOfProducts>
               <speciesReference species="ADP" stoichiometry="1"/>
               <speciesReference species="D_glucose_6_phosphate" stoichiometry="1"/>
            </listOfProducts>
         </reaction>
         <reaction id="R_0066" name="R-0066" reversible="true">
            <listOfReactants>
               <speciesReference species="D_glucose_6_phosphate" stoichiometry="1"/>
               <speciesReference species="NADP_" stoichiometry="1"/>
            </listOfReactants>
            <listOfProducts>
               <speciesReference species="D_glucono_1_5_lactone_6_phosphate" stoichiometry="1"/>
               <speciesReference species="H_" stoichiometry="1"/>
               <speciesReference species="NADPH" stoichiometry="1"/>
            </listOfProducts>
         </reaction>
         <reaction id="R_0067" name="R-0067" reversible="false">
            <listOfReactants>
               <speciesReference species="H2O" stoichiometry="1"/>
               <speciesReference species="D_glucono_1_5_lactone_6_phosphate" stoichiometry="1"/>
            </listOfReactants>
            <listOfProducts>
               <speciesReference species="6_phospho_D_gluconate" stoichiometry="1"/>
            </listOfProducts>
         </reaction>
         <reaction id="R_0068" name="R-0068" reversible="false">
            <listOfReactants>
               <speciesReference species="6_phospho_D_gluconate" stoichiometry="1"/>
               <speciesReference species="NADP_" stoichiometry="1"/>
            </listOfReactants>
            <listOfProducts>
               <speciesReference species="CO2" stoichiometry="1"/>
               <speciesReference species="D_ribulose_5_phosphate" stoichiometry="1"/>
               <speciesReference species="H_" stoichiometry="1"/>
               <speciesReference species="NADPH" stoichiometry="1"/>
            </listOfProducts>
         </reaction>
         <reaction id="R_0069" name="R-0069" reversible="true">
            <listOfReactants>
               <speciesReference species="D_ribulose_5_phosphate" stoichiometry="1"/>
            </listOfReactants>
            <listOfProducts>
               <speciesReference species="D_xylulose_5_phosphate" stoichiometry="1"/>
            </listOfProducts>
         </reaction>
         <reaction id="R_0070" name="R-0070" reversible="true">
            <listOfReactants>
               <speciesReference species="D_ribose_5_phosphate" stoichiometry="1"/>
            </listOfReactants>
            <listOfProducts>
               <speciesReference species="D_ribulose_5_phosphate" stoichiometry="1"/>
            </listOfProducts>
         </reaction>
         <reaction id="R_0071" name="R-0071" reversible="true">
            <listOfReactants>
               <speciesReference species="phosphate" stoichiometry="1"/>
               <speciesReference species="D_xylulose_5_phosphate" stoichiometry="1"/>
            </listOfReactants>
            <listOfProducts>
               <speciesReference species="H2O" stoichiometry="1"/>
               <speciesReference species="acetylphosphate" stoichiometry="1"/>
               <speciesReference species="D_glyceraldehyde_3_phosphate" stoichiometry="1"/>
            </listOfProducts>
         </reaction>
         <reaction id="R_0072" name="R-0072" reversible="true">
            <listOfReactants>
               <speciesReference species="phosphate" stoichiometry="1"/>
               <speciesReference species="D_fructose_6_phosphate" stoichiometry="1"/>
            </listOfReactants>
            <listOfProducts>
               <speciesReference species="H2O" stoichiometry="1"/>
               <speciesReference species="acetylphosphate" stoichiometry="1"/>
               <speciesReference species="D_erythrose_4_phosphate" stoichiometry="1"/>
            </listOfProducts>
         </reaction>
         <reaction id="R_0073" name="R-0073" reversible="true">
            <listOfReactants>
               <speciesReference species="D_glyceraldehyde_3_phosphate" stoichiometry="1"/>
               <speciesReference species="sedoheptulose_7_phosphate" stoichiometry="1"/>
            </listOfReactants>
            <listOfProducts>
               <speciesReference species="D_erythrose_4_phosphate" stoichiometry="1"/>
               <speciesReference species="D_fructose_6_phosphate" stoichiometry="1"/>
            </listOfProducts>
         </reaction>
         <reaction id="R_0074" name="R-0074" reversible="true">
            <listOfReactants>
               <speciesReference species="D_glyceraldehyde_3_phosphate" stoichiometry="1"/>
               <speciesReference species="sedoheptulose_7_phosphate" stoichiometry="1"/>
            </listOfReactants>
            <listOfProducts>
               <speciesReference species="D_ribose_5_phosphate" stoichiometry="1"/>
               <speciesReference species="D_xylulose_5_phosphate" stoichiometry="1"/>
            </listOfProducts>
         </reaction>
         <reaction id="R_0075" name="R-0075" reversible="false">
            <listOfReactants>
               <speciesReference species="ATP" stoichiometry="1"/>
               <speciesReference species="D_ribose_5_phosphate" stoichiometry="1"/>
            </listOfReactants>
            <listOfProducts>
               <speciesReference species="5_phosphoribosyl_1_pyrophosphate" stoichiometry="1"/>
               <speciesReference species="AMP" stoichiometry="1"/>
            </listOfProducts>
         </reaction>
         <reaction id="R_0076" name="R-0076" reversible="true">
            <listOfReactants>
               <speciesReference species="alpha_D_ribose_1_phosphate" stoichiometry="1"/>
            </listOfReactants>
            <listOfProducts>
               <speciesReference species="D_ribose_5_phosphate" stoichiometry="1"/>
            </listOfProducts>
         </reaction>
         <reaction id="R_0077" name="R-0077" reversible="false">
            <listOfReactants>
               <speciesReference species="D_glyceraldehyde_3_phosphate" stoichiometry="1"/>
               <speciesReference species="pyruvate" stoichiometry="1"/>
            </listOfReactants>
            <listOfProducts>
               <speciesReference species="1_deoxy_D_xylulose_5_phosphate" stoichiometry="1"/>
               <speciesReference species="CO2" stoichiometry="1"/>
            </listOfProducts>
         </reaction>
         <reaction id="R_0078" name="R-0078" reversible="true">
            <listOfReactants>
               <speciesReference species="2_deoxy_D_ribose_5_phosphate" stoichiometry="1"/>
            </listOfReactants>
            <listOfProducts>
               <speciesReference species="acetaldehyde" stoichiometry="1"/>
               <speciesReference species="D_glyceraldehyde_3_phosphate" stoichiometry="1"/>
            </listOfProducts>
         </reaction>
         <reaction id="R_0079" name="R-0079" reversible="false">
            <listOfReactants>
               <speciesReference species="6_phospho_D_gluconate" stoichiometry="1"/>
            </listOfReactants>
            <listOfProducts>
               <speciesReference species="H2O" stoichiometry="1"/>
               <speciesReference species="2_dehydro_3_deoxy_D_gluconate_6_phosphate" stoichiometry="1"/>
            </listOfProducts>
         </reaction>
         <reaction id="R_0080" name="R-0080" reversible="true">
            <listOfReactants>
               <speciesReference species="2_dehydro_3_deoxy_D_gluconate_6_phosphate" stoichiometry="1"/>
            </listOfReactants>
            <listOfProducts>
               <speciesReference species="D_glyceraldehyde_3_phosphate" stoichiometry="1"/>
               <speciesReference species="pyruvate" stoichiometry="1"/>
            </listOfProducts>
         </reaction>
         <reaction id="R_0081" name="R-0081" reversible="true">
            <listOfReactants>
               <speciesReference species="4_hydroxy_2_oxoglutarate" stoichiometry="1"/>
            </listOfReactants>
            <listOfProducts>
               <speciesReference species="glyoxylate" stoichiometry="1"/>
               <speciesReference species="pyruvate" stoichiometry="1"/>
            </listOfProducts>
         </reaction>
         <reaction id="R_0082" name="R-0082" reversible="true">
            <listOfReactants>
               <speciesReference species="3_phospho_D_glyceroylphosphate" stoichiometry="1"/>
            </listOfReactants>
            <listOfProducts>
               <speciesReference species="2_3_bisphospho_D_glycerate" stoichiometry="1"/>
            </listOfProducts>
         </reaction>
         <reaction id="R_0083" name="R-0083" reversible="false">
            <listOfReactants>
               <speciesReference species="ATP" stoichiometry="1"/>
               <speciesReference species="cobinamide" stoichiometry="1"/>
            </listOfReactants>
            <listOfProducts>
               <speciesReference species="adenosylcobinamide" stoichiometry="1"/>
               <speciesReference species="triphosphate" stoichiometry="1"/>
            </listOfProducts>
         </reaction>
         <reaction id="R_0086" name="R-0086" reversible="true">
            <listOfReactants>
               <speciesReference species="glyoxylate" stoichiometry="1"/>
               <speciesReference species="H_" stoichiometry="1"/>
               <speciesReference species="NADH" stoichiometry="1"/>
            </listOfReactants>
            <listOfProducts>
               <speciesReference species="glycolate" stoichiometry="1"/>
               <speciesReference species="NAD_" stoichiometry="1"/>
            </listOfProducts>
         </reaction>
         <reaction id="R_0089" name="R-0089" reversible="true">
            <listOfReactants>
               <speciesReference species="CoA" stoichiometry="1"/>
               <speciesReference species="ATP" stoichiometry="1"/>
               <speciesReference species="succinate" stoichiometry="1"/>
            </listOfReactants>
            <listOfProducts>
               <speciesReference species="phosphate" stoichiometry="1"/>
               <speciesReference species="ADP" stoichiometry="1"/>
               <speciesReference species="succinyl_CoA" stoichiometry="1"/>
            </listOfProducts>
         </reaction>
         <reaction id="R_0090" name="R-0090" reversible="false">
            <listOfReactants>
               <speciesReference species="UQ" stoichiometry="1"/>
               <speciesReference species="_S__malate" stoichiometry="1"/>
            </listOfReactants>
            <listOfProducts>
               <speciesReference species="oxaloacetate" stoichiometry="1"/>
               <speciesReference species="UQH2" stoichiometry="1"/>
            </listOfProducts>
         </reaction>
         <reaction id="R_0094" name="R-0094" reversible="false">
            <listOfReactants>
               <speciesReference species="phosphate" stoichiometry="1"/>
               <speciesReference species="ATP" stoichiometry="1"/>
               <speciesReference species="pyruvate" stoichiometry="1"/>
            </listOfReactants>
            <listOfProducts>
               <speciesReference species="AMP" stoichiometry="1"/>
               <speciesReference species="diphosphate" stoichiometry="1"/>
               <speciesReference species="phosphoenolpyruvate" stoichiometry="1"/>
            </listOfProducts>
         </reaction>
         <reaction id="R_0095" name="R-0095" reversible="false">
            <listOfReactants>
               <speciesReference species="oxidized_cytochrome_c" stoichiometry="2"/>
               <speciesReference species="formate_p_" stoichiometry="1"/>
            </listOfReactants>
            <listOfProducts>
               <speciesReference species="reduced_cytochrome_c" stoichiometry="2"/>
               <speciesReference species="CO2_p_" stoichiometry="1"/>
               <speciesReference species="H__p_" stoichiometry="2"/>
            </listOfProducts>
         </reaction>
         <reaction id="R_0097" name="R-0097" reversible="true">
            <listOfReactants>
               <speciesReference species="_R__3_hydroxybutanoyl_CoA" stoichiometry="1"/>
            </listOfReactants>
            <listOfProducts>
               <speciesReference species="H2O" stoichiometry="1"/>
               <speciesReference species="crotonyl_CoA" stoichiometry="1"/>
            </listOfProducts>
         </reaction>
         <reaction id="R_0098" name="R-0098" reversible="true">
            <listOfReactants>
               <speciesReference species="_2S__ethylmalonyl_CoA" stoichiometry="1"/>
            </listOfReactants>
            <listOfProducts>
               <speciesReference species="_2R__ethylmalonyl_CoA" stoichiometry="1"/>
            </listOfProducts>
         </reaction>
         <reaction id="R_0099" name="R-0099" reversible="true">
            <listOfReactants>
               <speciesReference species="ATP" stoichiometry="1"/>
               <speciesReference species="pyruvate" stoichiometry="1"/>
            </listOfReactants>
            <listOfProducts>
               <speciesReference species="ADP" stoichiometry="1"/>
               <speciesReference species="phosphoenolpyruvate" stoichiometry="1"/>
            </listOfProducts>
         </reaction>
         <reaction id="R_0101" name="R-0101" reversible="false">
            <listOfReactants>
               <speciesReference species="CoA" stoichiometry="1"/>
               <speciesReference species="acetate" stoichiometry="1"/>
               <speciesReference species="ATP" stoichiometry="1"/>
            </listOfReactants>
            <listOfProducts>
               <speciesReference species="acetyl_CoA" stoichiometry="1"/>
               <speciesReference species="AMP" stoichiometry="1"/>
               <speciesReference species="diphosphate" stoichiometry="1"/>
            </listOfProducts>
         </reaction>
         <reaction id="R_0102" name="R-0102" reversible="true">
            <listOfReactants>
               <speciesReference species="H2O" stoichiometry="1"/>
               <speciesReference species="S_lactoylglutathione" stoichiometry="1"/>
            </listOfReactants>
            <listOfProducts>
               <speciesReference species="D_lactate" stoichiometry="1"/>
               <speciesReference species="glutathione" stoichiometry="1"/>
            </listOfProducts>
         </reaction>
         <reaction id="R_0105" name="R-0105" reversible="false">
            <listOfReactants>
               <speciesReference species="H2O" stoichiometry="1"/>
               <speciesReference species="oxidized_cytochrome_c" stoichiometry="2"/>
               <speciesReference species="pyruvate" stoichiometry="1"/>
            </listOfReactants>
            <listOfProducts>
               <speciesReference species="acetate" stoichiometry="1"/>
               <speciesReference species="CO2" stoichiometry="1"/>
               <speciesReference species="H_" stoichiometry="2"/>
               <speciesReference species="reduced_cytochrome_c" stoichiometry="2"/>
            </listOfProducts>
         </reaction>
         <reaction id="R_0106" name="R-0106" reversible="true">
            <listOfReactants>
               <speciesReference species="phosphate" stoichiometry="1"/>
               <speciesReference species="acetyl_CoA" stoichiometry="1"/>
            </listOfReactants>
            <listOfProducts>
               <speciesReference species="CoA" stoichiometry="1"/>
               <speciesReference species="acetylphosphate" stoichiometry="1"/>
            </listOfProducts>
         </reaction>
         <reaction id="R_0107" name="R-0107" reversible="true">
            <listOfReactants>
               <speciesReference species="acetate" stoichiometry="1"/>
               <speciesReference species="ATP" stoichiometry="1"/>
            </listOfReactants>
            <listOfProducts>
               <speciesReference species="acetylphosphate" stoichiometry="1"/>
               <speciesReference species="ADP" stoichiometry="1"/>
            </listOfProducts>
         </reaction>
         <reaction id="R_0108" name="R-0108" reversible="true">
            <listOfReactants>
               <speciesReference species="ATP" stoichiometry="1"/>
               <speciesReference species="propanoate" stoichiometry="1"/>
            </listOfReactants>
            <listOfProducts>
               <speciesReference species="ADP" stoichiometry="1"/>
               <speciesReference species="propionylphosphate" stoichiometry="1"/>
            </listOfProducts>
         </reaction>
         <reaction id="R_0109" name="R-0109" reversible="false">
            <listOfReactants>
               <speciesReference species="H2O" stoichiometry="1"/>
               <speciesReference species="_S__lactaldehyde" stoichiometry="1"/>
               <speciesReference species="NAD_" stoichiometry="1"/>
            </listOfReactants>
            <listOfProducts>
               <speciesReference species="_S__lactate" stoichiometry="1"/>
               <speciesReference species="H_" stoichiometry="2"/>
               <speciesReference species="NADH" stoichiometry="1"/>
            </listOfProducts>
         </reaction>
         <reaction id="R_0110" name="R-0110" reversible="false">
            <listOfReactants>
               <speciesReference species="H2O" stoichiometry="1"/>
               <speciesReference species="glycolaldehyde" stoichiometry="1"/>
               <speciesReference species="NAD_" stoichiometry="1"/>
            </listOfReactants>
            <listOfProducts>
               <speciesReference species="glycolate" stoichiometry="1"/>
               <speciesReference species="H_" stoichiometry="1"/>
               <speciesReference species="NADH" stoichiometry="1"/>
            </listOfProducts>
         </reaction>
         <reaction id="R_0111" name="R-0111" reversible="true">
            <listOfReactants>
               <speciesReference species="S_lactoylglutathione" stoichiometry="1"/>
            </listOfReactants>
            <listOfProducts>
               <speciesReference species="glutathione" stoichiometry="1"/>
               <speciesReference species="methylglyoxal" stoichiometry="1"/>
            </listOfProducts>
         </reaction>
         <reaction id="R_0112" name="R-0112" reversible="true">
            <listOfReactants>
               <speciesReference species="deoxyribose_1_phosphate" stoichiometry="1"/>
            </listOfReactants>
            <listOfProducts>
               <speciesReference species="2_deoxy_D_ribose_5_phosphate" stoichiometry="1"/>
            </listOfProducts>
         </reaction>
         <reaction id="R_0113" name="R-0113" reversible="true">
            <listOfReactants>
               <speciesReference species="4_methyl_2_oxopentanoate" stoichiometry="1"/>
               <speciesReference species="L_glutamate" stoichiometry="1"/>
            </listOfReactants>
            <listOfProducts>
               <speciesReference species="2_oxoglutarate" stoichiometry="1"/>
               <speciesReference species="L_leucine" stoichiometry="1"/>
            </listOfProducts>
         </reaction>
         <reaction id="R_0114" name="R-0114" reversible="true">
            <listOfReactants>
               <speciesReference species="3_methyl_2_oxobutanoate" stoichiometry="1"/>
               <speciesReference species="L_glutamate" stoichiometry="1"/>
            </listOfReactants>
            <listOfProducts>
               <speciesReference species="2_oxoglutarate" stoichiometry="1"/>
               <speciesReference species="L_valine" stoichiometry="1"/>
            </listOfProducts>
         </reaction>
         <reaction id="R_0115" name="R-0115" reversible="true">
            <listOfReactants>
               <speciesReference species="2_keto_3_methyl_valerate" stoichiometry="1"/>
               <speciesReference species="L_glutamate" stoichiometry="1"/>
            </listOfReactants>
            <listOfProducts>
               <speciesReference species="2_oxoglutarate" stoichiometry="1"/>
               <speciesReference species="L_isoleucine" stoichiometry="1"/>
            </listOfProducts>
         </reaction>
         <reaction id="R_0116" name="R-0116" reversible="false">
            <listOfReactants>
               <speciesReference species="tRNA_Val_" stoichiometry="1"/>
               <speciesReference species="ATP" stoichiometry="1"/>
               <speciesReference species="L_valine" stoichiometry="1"/>
            </listOfReactants>
            <listOfProducts>
               <speciesReference species="AMP" stoichiometry="1"/>
               <speciesReference species="diphosphate" stoichiometry="1"/>
               <speciesReference species="L_valyl_tRNA_Val_" stoichiometry="1"/>
            </listOfProducts>
         </reaction>
         <reaction id="R_0117" name="R-0117" reversible="false">
            <listOfReactants>
               <speciesReference species="tRNA_Leu_" stoichiometry="1"/>
               <speciesReference species="ATP" stoichiometry="1"/>
               <speciesReference species="L_leucine" stoichiometry="1"/>
            </listOfReactants>
            <listOfProducts>
               <speciesReference species="AMP" stoichiometry="1"/>
               <speciesReference species="diphosphate" stoichiometry="1"/>
               <speciesReference species="L_leucyl_tRNA_Leu_" stoichiometry="1"/>
            </listOfProducts>
         </reaction>
         <reaction id="R_0118" name="R-0118" reversible="false">
            <listOfReactants>
               <speciesReference species="tRNA_Ile_" stoichiometry="1"/>
               <speciesReference species="ATP" stoichiometry="1"/>
               <speciesReference species="L_isoleucine" stoichiometry="1"/>
            </listOfReactants>
            <listOfProducts>
               <speciesReference species="AMP" stoichiometry="1"/>
               <speciesReference species="diphosphate" stoichiometry="1"/>
               <speciesReference species="L_isoleucyl_tRNA_Ile_" stoichiometry="1"/>
            </listOfProducts>
         </reaction>
         <reaction id="R_0119" name="R-0119" reversible="false">
            <listOfReactants>
               <speciesReference species="H2O" stoichiometry="1"/>
               <speciesReference species="3_methyl_2_oxobutanoate" stoichiometry="1"/>
               <speciesReference species="acetyl_CoA" stoichiometry="1"/>
            </listOfReactants>
            <listOfProducts>
               <speciesReference species="CoA" stoichiometry="1"/>
               <speciesReference species="_2S__2_isopropylmalate" stoichiometry="1"/>
            </listOfProducts>
         </reaction>
         <reaction id="R_0120" name="R-0120" reversible="true">
            <listOfReactants>
               <speciesReference species="3_isopropylmalate" stoichiometry="1"/>
               <speciesReference species="NAD_" stoichiometry="1"/>
            </listOfReactants>
            <listOfProducts>
               <speciesReference species="2_isopropyl_3_oxosuccinate" stoichiometry="1"/>
               <speciesReference species="H_" stoichiometry="1"/>
               <speciesReference species="NADH" stoichiometry="1"/>
            </listOfProducts>
         </reaction>
         <reaction id="R_0121" name="R-0121" reversible="false">
            <listOfReactants>
               <speciesReference species="2_isopropyl_3_oxosuccinate" stoichiometry="1"/>
            </listOfReactants>
            <listOfProducts>
               <speciesReference species="4_methyl_2_oxopentanoate" stoichiometry="1"/>
               <speciesReference species="CO2" stoichiometry="1"/>
            </listOfProducts>
         </reaction>
         <reaction id="R_0122" name="R-0122" reversible="true">
            <listOfReactants>
               <speciesReference species="2_3_dihydroxy_isovalerate" stoichiometry="1"/>
            </listOfReactants>
            <listOfProducts>
               <speciesReference species="H2O" stoichiometry="1"/>
               <speciesReference species="3_methyl_2_oxobutanoate" stoichiometry="1"/>
            </listOfProducts>
         </reaction>
         <reaction id="R_0123" name="R-0123" reversible="false">
            <listOfReactants>
               <speciesReference species="2_3_dihydroxy_3_methylvalerate" stoichiometry="1"/>
            </listOfReactants>
            <listOfProducts>
               <speciesReference species="H2O" stoichiometry="1"/>
               <speciesReference species="2_keto_3_methyl_valerate" stoichiometry="1"/>
            </listOfProducts>
         </reaction>
         <reaction id="R_0124" name="R-0124" reversible="true">
            <listOfReactants>
               <speciesReference species="pyruvate" stoichiometry="2"/>
            </listOfReactants>
            <listOfProducts>
               <speciesReference species="2_acetolactate" stoichiometry="1"/>
               <speciesReference species="CO2" stoichiometry="1"/>
            </listOfProducts>
         </reaction>
         <reaction id="R_0125" name="R-0125" reversible="false">
            <listOfReactants>
               <speciesReference species="2_oxobutanoate" stoichiometry="1"/>
               <speciesReference species="H_" stoichiometry="1"/>
               <speciesReference species="pyruvate" stoichiometry="1"/>
            </listOfReactants>
            <listOfProducts>
               <speciesReference species="2_aceto_2_hydroxy_butyrate" stoichiometry="1"/>
               <speciesReference species="CO2" stoichiometry="1"/>
            </listOfProducts>
         </reaction>
         <reaction id="R_0126" name="R-0126" reversible="true">
            <listOfReactants>
               <speciesReference species="2_acetolactate" stoichiometry="1"/>
               <speciesReference species="H_" stoichiometry="1"/>
               <speciesReference species="NADPH" stoichiometry="1"/>
            </listOfReactants>
            <listOfProducts>
               <speciesReference species="2_3_dihydroxy_isovalerate" stoichiometry="1"/>
               <speciesReference species="NADP_" stoichiometry="1"/>
            </listOfProducts>
         </reaction>
         <reaction id="R_0127" name="R-0127" reversible="true">
            <listOfReactants>
               <speciesReference species="2_aceto_2_hydroxy_butyrate" stoichiometry="1"/>
               <speciesReference species="H_" stoichiometry="1"/>
               <speciesReference species="NADPH" stoichiometry="1"/>
            </listOfReactants>
            <listOfProducts>
               <speciesReference species="2_3_dihydroxy_3_methylvalerate" stoichiometry="1"/>
               <speciesReference species="NADP_" stoichiometry="1"/>
            </listOfProducts>
         </reaction>
         <reaction id="R_0128" name="R-0128" reversible="true">
            <listOfReactants>
               <speciesReference species="H2O" stoichiometry="1"/>
               <speciesReference species="isopropylmaleate" stoichiometry="1"/>
            </listOfReactants>
            <listOfProducts>
               <speciesReference species="3_isopropylmalate" stoichiometry="1"/>
            </listOfProducts>
         </reaction>
         <reaction id="R_0129" name="R-0129" reversible="true">
            <listOfReactants>
               <speciesReference species="H2O" stoichiometry="1"/>
               <speciesReference species="isopropylmaleate" stoichiometry="1"/>
            </listOfReactants>
            <listOfProducts>
               <speciesReference species="_2S__2_isopropylmalate" stoichiometry="1"/>
            </listOfProducts>
         </reaction>
         <reaction id="R_0130" name="R-0130" reversible="true">
            <listOfReactants>
               <speciesReference species="D_glucose_1_phosphate" stoichiometry="1"/>
            </listOfReactants>
            <listOfProducts>
               <speciesReference species="D_glucose_6_phosphate" stoichiometry="1"/>
            </listOfProducts>
         </reaction>
         <reaction id="R_0131" name="R-0131" reversible="true">
            <listOfReactants>
               <speciesReference species="D_mannose_1_phosphate" stoichiometry="1"/>
            </listOfReactants>
            <listOfProducts>
               <speciesReference species="D_mannose_6_phosphate" stoichiometry="1"/>
            </listOfProducts>
         </reaction>
         <reaction id="R_0132" name="R-0132" reversible="true">
            <listOfReactants>
               <speciesReference species="b_D_glucose_1_phosphate" stoichiometry="1"/>
            </listOfReactants>
            <listOfProducts>
               <speciesReference species="b_D_glucose_6_phosphate" stoichiometry="1"/>
            </listOfProducts>
         </reaction>
         <reaction id="R_0133" name="R-0133" reversible="false">
            <listOfReactants>
               <speciesReference species="D_glucose_1_phosphate" stoichiometry="1"/>
               <speciesReference species="UTP" stoichiometry="1"/>
            </listOfReactants>
            <listOfProducts>
               <speciesReference species="diphosphate" stoichiometry="1"/>
               <speciesReference species="UDP_glucose" stoichiometry="1"/>
            </listOfProducts>
         </reaction>
         <reaction id="R_0134" name="R-0134" reversible="true">
            <listOfReactants>
               <speciesReference species="UDP_glucose" stoichiometry="1"/>
            </listOfReactants>
            <listOfProducts>
               <speciesReference species="UDP_galactose" stoichiometry="1"/>
            </listOfProducts>
         </reaction>
         <reaction id="R_0135" name="R-0135" reversible="true">
            <listOfReactants>
               <speciesReference species="H2O" stoichiometry="1"/>
               <speciesReference species="NAD_" stoichiometry="2"/>
               <speciesReference species="UDP_glucose" stoichiometry="1"/>
            </listOfReactants>
            <listOfProducts>
               <speciesReference species="H_" stoichiometry="2"/>
               <speciesReference species="NADH" stoichiometry="2"/>
               <speciesReference species="UDP_glucuronate" stoichiometry="1"/>
            </listOfProducts>
         </reaction>
         <reaction id="R_0136" name="R-0136" reversible="false">
            <listOfReactants>
               <speciesReference species="GDP_4_dehydro_6_deoxy_D_mannose" stoichiometry="1"/>
               <speciesReference species="H_" stoichiometry="1"/>
               <speciesReference species="NADPH" stoichiometry="1"/>
            </listOfReactants>
            <listOfProducts>
               <speciesReference species="GDP_fucose" stoichiometry="1"/>
               <speciesReference species="NADP_" stoichiometry="1"/>
            </listOfProducts>
         </reaction>
         <reaction id="R_0137" name="R-0137" reversible="true">
            <listOfReactants>
               <speciesReference species="D_mannose_1_phosphate" stoichiometry="1"/>
               <speciesReference species="GTP" stoichiometry="1"/>
            </listOfReactants>
            <listOfProducts>
               <speciesReference species="diphosphate" stoichiometry="1"/>
               <speciesReference species="GDP_mannose" stoichiometry="1"/>
            </listOfProducts>
         </reaction>
         <reaction id="R_0138" name="R-0138" reversible="true">
            <listOfReactants>
               <speciesReference species="D_fructose_6_phosphate" stoichiometry="1"/>
            </listOfReactants>
            <listOfProducts>
               <speciesReference species="D_mannose_6_phosphate" stoichiometry="1"/>
            </listOfProducts>
         </reaction>
         <reaction id="R_0139" name="R-0139" reversible="true">
            <listOfReactants>
               <speciesReference species="GDP_mannose" stoichiometry="1"/>
            </listOfReactants>
            <listOfProducts>
               <speciesReference species="GDP_galactose" stoichiometry="1"/>
            </listOfProducts>
         </reaction>
         <reaction id="R_0140" name="R-0140" reversible="true">
            <listOfReactants>
               <speciesReference species="GDP_mannose" stoichiometry="1"/>
            </listOfReactants>
            <listOfProducts>
               <speciesReference species="GDP_gulose" stoichiometry="1"/>
            </listOfProducts>
         </reaction>
         <reaction id="R_0141" name="R-0141" reversible="true">
            <listOfReactants>
               <speciesReference species="GDP_gulose" stoichiometry="1"/>
            </listOfReactants>
            <listOfProducts>
               <speciesReference species="GDP_galactose" stoichiometry="1"/>
            </listOfProducts>
         </reaction>
         <reaction id="R_0142" name="R-0142" reversible="false">
            <listOfReactants>
               <speciesReference species="GDP_mannose" stoichiometry="1"/>
            </listOfReactants>
            <listOfProducts>
               <speciesReference species="H2O" stoichiometry="1"/>
               <speciesReference species="GDP_4_dehydro_6_deoxy_D_mannose" stoichiometry="1"/>
            </listOfProducts>
         </reaction>
         <reaction id="R_0143" name="R-0143" reversible="false">
            <listOfReactants>
               <speciesReference species="oxidized_cytochrome_c" stoichiometry="2"/>
               <speciesReference species="D_gluconate_p_" stoichiometry="1"/>
            </listOfReactants>
            <listOfProducts>
               <speciesReference species="reduced_cytochrome_c" stoichiometry="2"/>
               <speciesReference species="2_dehydro_D_gluconate_p_" stoichiometry="1"/>
               <speciesReference species="H__p_" stoichiometry="2"/>
            </listOfProducts>
         </reaction>
         <reaction id="R_0145" name="R-0145" reversible="false">
            <listOfReactants>
               <speciesReference species="ATP" stoichiometry="1"/>
               <speciesReference species="D_gluconate" stoichiometry="1"/>
            </listOfReactants>
            <listOfProducts>
               <speciesReference species="6_phospho_D_gluconate" stoichiometry="1"/>
               <speciesReference species="ADP" stoichiometry="1"/>
            </listOfProducts>
         </reaction>
         <reaction id="R_0146" name="R-0146" reversible="true">
            <listOfReactants>
               <speciesReference species="D_galactose_p_" stoichiometry="1"/>
            </listOfReactants>
            <listOfProducts>
               <speciesReference species="b_D_galactose_p_" stoichiometry="1"/>
            </listOfProducts>
         </reaction>
         <reaction id="R_0147" name="R-0147" reversible="false">
            <listOfReactants>
               <speciesReference species="oxidized_cytochrome_c" stoichiometry="2"/>
               <speciesReference species="D_glucose_p_" stoichiometry="1"/>
            </listOfReactants>
            <listOfProducts>
               <speciesReference species="reduced_cytochrome_c" stoichiometry="2"/>
               <speciesReference species="glucono_d_lactone_p_" stoichiometry="1"/>
               <speciesReference species="H__p_" stoichiometry="2"/>
            </listOfProducts>
         </reaction>
         <reaction id="R_0148" name="R-0148" reversible="true">
            <listOfReactants>
               <speciesReference species="L_fuculose_1_phosphate" stoichiometry="1"/>
            </listOfReactants>
            <listOfProducts>
               <speciesReference species="_S__lactaldehyde" stoichiometry="1"/>
               <speciesReference species="glycerone_phosphate" stoichiometry="1"/>
            </listOfProducts>
         </reaction>
         <reaction id="R_0149" name="R-0149" reversible="true">
            <listOfReactants>
               <speciesReference species="D_glucose_6_phosphate" stoichiometry="1"/>
               <speciesReference species="UDP_glucose" stoichiometry="1"/>
            </listOfReactants>
            <listOfProducts>
               <speciesReference species="trehalose_6_phosphate" stoichiometry="1"/>
               <speciesReference species="UDP" stoichiometry="1"/>
            </listOfProducts>
         </reaction>
         <reaction id="R_0150" name="R-0150" reversible="true">
            <listOfReactants>
               <speciesReference species="H2O" stoichiometry="1"/>
               <speciesReference species="trehalose_6_phosphate" stoichiometry="1"/>
            </listOfReactants>
            <listOfProducts>
               <speciesReference species="phosphate" stoichiometry="1"/>
               <speciesReference species="trehalose" stoichiometry="1"/>
            </listOfProducts>
         </reaction>
         <reaction id="R_0151" name="R-0151" reversible="true">
            <listOfReactants>
               <speciesReference species="maltose" stoichiometry="1"/>
            </listOfReactants>
            <listOfProducts>
               <speciesReference species="trehalose" stoichiometry="1"/>
            </listOfProducts>
         </reaction>
         <reaction id="R_0152" name="R-0152" reversible="false">
            <listOfReactants>
               <speciesReference species="maltooligosyl_trehalose" stoichiometry="1"/>
            </listOfReactants>
            <listOfProducts>
               <speciesReference species="maltodextrin" stoichiometry="1"/>
               <speciesReference species="trehalose" stoichiometry="1"/>
            </listOfProducts>
         </reaction>
         <reaction id="R_0153" name="R-0153" reversible="false">
            <listOfReactants>
               <speciesReference species="_1_4_beta_D_glucosyl__n_" stoichiometry="1"/>
               <speciesReference species="UDP_glucose" stoichiometry="1"/>
            </listOfReactants>
            <listOfProducts>
               <speciesReference species="_1_4_beta_D_glucosyl__n_1_" stoichiometry="1"/>
               <speciesReference species="UDP" stoichiometry="1"/>
            </listOfProducts>
         </reaction>
         <reaction id="R_0154" name="R-0154" reversible="true">
            <listOfReactants>
               <speciesReference species="_1_4_alpha_D_glucosyl__n_" stoichiometry="1"/>
               <speciesReference species="ADP_glucose" stoichiometry="1"/>
            </listOfReactants>
            <listOfProducts>
               <speciesReference species="_1_4_alpha_D_glucosyl__n_1_" stoichiometry="1"/>
               <speciesReference species="ADP" stoichiometry="1"/>
            </listOfProducts>
         </reaction>
         <reaction id="R_0155" name="R-0155" reversible="true">
            <listOfReactants>
               <speciesReference species="_1_4_alpha_D_glucosyl__n_1_" stoichiometry="1"/>
            </listOfReactants>
            <listOfProducts>
               <speciesReference species="glycogen" stoichiometry="1"/>
            </listOfProducts>
         </reaction>
         <reaction id="R_0156" name="R-0156" reversible="false">
            <listOfReactants>
               <speciesReference species="limit_dextrin" stoichiometry="1"/>
            </listOfReactants>
            <listOfProducts>
               <speciesReference species="limit_dextrin_with_short_branches" stoichiometry="1"/>
            </listOfProducts>
         </reaction>
         <reaction id="R_0157" name="R-0157" reversible="false">
            <listOfReactants>
               <speciesReference species="H2O" stoichiometry="1"/>
               <speciesReference species="limit_dextrin_with_short_branches" stoichiometry="1"/>
            </listOfReactants>
            <listOfProducts>
               <speciesReference species="b_D_glucose" stoichiometry="1"/>
               <speciesReference species="debranched_limit_dextrin" stoichiometry="1"/>
            </listOfProducts>
         </reaction>
         <reaction id="R_0158" name="R-0158" reversible="true">
            <listOfReactants>
               <speciesReference species="phosphate" stoichiometry="1"/>
               <speciesReference species="glycogen" stoichiometry="1"/>
            </listOfReactants>
            <listOfProducts>
               <speciesReference species="D_glucose_1_phosphate" stoichiometry="1"/>
               <speciesReference species="limit_dextrin" stoichiometry="1"/>
            </listOfProducts>
         </reaction>
         <reaction id="R_0159" name="R-0159" reversible="false">
            <listOfReactants>
               <speciesReference species="H2O" stoichiometry="1"/>
               <speciesReference species="debranched_limit_dextrin" stoichiometry="1"/>
            </listOfReactants>
            <listOfProducts>
               <speciesReference species="b_D_glucose" stoichiometry="1"/>
            </listOfProducts>
         </reaction>
         <reaction id="R_0160" name="R-0160" reversible="true">
            <listOfReactants>
               <speciesReference species="CTP" stoichiometry="1"/>
               <speciesReference species="D_glucose_1_phosphate" stoichiometry="1"/>
            </listOfReactants>
            <listOfProducts>
               <speciesReference species="CDP_glucose" stoichiometry="1"/>
               <speciesReference species="diphosphate" stoichiometry="1"/>
            </listOfProducts>
         </reaction>
         <reaction id="R_0161" name="R-0161" reversible="true">
            <listOfReactants>
               <speciesReference species="CDP_glucose" stoichiometry="1"/>
            </listOfReactants>
            <listOfProducts>
               <speciesReference species="H2O" stoichiometry="1"/>
               <speciesReference species="CDP_4_dehydro_6_deoxy_D_glucose" stoichiometry="1"/>
            </listOfProducts>
         </reaction>
         <reaction id="R_0162" name="R-0162" reversible="false">
            <listOfReactants>
               <speciesReference species="CDP_4_dehydro_6_deoxy_D_glucose" stoichiometry="1"/>
               <speciesReference species="H_" stoichiometry="1"/>
               <speciesReference species="NADPH" stoichiometry="1"/>
            </listOfReactants>
            <listOfProducts>
               <speciesReference species="H2O" stoichiometry="1"/>
               <speciesReference species="CDP_4_dehydro_3_6_dideoxy_D_glucose" stoichiometry="1"/>
               <speciesReference species="NADP_" stoichiometry="1"/>
            </listOfProducts>
         </reaction>
         <reaction id="R_0163" name="R-0163" reversible="true">
            <listOfReactants>
               <speciesReference species="dTDP_4_dehydro_6_deoxy_D_glucose" stoichiometry="1"/>
            </listOfReactants>
            <listOfProducts>
               <speciesReference species="dTDP_4_dehydro_6_deoxy_L_mannose" stoichiometry="1"/>
            </listOfProducts>
         </reaction>
         <reaction id="R_0164" name="R-0164" reversible="true">
            <listOfReactants>
               <speciesReference species="dTDP_glucose" stoichiometry="1"/>
            </listOfReactants>
            <listOfProducts>
               <speciesReference species="H2O" stoichiometry="1"/>
               <speciesReference species="dTDP_4_dehydro_6_deoxy_D_glucose" stoichiometry="1"/>
            </listOfProducts>
         </reaction>
         <reaction id="R_0165" name="R-0165" reversible="true">
            <listOfReactants>
               <speciesReference species="dTDP_4_dehydro_6_deoxy_L_mannose" stoichiometry="1"/>
               <speciesReference species="H_" stoichiometry="1"/>
               <speciesReference species="NADPH" stoichiometry="1"/>
            </listOfReactants>
            <listOfProducts>
               <speciesReference species="dTDP_a_L_rhamnose" stoichiometry="1"/>
               <speciesReference species="NADP_" stoichiometry="1"/>
            </listOfProducts>
         </reaction>
         <reaction id="R_0166" name="R-0166" reversible="true">
            <listOfReactants>
               <speciesReference species="D_glucose_1_phosphate" stoichiometry="1"/>
               <speciesReference species="dTTP" stoichiometry="1"/>
            </listOfReactants>
            <listOfProducts>
               <speciesReference species="diphosphate" stoichiometry="1"/>
               <speciesReference species="dTDP_glucose" stoichiometry="1"/>
            </listOfProducts>
         </reaction>
         <reaction id="R_0167" name="R-0167" reversible="false">
            <listOfReactants>
               <speciesReference species="H2O" stoichiometry="1"/>
               <speciesReference species="_1_4_alpha_D_glucosyl__n_1_" stoichiometry="1"/>
            </listOfReactants>
            <listOfProducts>
               <speciesReference species="_1_4_alpha_D_glucosyl__x_" stoichiometry="1"/>
               <speciesReference species="short_glucan_y_" stoichiometry="1"/>
            </listOfProducts>
         </reaction>
         <reaction id="R_0168" name="R-0168" reversible="true">
            <listOfReactants>
               <speciesReference species="NADP_" stoichiometry="1"/>
               <speciesReference species="shikimate" stoichiometry="1"/>
            </listOfReactants>
            <listOfProducts>
               <speciesReference species="3_dehydroshikimate" stoichiometry="1"/>
               <speciesReference species="H_" stoichiometry="1"/>
               <speciesReference species="NADPH" stoichiometry="1"/>
            </listOfProducts>
         </reaction>
         <reaction id="R_0169" name="R-0169" reversible="true">
            <listOfReactants>
               <speciesReference species="prephenate" stoichiometry="1"/>
            </listOfReactants>
            <listOfProducts>
               <speciesReference species="H2O" stoichiometry="1"/>
               <speciesReference species="CO2" stoichiometry="1"/>
               <speciesReference species="phenylpyruvate" stoichiometry="1"/>
            </listOfProducts>
         </reaction>
         <reaction id="R_0170" name="R-0170" reversible="false">
            <listOfReactants>
               <speciesReference species="malonyl_CoA" stoichiometry="1"/>
            </listOfReactants>
            <listOfProducts>
               <speciesReference species="acetyl_CoA" stoichiometry="1"/>
               <speciesReference species="CO2" stoichiometry="1"/>
            </listOfProducts>
         </reaction>
         <reaction id="R_0171" name="R-0171" reversible="false">
            <listOfReactants>
               <speciesReference species="acetyl_CoA" stoichiometry="1"/>
               <speciesReference species="ATP" stoichiometry="1"/>
               <speciesReference species="H_" stoichiometry="1"/>
               <speciesReference species="HCO3_" stoichiometry="1"/>
            </listOfReactants>
            <listOfProducts>
               <speciesReference species="phosphate" stoichiometry="1"/>
               <speciesReference species="ADP" stoichiometry="1"/>
               <speciesReference species="malonyl_CoA" stoichiometry="1"/>
            </listOfProducts>
         </reaction>
         <reaction id="R_0174" name="R-0174" reversible="false">
            <listOfReactants>
               <speciesReference species="CoA" stoichiometry="1"/>
               <speciesReference species="ATP" stoichiometry="1"/>
               <speciesReference species="propanoate" stoichiometry="1"/>
            </listOfReactants>
            <listOfProducts>
               <speciesReference species="AMP" stoichiometry="1"/>
               <speciesReference species="diphosphate" stoichiometry="1"/>
               <speciesReference species="propionyl_CoA" stoichiometry="1"/>
            </listOfProducts>
         </reaction>
         <reaction id="R_0175" name="R-0175" reversible="false">
            <listOfReactants>
               <speciesReference species="malonate" stoichiometry="1"/>
            </listOfReactants>
            <listOfProducts>
               <speciesReference species="acetate" stoichiometry="1"/>
               <speciesReference species="CO2" stoichiometry="1"/>
            </listOfProducts>
         </reaction>
         <reaction id="R_0176" name="R-0176" reversible="true">
            <listOfReactants>
               <speciesReference species="phosphate" stoichiometry="1"/>
               <speciesReference species="propionyl_CoA" stoichiometry="1"/>
            </listOfReactants>
            <listOfProducts>
               <speciesReference species="CoA" stoichiometry="1"/>
               <speciesReference species="propionylphosphate" stoichiometry="1"/>
            </listOfProducts>
         </reaction>
         <reaction id="R_0177" name="R-0177" reversible="true">
            <listOfReactants>
               <speciesReference species="H2O" stoichiometry="1"/>
               <speciesReference species="D_erythrose_4_phosphate" stoichiometry="1"/>
               <speciesReference species="phosphoenolpyruvate" stoichiometry="1"/>
            </listOfReactants>
            <listOfProducts>
               <speciesReference species="phosphate" stoichiometry="1"/>
               <speciesReference species="3_deoxy_D_arabino_heptulosonate_7_phosphate" stoichiometry="1"/>
            </listOfProducts>
         </reaction>
         <reaction id="R_0178" name="R-0178" reversible="true">
            <listOfReactants>
               <speciesReference species="phosphoenolpyruvate" stoichiometry="1"/>
               <speciesReference species="shikimate_3_phosphate" stoichiometry="1"/>
            </listOfReactants>
            <listOfProducts>
               <speciesReference species="phosphate" stoichiometry="1"/>
               <speciesReference species="5_enolpyruvylshikimate_3_phosphate" stoichiometry="1"/>
            </listOfProducts>
         </reaction>
         <reaction id="R_0179" name="R-0179" reversible="true">
            <listOfReactants>
               <speciesReference species="5_phosphoribosyl_1_pyrophosphate" stoichiometry="1"/>
               <speciesReference species="anthranilate" stoichiometry="1"/>
            </listOfReactants>
            <listOfProducts>
               <speciesReference species="diphosphate" stoichiometry="1"/>
               <speciesReference species="N__5_phospho_beta_D_ribosyl__anthranilate" stoichiometry="1"/>
            </listOfProducts>
         </reaction>
         <reaction id="R_0180" name="R-0180" reversible="false">
            <listOfReactants>
               <speciesReference species="N__5_phospho_beta_D_ribosyl__anthranilate" stoichiometry="1"/>
            </listOfReactants>
            <listOfProducts>
               <speciesReference species="1__2_carboxyphenylamino__1_deoxy_D_ribulose_5_phosphate" stoichiometry="1"/>
            </listOfProducts>
         </reaction>
         <reaction id="R_0181" name="R-0181" reversible="true">
            <listOfReactants>
               <speciesReference species="chorismate" stoichiometry="1"/>
               <speciesReference species="L_glutamine" stoichiometry="1"/>
            </listOfReactants>
            <listOfProducts>
               <speciesReference species="anthranilate" stoichiometry="1"/>
               <speciesReference species="L_glutamate" stoichiometry="1"/>
               <speciesReference species="pyruvate" stoichiometry="1"/>
            </listOfProducts>
         </reaction>
         <reaction id="R_0182" name="R-0182" reversible="false">
            <listOfReactants>
               <speciesReference species="indole_3_glycerol_phosphate" stoichiometry="1"/>
               <speciesReference species="L_serine" stoichiometry="1"/>
            </listOfReactants>
            <listOfProducts>
               <speciesReference species="H2O" stoichiometry="1"/>
               <speciesReference species="D_glyceraldehyde_3_phosphate" stoichiometry="1"/>
               <speciesReference species="L_tryptophan" stoichiometry="1"/>
            </listOfProducts>
         </reaction>
         <reaction id="R_0183" name="R-0183" reversible="true">
            <listOfReactants>
               <speciesReference species="indole_3_glycerol_phosphate" stoichiometry="1"/>
            </listOfReactants>
            <listOfProducts>
               <speciesReference species="D_glyceraldehyde_3_phosphate" stoichiometry="1"/>
               <speciesReference species="indole" stoichiometry="1"/>
            </listOfProducts>
         </reaction>
         <reaction id="R_0184" name="R-0184" reversible="false">
            <listOfReactants>
               <speciesReference species="indole" stoichiometry="1"/>
               <speciesReference species="L_serine" stoichiometry="1"/>
            </listOfReactants>
            <listOfProducts>
               <speciesReference species="H2O" stoichiometry="1"/>
               <speciesReference species="L_tryptophan" stoichiometry="1"/>
            </listOfProducts>
         </reaction>
         <reaction id="R_0185" name="R-0185" reversible="true">
            <listOfReactants>
               <speciesReference species="chorismate" stoichiometry="1"/>
            </listOfReactants>
            <listOfProducts>
               <speciesReference species="prephenate" stoichiometry="1"/>
            </listOfProducts>
         </reaction>
         <reaction id="R_0186" name="R-0186" reversible="true">
            <listOfReactants>
               <speciesReference species="chorismate" stoichiometry="1"/>
               <speciesReference species="L_glutamine" stoichiometry="1"/>
            </listOfReactants>
            <listOfProducts>
               <speciesReference species="4_amino_4_deoxychorismate" stoichiometry="1"/>
               <speciesReference species="L_glutamate" stoichiometry="1"/>
            </listOfProducts>
         </reaction>
         <reaction id="R_0187" name="R-0187" reversible="false">
            <listOfReactants>
               <speciesReference species="tRNA_Tyr_" stoichiometry="1"/>
               <speciesReference species="ATP" stoichiometry="1"/>
               <speciesReference species="L_tyrosine" stoichiometry="1"/>
            </listOfReactants>
            <listOfProducts>
               <speciesReference species="AMP" stoichiometry="1"/>
               <speciesReference species="diphosphate" stoichiometry="1"/>
               <speciesReference species="L_tyrosyl_tRNA_Tyr_" stoichiometry="1"/>
            </listOfProducts>
         </reaction>
         <reaction id="R_0188" name="R-0188" reversible="false">
            <listOfReactants>
               <speciesReference species="tRNA_Phe_" stoichiometry="1"/>
               <speciesReference species="ATP" stoichiometry="1"/>
               <speciesReference species="L_phenylalanine" stoichiometry="1"/>
            </listOfReactants>
            <listOfProducts>
               <speciesReference species="AMP" stoichiometry="1"/>
               <speciesReference species="diphosphate" stoichiometry="1"/>
               <speciesReference species="L_phenylalanyl_tRNA_Phe_" stoichiometry="1"/>
            </listOfProducts>
         </reaction>
         <reaction id="R_0189" name="R-0189" reversible="false">
            <listOfReactants>
               <speciesReference species="5_enolpyruvylshikimate_3_phosphate" stoichiometry="1"/>
            </listOfReactants>
            <listOfProducts>
               <speciesReference species="phosphate" stoichiometry="1"/>
               <speciesReference species="chorismate" stoichiometry="1"/>
            </listOfProducts>
         </reaction>
         <reaction id="R_0190" name="R-0190" reversible="true">
            <listOfReactants>
               <speciesReference species="3_dehydroquinate" stoichiometry="1"/>
            </listOfReactants>
            <listOfProducts>
               <speciesReference species="H2O" stoichiometry="1"/>
               <speciesReference species="3_dehydroshikimate" stoichiometry="1"/>
            </listOfProducts>
         </reaction>
         <reaction id="R_0191" name="R-0191" reversible="false">
            <listOfReactants>
               <speciesReference species="1__2_carboxyphenylamino__1_deoxy_D_ribulose_5_phosphate" stoichiometry="1"/>
            </listOfReactants>
            <listOfProducts>
               <speciesReference species="H2O" stoichiometry="1"/>
               <speciesReference species="CO2" stoichiometry="1"/>
               <speciesReference species="indole_3_glycerol_phosphate" stoichiometry="1"/>
            </listOfProducts>
         </reaction>
         <reaction id="R_0192" name="R-0192" reversible="false">
            <listOfReactants>
               <speciesReference species="L_arogenate" stoichiometry="1"/>
               <speciesReference species="NAD_" stoichiometry="1"/>
            </listOfReactants>
            <listOfProducts>
               <speciesReference species="CO2" stoichiometry="1"/>
               <speciesReference species="H_" stoichiometry="1"/>
               <speciesReference species="L_tyrosine" stoichiometry="1"/>
               <speciesReference species="NADH" stoichiometry="1"/>
            </listOfProducts>
         </reaction>
         <reaction id="R_0193" name="R-0193" reversible="true">
            <listOfReactants>
               <speciesReference species="imidazol_acetol_phosphate" stoichiometry="1"/>
               <speciesReference species="L_glutamate" stoichiometry="1"/>
            </listOfReactants>
            <listOfProducts>
               <speciesReference species="2_oxoglutarate" stoichiometry="1"/>
               <speciesReference species="L_histidinol_phosphate" stoichiometry="1"/>
            </listOfProducts>
         </reaction>
         <reaction id="R_0194" name="R-0194" reversible="true">
            <listOfReactants>
               <speciesReference species="ATP" stoichiometry="1"/>
               <speciesReference species="shikimate" stoichiometry="1"/>
            </listOfReactants>
            <listOfProducts>
               <speciesReference species="ADP" stoichiometry="1"/>
               <speciesReference species="shikimate_3_phosphate" stoichiometry="1"/>
            </listOfProducts>
         </reaction>
         <reaction id="R_0195" name="R-0195" reversible="true">
            <listOfReactants>
               <speciesReference species="3_deoxy_D_arabino_heptulosonate_7_phosphate" stoichiometry="1"/>
            </listOfReactants>
            <listOfProducts>
               <speciesReference species="phosphate" stoichiometry="1"/>
               <speciesReference species="3_dehydroquinate" stoichiometry="1"/>
            </listOfProducts>
         </reaction>
         <reaction id="R_0196" name="R-0196" reversible="true">
            <listOfReactants>
               <speciesReference species="UDP_glucuronate" stoichiometry="1"/>
            </listOfReactants>
            <listOfProducts>
               <speciesReference species="UDP_L_iduronate" stoichiometry="1"/>
            </listOfProducts>
         </reaction>
         <reaction id="R_0197" name="R-0197" reversible="true">
            <listOfReactants>
               <speciesReference species="L_homoserine" stoichiometry="1"/>
               <speciesReference species="succinyl_CoA" stoichiometry="1"/>
            </listOfReactants>
            <listOfProducts>
               <speciesReference species="CoA" stoichiometry="1"/>
               <speciesReference species="O_succinyl_L_homoserine" stoichiometry="1"/>
            </listOfProducts>
         </reaction>
         <reaction id="R_0198" name="R-0198" reversible="true">
            <listOfReactants>
               <speciesReference species="phosphate" stoichiometry="1"/>
               <speciesReference species="_S__methyl_5__thioadenosine" stoichiometry="1"/>
            </listOfReactants>
            <listOfProducts>
               <speciesReference species="_S__methyl_5_thio_alpha_D_ribose_1_phosphate" stoichiometry="1"/>
               <speciesReference species="adenine" stoichiometry="1"/>
            </listOfProducts>
         </reaction>
         <reaction id="R_0199" name="R-0199" reversible="true">
            <listOfReactants>
               <speciesReference species="_S__adenosylmethioninamine" stoichiometry="1"/>
               <speciesReference species="putrescine" stoichiometry="1"/>
            </listOfReactants>
            <listOfProducts>
               <speciesReference species="_S__methyl_5__thioadenosine" stoichiometry="1"/>
               <speciesReference species="spermidine" stoichiometry="1"/>
            </listOfProducts>
         </reaction>
         <reaction id="R_0200" name="R-0200" reversible="false">
            <listOfReactants>
               <speciesReference species="H2O" stoichiometry="1"/>
               <speciesReference species="_S__adenosyl_L_homocysteine" stoichiometry="1"/>
            </listOfReactants>
            <listOfProducts>
               <speciesReference species="adenosine" stoichiometry="1"/>
               <speciesReference species="L_homocysteine" stoichiometry="1"/>
            </listOfProducts>
         </reaction>
         <reaction id="R_0201" name="R-0201" reversible="true">
            <listOfReactants>
               <speciesReference species="H2S" stoichiometry="1"/>
               <speciesReference species="O_acetyl_L_homoserine" stoichiometry="1"/>
            </listOfReactants>
            <listOfProducts>
               <speciesReference species="acetate" stoichiometry="1"/>
               <speciesReference species="L_homocysteine" stoichiometry="1"/>
            </listOfProducts>
         </reaction>
         <reaction id="R_0202" name="R-0202" reversible="false">
            <listOfReactants>
               <speciesReference species="L_cysteine" stoichiometry="1"/>
               <speciesReference species="O_succinyl_L_homoserine" stoichiometry="1"/>
            </listOfReactants>
            <listOfProducts>
               <speciesReference species="L_cystathionine" stoichiometry="1"/>
               <speciesReference species="succinate" stoichiometry="1"/>
            </listOfProducts>
         </reaction>
         <reaction id="R_0203" name="R-0203" reversible="true">
            <listOfReactants>
               <speciesReference species="H2O" stoichiometry="1"/>
               <speciesReference species="L_cystathionine" stoichiometry="1"/>
            </listOfReactants>
            <listOfProducts>
               <speciesReference species="L_homocysteine" stoichiometry="1"/>
               <speciesReference species="NH3" stoichiometry="1"/>
               <speciesReference species="pyruvate" stoichiometry="1"/>
            </listOfProducts>
         </reaction>
         <reaction id="R_0204" name="R-0204" reversible="false">
            <listOfReactants>
               <speciesReference species="tRNA_Met_" stoichiometry="1"/>
               <speciesReference species="ATP" stoichiometry="1"/>
               <speciesReference species="L_methionine" stoichiometry="1"/>
            </listOfReactants>
            <listOfProducts>
               <speciesReference species="AMP" stoichiometry="1"/>
               <speciesReference species="diphosphate" stoichiometry="1"/>
               <speciesReference species="L_methionyl_tRNA_Met_" stoichiometry="1"/>
            </listOfProducts>
         </reaction>
         <reaction id="R_0205" name="R-0205" reversible="false">
            <listOfReactants>
               <speciesReference species="H2O" stoichiometry="1"/>
               <speciesReference species="ATP" stoichiometry="1"/>
               <speciesReference species="L_methionine" stoichiometry="1"/>
            </listOfReactants>
            <listOfProducts>
               <speciesReference species="phosphate" stoichiometry="1"/>
               <speciesReference species="_S__adenosyl_L_methionine" stoichiometry="1"/>
               <speciesReference species="diphosphate" stoichiometry="1"/>
            </listOfProducts>
         </reaction>
         <reaction id="R_0206" name="R-0206" reversible="true">
            <listOfReactants>
               <speciesReference species="acetyl_CoA" stoichiometry="1"/>
               <speciesReference species="L_homoserine" stoichiometry="1"/>
            </listOfReactants>
            <listOfProducts>
               <speciesReference species="CoA" stoichiometry="1"/>
               <speciesReference species="O_acetyl_L_homoserine" stoichiometry="1"/>
            </listOfProducts>
         </reaction>
         <reaction id="R_0207" name="R-0207" reversible="true">
            <listOfReactants>
               <speciesReference species="5_methyltetrahydrofolate" stoichiometry="1"/>
               <speciesReference species="L_homocysteine" stoichiometry="1"/>
            </listOfReactants>
            <listOfProducts>
               <speciesReference species="tetrahydrofolate" stoichiometry="1"/>
               <speciesReference species="L_methionine" stoichiometry="1"/>
            </listOfProducts>
         </reaction>
         <reaction id="R_0208" name="R-0208" reversible="true">
            <listOfReactants>
               <speciesReference species="5_10_methylenetetrahydrofolate" stoichiometry="1"/>
               <speciesReference species="H_" stoichiometry="1"/>
               <speciesReference species="NADPH" stoichiometry="1"/>
            </listOfReactants>
            <listOfProducts>
               <speciesReference species="5_methyltetrahydrofolate" stoichiometry="1"/>
               <speciesReference species="NADP_" stoichiometry="1"/>
            </listOfProducts>
         </reaction>
         <reaction id="R_0209" name="R-0209" reversible="true">
            <listOfReactants>
               <speciesReference species="10_formyltetrahydrofolate" stoichiometry="1"/>
               <speciesReference species="L_methionyl_tRNA_fMet_" stoichiometry="1"/>
            </listOfReactants>
            <listOfProducts>
               <speciesReference species="tetrahydrofolate" stoichiometry="1"/>
               <speciesReference species="N_formylmethionyl_tRNA_fMet_" stoichiometry="1"/>
            </listOfProducts>
         </reaction>
         <reaction id="R_0210" name="R-0210" reversible="true">
            <listOfReactants>
               <speciesReference species="H2O" stoichiometry="1"/>
               <speciesReference species="succinyl_CoA" stoichiometry="1"/>
               <speciesReference species="tetrahydrodipicolinate" stoichiometry="1"/>
            </listOfReactants>
            <listOfProducts>
               <speciesReference species="CoA" stoichiometry="1"/>
               <speciesReference species="N_succinyl_2_amino_6_ketopimelate" stoichiometry="1"/>
            </listOfProducts>
         </reaction>
         <reaction id="R_0211" name="R-0211" reversible="true">
            <listOfReactants>
               <speciesReference species="H2O" stoichiometry="1"/>
               <speciesReference species="N_succinyl_L_L_2_6_diaminopimelate" stoichiometry="1"/>
            </listOfReactants>
            <listOfProducts>
               <speciesReference species="LL_2_6_diaminoheptanedioate" stoichiometry="1"/>
               <speciesReference species="succinate" stoichiometry="1"/>
            </listOfProducts>
         </reaction>
         <reaction id="R_0212" name="R-0212" reversible="false">
            <listOfReactants>
               <speciesReference species="meso_diaminoheptanedioate" stoichiometry="1"/>
            </listOfReactants>
            <listOfProducts>
               <speciesReference species="CO2" stoichiometry="1"/>
               <speciesReference species="L_lysine" stoichiometry="1"/>
            </listOfProducts>
         </reaction>
         <reaction id="R_0213" name="R-0213" reversible="true">
            <listOfReactants>
               <speciesReference species="LL_2_6_diaminoheptanedioate" stoichiometry="1"/>
            </listOfReactants>
            <listOfProducts>
               <speciesReference species="meso_diaminoheptanedioate" stoichiometry="1"/>
            </listOfProducts>
         </reaction>
         <reaction id="R_0214" name="R-0214" reversible="true">
            <listOfReactants>
               <speciesReference species="L_aspartate_4_semialdehyde" stoichiometry="1"/>
               <speciesReference species="pyruvate" stoichiometry="1"/>
            </listOfReactants>
            <listOfProducts>
               <speciesReference species="H2O" stoichiometry="2"/>
               <speciesReference species="dihydrodipicolinate" stoichiometry="1"/>
            </listOfProducts>
         </reaction>
         <reaction id="R_0215" name="R-0215" reversible="false">
            <listOfReactants>
               <speciesReference species="tRNA_Lys_" stoichiometry="1"/>
               <speciesReference species="ATP" stoichiometry="1"/>
               <speciesReference species="L_lysine" stoichiometry="1"/>
            </listOfReactants>
            <listOfProducts>
               <speciesReference species="AMP" stoichiometry="1"/>
               <speciesReference species="diphosphate" stoichiometry="1"/>
               <speciesReference species="L_lysyl_tRNA_Lys_" stoichiometry="1"/>
            </listOfProducts>
         </reaction>
         <reaction id="R_0216" name="R-0216" reversible="false">
            <listOfReactants>
               <speciesReference species="dihydrodipicolinate" stoichiometry="1"/>
               <speciesReference species="H_" stoichiometry="1"/>
               <speciesReference species="NADPH" stoichiometry="1"/>
            </listOfReactants>
            <listOfProducts>
               <speciesReference species="NADP_" stoichiometry="1"/>
               <speciesReference species="tetrahydrodipicolinate" stoichiometry="1"/>
            </listOfProducts>
         </reaction>
         <reaction id="R_0217" name="R-0217" reversible="true">
            <listOfReactants>
               <speciesReference species="2_oxoglutarate" stoichiometry="1"/>
               <speciesReference species="N_acetyl_L_ornithine" stoichiometry="1"/>
            </listOfReactants>
            <listOfProducts>
               <speciesReference species="L_glutamate" stoichiometry="1"/>
               <speciesReference species="N_acetyl_L_glutamate_5_semialdehyde" stoichiometry="1"/>
            </listOfProducts>
         </reaction>
         <reaction id="R_0218" name="R-0218" reversible="true">
            <listOfReactants>
               <speciesReference species="2_oxoglutarate" stoichiometry="1"/>
               <speciesReference species="N2_succinyl_L_ornithine" stoichiometry="1"/>
            </listOfReactants>
            <listOfProducts>
               <speciesReference species="L_glutamate" stoichiometry="1"/>
               <speciesReference species="N2_succinyl_L_glutamate_5_semialdehyde" stoichiometry="1"/>
            </listOfProducts>
         </reaction>
         <reaction id="R_0219" name="R-0219" reversible="false">
            <listOfReactants>
               <speciesReference species="H2O" stoichiometry="1"/>
               <speciesReference species="histidinal" stoichiometry="1"/>
               <speciesReference species="NAD_" stoichiometry="1"/>
            </listOfReactants>
            <listOfProducts>
               <speciesReference species="H_" stoichiometry="1"/>
               <speciesReference species="L_histidine" stoichiometry="1"/>
               <speciesReference species="NADH" stoichiometry="1"/>
            </listOfProducts>
         </reaction>
         <reaction id="R_0220" name="R-0220" reversible="false">
            <listOfReactants>
               <speciesReference species="L_histidinol" stoichiometry="1"/>
               <speciesReference species="NAD_" stoichiometry="1"/>
            </listOfReactants>
            <listOfProducts>
               <speciesReference species="H_" stoichiometry="1"/>
               <speciesReference species="histidinal" stoichiometry="1"/>
               <speciesReference species="NADH" stoichiometry="1"/>
            </listOfProducts>
         </reaction>
         <reaction id="R_0221" name="R-0221" reversible="false">
            <listOfReactants>
               <speciesReference species="D_erythro_imidazole_glycerol_phosphate" stoichiometry="1"/>
            </listOfReactants>
            <listOfProducts>
               <speciesReference species="H2O" stoichiometry="1"/>
               <speciesReference species="imidazol_acetol_phosphate" stoichiometry="1"/>
            </listOfProducts>
         </reaction>
         <reaction id="R_0222" name="R-0222" reversible="false">
            <listOfReactants>
               <speciesReference species="tRNA_His_" stoichiometry="1"/>
               <speciesReference species="ATP" stoichiometry="1"/>
               <speciesReference species="L_histidine" stoichiometry="1"/>
            </listOfReactants>
            <listOfProducts>
               <speciesReference species="AMP" stoichiometry="1"/>
               <speciesReference species="diphosphate" stoichiometry="1"/>
               <speciesReference species="L_histidyl_tRNA_His_" stoichiometry="1"/>
            </listOfProducts>
         </reaction>
         <reaction id="R_0223" name="R-0223" reversible="false">
            <listOfReactants>
               <speciesReference species="L_glutamine" stoichiometry="1"/>
               <speciesReference species="phosphoribulosylformimino_AICAR_phosphate" stoichiometry="1"/>
            </listOfReactants>
            <listOfProducts>
               <speciesReference species="aminoimidazole_carboxamide_ribonucleotide" stoichiometry="1"/>
               <speciesReference species="D_erythro_imidazole_glycerol_phosphate" stoichiometry="1"/>
               <speciesReference species="L_glutamate" stoichiometry="1"/>
            </listOfProducts>
         </reaction>
         <reaction id="R_0224" name="R-0224" reversible="false">
            <listOfReactants>
               <speciesReference species="H2O" stoichiometry="1"/>
               <speciesReference species="phosphoribosyl_ATP" stoichiometry="1"/>
            </listOfReactants>
            <listOfProducts>
               <speciesReference species="diphosphate" stoichiometry="1"/>
               <speciesReference species="phosphoribosyl_AMP" stoichiometry="1"/>
            </listOfProducts>
         </reaction>
         <reaction id="R_0225" name="R-0225" reversible="false">
            <listOfReactants>
               <speciesReference species="H2O" stoichiometry="1"/>
               <speciesReference species="phosphoribosyl_AMP" stoichiometry="1"/>
            </listOfReactants>
            <listOfProducts>
               <speciesReference species="phosphoribosylformimino_AICAR_phosphate" stoichiometry="1"/>
            </listOfProducts>
         </reaction>
         <reaction id="R_0226" name="R-0226" reversible="false">
            <listOfReactants>
               <speciesReference species="phosphoribosylformimino_AICAR_phosphate" stoichiometry="1"/>
            </listOfReactants>
            <listOfProducts>
               <speciesReference species="phosphoribulosylformimino_AICAR_phosphate" stoichiometry="1"/>
            </listOfProducts>
         </reaction>
         <reaction id="R_0227" name="R-0227" reversible="true">
            <listOfReactants>
               <speciesReference species="5_phosphoribosyl_1_pyrophosphate" stoichiometry="1"/>
               <speciesReference species="ATP" stoichiometry="1"/>
            </listOfReactants>
            <listOfProducts>
               <speciesReference species="diphosphate" stoichiometry="1"/>
               <speciesReference species="phosphoribosyl_ATP" stoichiometry="1"/>
            </listOfProducts>
         </reaction>
         <reaction id="R_0228" name="R-0228" reversible="false">
            <listOfReactants>
               <speciesReference species="oxalyl_CoA" stoichiometry="1"/>
            </listOfReactants>
            <listOfProducts>
               <speciesReference species="CO2" stoichiometry="1"/>
               <speciesReference species="formyl_CoA" stoichiometry="1"/>
            </listOfProducts>
         </reaction>
         <reaction id="R_0229" name="R-0229" reversible="true">
            <listOfReactants>
               <speciesReference species="formyl_CoA" stoichiometry="1"/>
               <speciesReference species="oxalate" stoichiometry="1"/>
            </listOfReactants>
            <listOfProducts>
               <speciesReference species="formate" stoichiometry="1"/>
               <speciesReference species="oxalyl_CoA" stoichiometry="1"/>
            </listOfProducts>
         </reaction>
         <reaction id="R_0230" name="R-0230" reversible="true">
            <listOfReactants>
               <speciesReference species="hydroxypyruvate" stoichiometry="1"/>
            </listOfReactants>
            <listOfProducts>
               <speciesReference species="tartronate_semialdehyde" stoichiometry="1"/>
            </listOfProducts>
         </reaction>
         <reaction id="R_0231" name="R-0231" reversible="true">
            <listOfReactants>
               <speciesReference species="CoA" stoichiometry="1"/>
               <speciesReference species="glyoxylate" stoichiometry="1"/>
               <speciesReference species="NADP_" stoichiometry="1"/>
            </listOfReactants>
            <listOfProducts>
               <speciesReference species="H_" stoichiometry="1"/>
               <speciesReference species="NADPH" stoichiometry="1"/>
               <speciesReference species="oxalyl_CoA" stoichiometry="1"/>
            </listOfProducts>
         </reaction>
         <reaction id="R_0232" name="R-0232" reversible="false">
            <listOfReactants>
               <speciesReference species="H2O" stoichiometry="1"/>
               <speciesReference species="2_phosphoglycolate" stoichiometry="1"/>
            </listOfReactants>
            <listOfProducts>
               <speciesReference species="phosphate" stoichiometry="1"/>
               <speciesReference species="glycolate" stoichiometry="1"/>
            </listOfProducts>
         </reaction>
         <reaction id="R_0233" name="R-0233" reversible="true">
            <listOfReactants>
               <speciesReference species="D_glycerate" stoichiometry="1"/>
               <speciesReference species="NAD_" stoichiometry="1"/>
            </listOfReactants>
            <listOfProducts>
               <speciesReference species="H_" stoichiometry="1"/>
               <speciesReference species="NADH" stoichiometry="1"/>
               <speciesReference species="tartronate_semialdehyde" stoichiometry="1"/>
            </listOfProducts>
         </reaction>
         <reaction id="R_0234" name="R-0234" reversible="false">
            <listOfReactants>
               <speciesReference species="D_glycerate" stoichiometry="1"/>
               <speciesReference species="NADP_" stoichiometry="1"/>
            </listOfReactants>
            <listOfProducts>
               <speciesReference species="H_" stoichiometry="1"/>
               <speciesReference species="NADPH" stoichiometry="1"/>
               <speciesReference species="tartronate_semialdehyde" stoichiometry="1"/>
            </listOfProducts>
         </reaction>
         <reaction id="R_0235" name="R-0235" reversible="false">
            <listOfReactants>
               <speciesReference species="H2O" stoichiometry="1"/>
               <speciesReference species="formamide" stoichiometry="1"/>
            </listOfReactants>
            <listOfProducts>
               <speciesReference species="formate" stoichiometry="1"/>
               <speciesReference species="NH3" stoichiometry="1"/>
            </listOfProducts>
         </reaction>
         <reaction id="R_0236" name="R-0236" reversible="false">
            <listOfReactants>
               <speciesReference species="glycine" stoichiometry="1"/>
               <speciesReference species="succinyl_CoA" stoichiometry="1"/>
            </listOfReactants>
            <listOfProducts>
               <speciesReference species="CoA" stoichiometry="1"/>
               <speciesReference species="5_aminolevulinate" stoichiometry="1"/>
               <speciesReference species="CO2" stoichiometry="1"/>
            </listOfProducts>
         </reaction>
         <reaction id="R_0237" name="R-0237" reversible="true">
            <listOfReactants>
               <speciesReference species="5_aminolevulinate" stoichiometry="2"/>
            </listOfReactants>
            <listOfProducts>
               <speciesReference species="H2O" stoichiometry="2"/>
               <speciesReference species="porphobilinogen" stoichiometry="1"/>
            </listOfProducts>
         </reaction>
         <reaction id="R_0238" name="R-0238" reversible="true">
            <listOfReactants>
               <speciesReference species="H2O" stoichiometry="1"/>
               <speciesReference species="porphobilinogen" stoichiometry="4"/>
            </listOfReactants>
            <listOfProducts>
               <speciesReference species="hydroxymethylbilane" stoichiometry="1"/>
               <speciesReference species="NH3" stoichiometry="4"/>
            </listOfProducts>
         </reaction>
         <reaction id="R_0239" name="R-0239" reversible="true">
            <listOfReactants>
               <speciesReference species="hydroxymethylbilane" stoichiometry="1"/>
            </listOfReactants>
            <listOfProducts>
               <speciesReference species="H2O" stoichiometry="1"/>
               <speciesReference species="uroporphyrinogen_III" stoichiometry="1"/>
            </listOfProducts>
         </reaction>
         <reaction id="R_0240" name="R-0240" reversible="false">
            <listOfReactants>
               <speciesReference species="H2O" stoichiometry="1"/>
               <speciesReference species="O2" stoichiometry="1"/>
               <speciesReference species="sarcosine" stoichiometry="1"/>
            </listOfReactants>
            <listOfProducts>
               <speciesReference species="H2O2" stoichiometry="1"/>
               <speciesReference species="formaldehyde" stoichiometry="1"/>
               <speciesReference species="glycine" stoichiometry="1"/>
            </listOfProducts>
         </reaction>
         <reaction id="R_0241" name="R-0241" reversible="true">
            <listOfReactants>
               <speciesReference species="H_" stoichiometry="1"/>
               <speciesReference species="L_aspartyl_4_phosphate" stoichiometry="1"/>
               <speciesReference species="NADPH" stoichiometry="1"/>
            </listOfReactants>
            <listOfProducts>
               <speciesReference species="phosphate" stoichiometry="1"/>
               <speciesReference species="L_aspartate_4_semialdehyde" stoichiometry="1"/>
               <speciesReference species="NADP_" stoichiometry="1"/>
            </listOfProducts>
         </reaction>
         <reaction id="R_0242" name="R-0242" reversible="false">
            <listOfReactants>
               <speciesReference species="glycine" stoichiometry="1"/>
               <speciesReference species="L_arginine" stoichiometry="1"/>
            </listOfReactants>
            <listOfProducts>
               <speciesReference species="guanidinoacetate" stoichiometry="1"/>
               <speciesReference species="L_ornithine" stoichiometry="1"/>
            </listOfProducts>
         </reaction>
         <reaction id="R_0243" name="R-0243" reversible="false">
            <listOfReactants>
               <speciesReference species="glycine" stoichiometry="1"/>
               <speciesReference species="H_Gcv_protein__lipoyl_lysine" stoichiometry="1"/>
            </listOfReactants>
            <listOfProducts>
               <speciesReference species="CO2" stoichiometry="1"/>
               <speciesReference species="H_protein_S__aminomethyldihydrolipoyl_lysine" stoichiometry="1"/>
            </listOfProducts>
         </reaction>
         <reaction id="R_0244" name="R-0244" reversible="false">
            <listOfReactants>
               <speciesReference species="H_Gcv_protein__dihydrolipoyl_lysine" stoichiometry="1"/>
               <speciesReference species="NAD_" stoichiometry="1"/>
            </listOfReactants>
            <listOfProducts>
               <speciesReference species="H_" stoichiometry="1"/>
               <speciesReference species="H_Gcv_protein__lipoyl_lysine" stoichiometry="1"/>
               <speciesReference species="NADH" stoichiometry="1"/>
            </listOfProducts>
         </reaction>
         <reaction id="R_0245" name="R-0245" reversible="false">
            <listOfReactants>
               <speciesReference species="tetrahydrofolate" stoichiometry="1"/>
               <speciesReference species="H_protein_S__aminomethyldihydrolipoyl_lysine" stoichiometry="1"/>
            </listOfReactants>
            <listOfProducts>
               <speciesReference species="5_10_methylenetetrahydrofolate" stoichiometry="1"/>
               <speciesReference species="H_Gcv_protein__dihydrolipoyl_lysine" stoichiometry="1"/>
               <speciesReference species="NH3" stoichiometry="1"/>
            </listOfProducts>
         </reaction>
         <reaction id="R_0249" name="R-0249" reversible="false">
            <listOfReactants>
               <speciesReference species="H2O" stoichiometry="1"/>
               <speciesReference species="O_phospho_L_homoserine" stoichiometry="1"/>
            </listOfReactants>
            <listOfProducts>
               <speciesReference species="phosphate" stoichiometry="1"/>
               <speciesReference species="L_threonine" stoichiometry="1"/>
            </listOfProducts>
         </reaction>
         <reaction id="R_0251" name="R-0251" reversible="false">
            <listOfReactants>
               <speciesReference species="H2O" stoichiometry="1"/>
               <speciesReference species="O_phospho_D_serine" stoichiometry="1"/>
            </listOfReactants>
            <listOfProducts>
               <speciesReference species="phosphate" stoichiometry="1"/>
               <speciesReference species="D_serine" stoichiometry="1"/>
            </listOfProducts>
         </reaction>
         <reaction id="R_0252" name="R-0252" reversible="false">
            <listOfReactants>
               <speciesReference species="L_threonine" stoichiometry="1"/>
            </listOfReactants>
            <listOfProducts>
               <speciesReference species="acetaldehyde" stoichiometry="1"/>
               <speciesReference species="glycine" stoichiometry="1"/>
            </listOfProducts>
         </reaction>
         <reaction id="R_0253" name="R-0253" reversible="true">
            <listOfReactants>
               <speciesReference species="L_allo_threonine" stoichiometry="1"/>
            </listOfReactants>
            <listOfProducts>
               <speciesReference species="acetaldehyde" stoichiometry="1"/>
               <speciesReference species="glycine" stoichiometry="1"/>
            </listOfProducts>
         </reaction>
         <reaction id="R_0254" name="R-0254" reversible="true">
            <listOfReactants>
               <speciesReference species="L_threo_3_phenylserine" stoichiometry="1"/>
            </listOfReactants>
            <listOfProducts>
               <speciesReference species="benzaldehyde" stoichiometry="1"/>
               <speciesReference species="glycine" stoichiometry="1"/>
            </listOfProducts>
         </reaction>
         <reaction id="R_0255" name="R-0255" reversible="false">
            <listOfReactants>
               <speciesReference species="L_threonine" stoichiometry="1"/>
            </listOfReactants>
            <listOfProducts>
               <speciesReference species="2_oxobutanoate" stoichiometry="1"/>
               <speciesReference species="H_" stoichiometry="1"/>
               <speciesReference species="NH3" stoichiometry="1"/>
            </listOfProducts>
         </reaction>
         <reaction id="R_0256" name="R-0256" reversible="false">
            <listOfReactants>
               <speciesReference species="L_serine" stoichiometry="1"/>
            </listOfReactants>
            <listOfProducts>
               <speciesReference species="NH3" stoichiometry="1"/>
               <speciesReference species="pyruvate" stoichiometry="1"/>
            </listOfProducts>
         </reaction>
         <reaction id="R_0257" name="R-0257" reversible="false">
            <listOfReactants>
               <speciesReference species="H_" stoichiometry="1"/>
               <speciesReference species="L_aspartate_4_semialdehyde" stoichiometry="1"/>
               <speciesReference species="NADPH" stoichiometry="1"/>
            </listOfReactants>
            <listOfProducts>
               <speciesReference species="L_homoserine" stoichiometry="1"/>
               <speciesReference species="NADP_" stoichiometry="1"/>
            </listOfProducts>
         </reaction>
         <reaction id="R_0258" name="R-0258" reversible="false">
            <listOfReactants>
               <speciesReference species="tRNA_Thr_" stoichiometry="1"/>
               <speciesReference species="ATP" stoichiometry="1"/>
               <speciesReference species="L_threonine" stoichiometry="1"/>
            </listOfReactants>
            <listOfProducts>
               <speciesReference species="AMP" stoichiometry="1"/>
               <speciesReference species="diphosphate" stoichiometry="1"/>
               <speciesReference species="L_threonyl_tRNA_Thr_" stoichiometry="1"/>
            </listOfProducts>
         </reaction>
         <reaction id="R_0259" name="R-0259" reversible="false">
            <listOfReactants>
               <speciesReference species="tRNA_Ser_" stoichiometry="1"/>
               <speciesReference species="ATP" stoichiometry="1"/>
               <speciesReference species="L_serine" stoichiometry="1"/>
            </listOfReactants>
            <listOfProducts>
               <speciesReference species="AMP" stoichiometry="1"/>
               <speciesReference species="diphosphate" stoichiometry="1"/>
               <speciesReference species="L_seryl_tRNA_Ser_" stoichiometry="1"/>
            </listOfProducts>
         </reaction>
         <reaction id="R_0260" name="R-0260" reversible="true">
            <listOfReactants>
               <speciesReference species="ATP" stoichiometry="1"/>
               <speciesReference species="L_homoserine" stoichiometry="1"/>
            </listOfReactants>
            <listOfProducts>
               <speciesReference species="ADP" stoichiometry="1"/>
               <speciesReference species="O_phospho_L_homoserine" stoichiometry="1"/>
            </listOfProducts>
         </reaction>
         <reaction id="R_0261" name="R-0261" reversible="true">
            <listOfReactants>
               <speciesReference species="ATP" stoichiometry="1"/>
               <speciesReference species="L_aspartate" stoichiometry="1"/>
            </listOfReactants>
            <listOfProducts>
               <speciesReference species="ADP" stoichiometry="1"/>
               <speciesReference species="L_aspartyl_4_phosphate" stoichiometry="1"/>
            </listOfProducts>
         </reaction>
         <reaction id="R_0262" name="R-0262" reversible="false">
            <listOfReactants>
               <speciesReference species="tRNA_Gly_" stoichiometry="1"/>
               <speciesReference species="ATP" stoichiometry="1"/>
               <speciesReference species="glycine" stoichiometry="1"/>
            </listOfReactants>
            <listOfProducts>
               <speciesReference species="AMP" stoichiometry="1"/>
               <speciesReference species="diphosphate" stoichiometry="1"/>
               <speciesReference species="glycyl_tRNA_Gly_" stoichiometry="1"/>
            </listOfProducts>
         </reaction>
         <reaction id="R_0263" name="R-0263" reversible="true">
            <listOfReactants>
               <speciesReference species="3_phospho_D_glycerate" stoichiometry="1"/>
               <speciesReference species="NAD_" stoichiometry="1"/>
            </listOfReactants>
            <listOfProducts>
               <speciesReference species="3_phospho_hydroxypyruvate" stoichiometry="1"/>
               <speciesReference species="H_" stoichiometry="1"/>
               <speciesReference species="NADH" stoichiometry="1"/>
            </listOfProducts>
         </reaction>
         <reaction id="R_0264" name="R-0264" reversible="true">
            <listOfReactants>
               <speciesReference species="3_phospho_hydroxypyruvate" stoichiometry="1"/>
               <speciesReference species="L_glutamate" stoichiometry="1"/>
            </listOfReactants>
            <listOfProducts>
               <speciesReference species="2_oxoglutarate" stoichiometry="1"/>
               <speciesReference species="3_phospho_L_serine" stoichiometry="1"/>
            </listOfProducts>
         </reaction>
         <reaction id="R_0265" name="R-0265" reversible="false">
            <listOfReactants>
               <speciesReference species="H2O" stoichiometry="1"/>
               <speciesReference species="3_phospho_L_serine" stoichiometry="1"/>
            </listOfReactants>
            <listOfProducts>
               <speciesReference species="phosphate" stoichiometry="1"/>
               <speciesReference species="L_serine" stoichiometry="1"/>
            </listOfProducts>
         </reaction>
         <reaction id="R_0266" name="R-0266" reversible="true">
            <listOfReactants>
               <speciesReference species="2_oxo_3_hydroxy_4_phosphobutanoate" stoichiometry="1"/>
               <speciesReference species="L_glutamate" stoichiometry="1"/>
            </listOfReactants>
            <listOfProducts>
               <speciesReference species="2_oxoglutarate" stoichiometry="1"/>
               <speciesReference species="4__phosphonooxy__threonine" stoichiometry="1"/>
            </listOfProducts>
         </reaction>
         <reaction id="R_0267" name="R-0267" reversible="true">
            <listOfReactants>
               <speciesReference species="2_hydroxyglutarate" stoichiometry="1"/>
               <speciesReference species="NAD_" stoichiometry="1"/>
            </listOfReactants>
            <listOfProducts>
               <speciesReference species="2_oxoglutarate" stoichiometry="1"/>
               <speciesReference species="H_" stoichiometry="1"/>
               <speciesReference species="NADH" stoichiometry="1"/>
            </listOfProducts>
         </reaction>
         <reaction id="R_0268" name="R-0268" reversible="true">
            <listOfReactants>
               <speciesReference species="glycerone_phosphate" stoichiometry="1"/>
               <speciesReference species="H_" stoichiometry="1"/>
               <speciesReference species="NADPH" stoichiometry="1"/>
            </listOfReactants>
            <listOfProducts>
               <speciesReference species="NADP_" stoichiometry="1"/>
               <speciesReference species="sn_glycerol_3_phosphate" stoichiometry="1"/>
            </listOfProducts>
         </reaction>
         <reaction id="R_0270" name="R-0270" reversible="true">
            <listOfReactants>
               <speciesReference species="ethanolamine" stoichiometry="1"/>
            </listOfReactants>
            <listOfProducts>
               <speciesReference species="acetaldehyde" stoichiometry="1"/>
               <speciesReference species="NH3" stoichiometry="1"/>
            </listOfProducts>
         </reaction>
         <reaction id="R_0272" name="R-0272" reversible="false">
            <listOfReactants>
               <speciesReference species="1_2_dihexadecanoyl_sn_glycerol_3_phosphate" stoichiometry="1"/>
               <speciesReference species="CTP" stoichiometry="1"/>
            </listOfReactants>
            <listOfProducts>
               <speciesReference species="CDP_1_2_dihexadecanoyl_glycerol" stoichiometry="1"/>
               <speciesReference species="diphosphate" stoichiometry="1"/>
            </listOfProducts>
         </reaction>
         <reaction id="R_0273" name="R-0273" reversible="false">
            <listOfReactants>
               <speciesReference species="1_2_dihexadec_9_enoyl_sn_glycerol_3_phosphate" stoichiometry="1"/>
               <speciesReference species="CTP" stoichiometry="1"/>
            </listOfReactants>
            <listOfProducts>
               <speciesReference species="CDP_1_2_dihexadec_9_enoyl_glycerol" stoichiometry="1"/>
               <speciesReference species="diphosphate" stoichiometry="1"/>
            </listOfProducts>
         </reaction>
         <reaction id="R_0274" name="R-0274" reversible="false">
            <listOfReactants>
               <speciesReference species="1_2_dioctadecanoyl_sn_glycerol_3_phosphate" stoichiometry="1"/>
               <speciesReference species="CTP" stoichiometry="1"/>
            </listOfReactants>
            <listOfProducts>
               <speciesReference species="CDP_1_2_dioctadecanoyl_glycerol" stoichiometry="1"/>
               <speciesReference species="diphosphate" stoichiometry="1"/>
            </listOfProducts>
         </reaction>
         <reaction id="R_0275" name="R-0275" reversible="false">
            <listOfReactants>
               <speciesReference species="1_2_dioctadec_9_enoyl_sn_glycerol_3_phosphate" stoichiometry="1"/>
               <speciesReference species="CTP" stoichiometry="1"/>
            </listOfReactants>
            <listOfProducts>
               <speciesReference species="CDP_1_2_dioctadec_9_enoyl_glycerol" stoichiometry="1"/>
               <speciesReference species="diphosphate" stoichiometry="1"/>
            </listOfProducts>
         </reaction>
         <reaction id="R_0276" name="R-0276" reversible="true">
            <listOfReactants>
               <speciesReference species="_S__adenosyl_L_methionine" stoichiometry="1"/>
               <speciesReference species="phosphatidylethanolamine_dihexadecanoyl_" stoichiometry="1"/>
            </listOfReactants>
            <listOfProducts>
               <speciesReference species="_S__adenosyl_L_homocysteine" stoichiometry="1"/>
               <speciesReference species="phosphatidyl_N_methylethanolamine_dihexadecanoyl_" stoichiometry="1"/>
            </listOfProducts>
         </reaction>
         <reaction id="R_0277" name="R-0277" reversible="true">
            <listOfReactants>
               <speciesReference species="_S__adenosyl_L_methionine" stoichiometry="1"/>
               <speciesReference species="phosphatidylethanolamine_dihexadec_9_enoyl_" stoichiometry="1"/>
            </listOfReactants>
            <listOfProducts>
               <speciesReference species="_S__adenosyl_L_homocysteine" stoichiometry="1"/>
               <speciesReference species="phosphatidyl_N_methylethanolamine_dihexadec_9_enoyl_" stoichiometry="1"/>
            </listOfProducts>
         </reaction>
         <reaction id="R_0279" name="R-0279" reversible="true">
            <listOfReactants>
               <speciesReference species="_S__adenosyl_L_methionine" stoichiometry="1"/>
               <speciesReference species="phosphatidylethanolamine_dioctadec_9_enoyl_" stoichiometry="1"/>
            </listOfReactants>
            <listOfProducts>
               <speciesReference species="_S__adenosyl_L_homocysteine" stoichiometry="1"/>
               <speciesReference species="phosphatidyl_N_methylethanolamine_dioctadec_9_enoyl_" stoichiometry="1"/>
            </listOfProducts>
         </reaction>
         <reaction id="R_0280" name="R-0280" reversible="false">
            <listOfReactants>
               <speciesReference species="phosphatidyl_L_serine_dihexadecanoyl_" stoichiometry="1"/>
            </listOfReactants>
            <listOfProducts>
               <speciesReference species="CO2" stoichiometry="1"/>
               <speciesReference species="phosphatidylethanolamine_dihexadecanoyl_" stoichiometry="1"/>
            </listOfProducts>
         </reaction>
         <reaction id="R_0281" name="R-0281" reversible="false">
            <listOfReactants>
               <speciesReference species="phosphatidyl_L_serine_dihexadec_9_enoyl_" stoichiometry="1"/>
            </listOfReactants>
            <listOfProducts>
               <speciesReference species="CO2" stoichiometry="1"/>
               <speciesReference species="phosphatidylethanolamine_dihexadec_9_enoyl_" stoichiometry="1"/>
            </listOfProducts>
         </reaction>
         <reaction id="R_0282" name="R-0282" reversible="false">
            <listOfReactants>
               <speciesReference species="phosphatidyl_L_serine_dioctadecanoyl_" stoichiometry="1"/>
            </listOfReactants>
            <listOfProducts>
               <speciesReference species="CO2" stoichiometry="1"/>
               <speciesReference species="phosphatidylethanolamine_dioctadecanoyl_" stoichiometry="1"/>
            </listOfProducts>
         </reaction>
         <reaction id="R_0283" name="R-0283" reversible="false">
            <listOfReactants>
               <speciesReference species="phosphatidyl_L_serine_dioctadec_9_enoyl_" stoichiometry="1"/>
            </listOfReactants>
            <listOfProducts>
               <speciesReference species="CO2" stoichiometry="1"/>
               <speciesReference species="phosphatidylethanolamine_dioctadec_9_enoyl_" stoichiometry="1"/>
            </listOfProducts>
         </reaction>
         <reaction id="R_0284" name="R-0284" reversible="true">
            <listOfReactants>
               <speciesReference species="CDP_1_2_dihexadecanoyl_glycerol" stoichiometry="1"/>
               <speciesReference species="L_serine" stoichiometry="1"/>
            </listOfReactants>
            <listOfProducts>
               <speciesReference species="CMP" stoichiometry="1"/>
               <speciesReference species="phosphatidyl_L_serine_dihexadecanoyl_" stoichiometry="1"/>
            </listOfProducts>
         </reaction>
         <reaction id="R_0285" name="R-0285" reversible="true">
            <listOfReactants>
               <speciesReference species="CDP_1_2_dihexadec_9_enoyl_glycerol" stoichiometry="1"/>
               <speciesReference species="L_serine" stoichiometry="1"/>
            </listOfReactants>
            <listOfProducts>
               <speciesReference species="CMP" stoichiometry="1"/>
               <speciesReference species="phosphatidyl_L_serine_dihexadec_9_enoyl_" stoichiometry="1"/>
            </listOfProducts>
         </reaction>
         <reaction id="R_0286" name="R-0286" reversible="true">
            <listOfReactants>
               <speciesReference species="CDP_1_2_dioctadecanoyl_glycerol" stoichiometry="1"/>
               <speciesReference species="L_serine" stoichiometry="1"/>
            </listOfReactants>
            <listOfProducts>
               <speciesReference species="CMP" stoichiometry="1"/>
               <speciesReference species="phosphatidyl_L_serine_dioctadecanoyl_" stoichiometry="1"/>
            </listOfProducts>
         </reaction>
         <reaction id="R_0287" name="R-0287" reversible="true">
            <listOfReactants>
               <speciesReference species="CDP_1_2_dioctadec_9_enoyl_glycerol" stoichiometry="1"/>
               <speciesReference species="L_serine" stoichiometry="1"/>
            </listOfReactants>
            <listOfProducts>
               <speciesReference species="CMP" stoichiometry="1"/>
               <speciesReference species="phosphatidyl_L_serine_dioctadec_9_enoyl_" stoichiometry="1"/>
            </listOfProducts>
         </reaction>
         <reaction id="R_0289" name="R-0289" reversible="true">
            <listOfReactants>
               <speciesReference species="CDP_1_2_dihexadecanoyl_glycerol" stoichiometry="1"/>
               <speciesReference species="sn_glycerol_3_phosphate" stoichiometry="1"/>
            </listOfReactants>
            <listOfProducts>
               <speciesReference species="CMP" stoichiometry="1"/>
               <speciesReference species="phosphatidylglycerolphosphate_dihexadecanoyl_" stoichiometry="1"/>
            </listOfProducts>
         </reaction>
         <reaction id="R_0290" name="R-0290" reversible="true">
            <listOfReactants>
               <speciesReference species="CDP_1_2_dihexadec_9_enoyl_glycerol" stoichiometry="1"/>
               <speciesReference species="sn_glycerol_3_phosphate" stoichiometry="1"/>
            </listOfReactants>
            <listOfProducts>
               <speciesReference species="CMP" stoichiometry="1"/>
               <speciesReference species="phosphatidylglycerolphosphate_dihexadec_9_enoyl_" stoichiometry="1"/>
            </listOfProducts>
         </reaction>
         <reaction id="R_0291" name="R-0291" reversible="true">
            <listOfReactants>
               <speciesReference species="CDP_1_2_dioctadecanoyl_glycerol" stoichiometry="1"/>
               <speciesReference species="sn_glycerol_3_phosphate" stoichiometry="1"/>
            </listOfReactants>
            <listOfProducts>
               <speciesReference species="CMP" stoichiometry="1"/>
               <speciesReference species="phosphatidylglycerolphosphate_dioctadecanoyl_" stoichiometry="1"/>
            </listOfProducts>
         </reaction>
         <reaction id="R_0292" name="R-0292" reversible="true">
            <listOfReactants>
               <speciesReference species="CDP_1_2_dioctadec_9_enoyl_glycerol" stoichiometry="1"/>
               <speciesReference species="sn_glycerol_3_phosphate" stoichiometry="1"/>
            </listOfReactants>
            <listOfProducts>
               <speciesReference species="CMP" stoichiometry="1"/>
               <speciesReference species="phosphatidylglycerolphosphate_dioctadec_9_enoyl_" stoichiometry="1"/>
            </listOfProducts>
         </reaction>
         <reaction id="R_0294" name="R-0294" reversible="false">
            <listOfReactants>
               <speciesReference species="H2O" stoichiometry="1"/>
               <speciesReference species="sn_glycero_3_phosphocholine" stoichiometry="1"/>
            </listOfReactants>
            <listOfProducts>
               <speciesReference species="choline" stoichiometry="1"/>
               <speciesReference species="sn_glycerol_3_phosphate" stoichiometry="1"/>
            </listOfProducts>
         </reaction>
         <reaction id="R_0295" name="R-0295" reversible="false">
            <listOfReactants>
               <speciesReference species="H2O" stoichiometry="1"/>
               <speciesReference species="sn_glycero_3_phosphoethanolamine" stoichiometry="1"/>
            </listOfReactants>
            <listOfProducts>
               <speciesReference species="ethanolamine" stoichiometry="1"/>
               <speciesReference species="sn_glycerol_3_phosphate" stoichiometry="1"/>
            </listOfProducts>
         </reaction>
         <reaction id="R_0298" name="R-0298" reversible="false">
            <listOfReactants>
               <speciesReference species="H2O" stoichiometry="1"/>
               <speciesReference species="1_hexadecanoyl_sn_glycero_3_phosphocholine" stoichiometry="1"/>
            </listOfReactants>
            <listOfProducts>
               <speciesReference species="hexadecanoate" stoichiometry="1"/>
               <speciesReference species="sn_glycero_3_phosphocholine" stoichiometry="1"/>
            </listOfProducts>
         </reaction>
         <reaction id="R_0299" name="R-0299" reversible="false">
            <listOfReactants>
               <speciesReference species="H2O" stoichiometry="1"/>
               <speciesReference species="2_hexadecanoyl_sn_glycero_3_phosphocholine" stoichiometry="1"/>
            </listOfReactants>
            <listOfProducts>
               <speciesReference species="hexadecanoate" stoichiometry="1"/>
               <speciesReference species="sn_glycero_3_phosphocholine" stoichiometry="1"/>
            </listOfProducts>
         </reaction>
         <reaction id="R_0300" name="R-0300" reversible="false">
            <listOfReactants>
               <speciesReference species="H2O" stoichiometry="1"/>
               <speciesReference species="1_hexadec_9_enoyl_sn_glycero_3_phosphocholine" stoichiometry="1"/>
            </listOfReactants>
            <listOfProducts>
               <speciesReference species="9_hexadecenoate" stoichiometry="1"/>
               <speciesReference species="sn_glycero_3_phosphocholine" stoichiometry="1"/>
            </listOfProducts>
         </reaction>
         <reaction id="R_0301" name="R-0301" reversible="false">
            <listOfReactants>
               <speciesReference species="H2O" stoichiometry="1"/>
               <speciesReference species="2_hexadec_9_enoyl_sn_glycero_3_phosphocholine" stoichiometry="1"/>
            </listOfReactants>
            <listOfProducts>
               <speciesReference species="9_hexadecenoate" stoichiometry="1"/>
               <speciesReference species="sn_glycero_3_phosphocholine" stoichiometry="1"/>
            </listOfProducts>
         </reaction>
         <reaction id="R_0302" name="R-0302" reversible="false">
            <listOfReactants>
               <speciesReference species="H2O" stoichiometry="1"/>
               <speciesReference species="1_octadecanoyl_sn_glycero_3_phosphocholine" stoichiometry="1"/>
            </listOfReactants>
            <listOfProducts>
               <speciesReference species="octadecanoate" stoichiometry="1"/>
               <speciesReference species="sn_glycero_3_phosphocholine" stoichiometry="1"/>
            </listOfProducts>
         </reaction>
         <reaction id="R_0303" name="R-0303" reversible="false">
            <listOfReactants>
               <speciesReference species="H2O" stoichiometry="1"/>
               <speciesReference species="2_octadecanoyl_sn_glycero_3_phosphocholine" stoichiometry="1"/>
            </listOfReactants>
            <listOfProducts>
               <speciesReference species="octadecanoate" stoichiometry="1"/>
               <speciesReference species="sn_glycero_3_phosphocholine" stoichiometry="1"/>
            </listOfProducts>
         </reaction>
         <reaction id="R_0304" name="R-0304" reversible="false">
            <listOfReactants>
               <speciesReference species="H2O" stoichiometry="1"/>
               <speciesReference species="1_octadec_9_enoyl_sn_glycero_3_phosphocholine" stoichiometry="1"/>
            </listOfReactants>
            <listOfProducts>
               <speciesReference species="9_octadecenoate" stoichiometry="1"/>
               <speciesReference species="sn_glycero_3_phosphocholine" stoichiometry="1"/>
            </listOfProducts>
         </reaction>
         <reaction id="R_0305" name="R-0305" reversible="false">
            <listOfReactants>
               <speciesReference species="H2O" stoichiometry="1"/>
               <speciesReference species="2_octadec_9_enoyl_sn_glycero_3_phosphocholine" stoichiometry="1"/>
            </listOfReactants>
            <listOfProducts>
               <speciesReference species="9_octadecenoate" stoichiometry="1"/>
               <speciesReference species="sn_glycero_3_phosphocholine" stoichiometry="1"/>
            </listOfProducts>
         </reaction>
         <reaction id="R_0308" name="R-0308" reversible="false">
            <listOfReactants>
               <speciesReference species="H2O" stoichiometry="1"/>
               <speciesReference species="1_hexadecanoyl_sn_glycero_3_phosphoethanolamine" stoichiometry="1"/>
            </listOfReactants>
            <listOfProducts>
               <speciesReference species="hexadecanoate" stoichiometry="1"/>
               <speciesReference species="sn_glycero_3_phosphoethanolamine" stoichiometry="1"/>
            </listOfProducts>
         </reaction>
         <reaction id="R_0309" name="R-0309" reversible="false">
            <listOfReactants>
               <speciesReference species="H2O" stoichiometry="1"/>
               <speciesReference species="2_hexadecanoyl_sn_glycero_3_phosphoethanolamine" stoichiometry="1"/>
            </listOfReactants>
            <listOfProducts>
               <speciesReference species="hexadecanoate" stoichiometry="1"/>
               <speciesReference species="sn_glycero_3_phosphoethanolamine" stoichiometry="1"/>
            </listOfProducts>
         </reaction>
         <reaction id="R_0310" name="R-0310" reversible="false">
            <listOfReactants>
               <speciesReference species="H2O" stoichiometry="1"/>
               <speciesReference species="1_hexadec_9_enoyl_sn_glycero_3_phosphoethanolamine" stoichiometry="1"/>
            </listOfReactants>
            <listOfProducts>
               <speciesReference species="9_hexadecenoate" stoichiometry="1"/>
               <speciesReference species="sn_glycero_3_phosphoethanolamine" stoichiometry="1"/>
            </listOfProducts>
         </reaction>
         <reaction id="R_0311" name="R-0311" reversible="false">
            <listOfReactants>
               <speciesReference species="H2O" stoichiometry="1"/>
               <speciesReference species="2_hexadec_9_enoyl_sn_glycero_3_phosphoethanolamine" stoichiometry="1"/>
            </listOfReactants>
            <listOfProducts>
               <speciesReference species="9_hexadecenoate" stoichiometry="1"/>
               <speciesReference species="sn_glycero_3_phosphoethanolamine" stoichiometry="1"/>
            </listOfProducts>
         </reaction>
         <reaction id="R_0312" name="R-0312" reversible="false">
            <listOfReactants>
               <speciesReference species="H2O" stoichiometry="1"/>
               <speciesReference species="1_octadecanoyl_sn_glycero_3_phosphoethanolamine" stoichiometry="1"/>
            </listOfReactants>
            <listOfProducts>
               <speciesReference species="octadecanoate" stoichiometry="1"/>
               <speciesReference species="sn_glycero_3_phosphoethanolamine" stoichiometry="1"/>
            </listOfProducts>
         </reaction>
         <reaction id="R_0313" name="R-0313" reversible="false">
            <listOfReactants>
               <speciesReference species="H2O" stoichiometry="1"/>
               <speciesReference species="2_octadecanoyl_sn_glycero_3_phosphoethanolamine" stoichiometry="1"/>
            </listOfReactants>
            <listOfProducts>
               <speciesReference species="octadecanoate" stoichiometry="1"/>
               <speciesReference species="sn_glycero_3_phosphoethanolamine" stoichiometry="1"/>
            </listOfProducts>
         </reaction>
         <reaction id="R_0314" name="R-0314" reversible="false">
            <listOfReactants>
               <speciesReference species="H2O" stoichiometry="1"/>
               <speciesReference species="1_octadec_9_enoyl_sn_glycero_3_phosphoethanolamine" stoichiometry="1"/>
            </listOfReactants>
            <listOfProducts>
               <speciesReference species="9_octadecenoate" stoichiometry="1"/>
               <speciesReference species="sn_glycero_3_phosphoethanolamine" stoichiometry="1"/>
            </listOfProducts>
         </reaction>
         <reaction id="R_0315" name="R-0315" reversible="false">
            <listOfReactants>
               <speciesReference species="H2O" stoichiometry="1"/>
               <speciesReference species="2_octadec_9_enoyl_sn_glycero_3_phosphoethanolamine" stoichiometry="1"/>
            </listOfReactants>
            <listOfProducts>
               <speciesReference species="9_octadecenoate" stoichiometry="1"/>
               <speciesReference species="sn_glycero_3_phosphoethanolamine" stoichiometry="1"/>
            </listOfProducts>
         </reaction>
         <reaction id="R_0317" name="R-0317" reversible="false">
            <listOfReactants>
               <speciesReference species="2_hexadecanoyl_sn_glycero_3_phosphoethanolamine" stoichiometry="1"/>
               <speciesReference species="hexadecanoyl__acyl_carrier_protein_" stoichiometry="1"/>
            </listOfReactants>
            <listOfProducts>
               <speciesReference species="_acyl_carrier_protein_" stoichiometry="1"/>
               <speciesReference species="phosphatidylethanolamine_dihexadecanoyl_" stoichiometry="1"/>
            </listOfProducts>
         </reaction>
         <reaction id="R_0318" name="R-0318" reversible="false">
            <listOfReactants>
               <speciesReference species="2_hexadec_9_enoyl_sn_glycero_3_phosphoethanolamine" stoichiometry="1"/>
               <speciesReference species="hexadec_9_enoyl__acyl_carrier_protein_" stoichiometry="1"/>
            </listOfReactants>
            <listOfProducts>
               <speciesReference species="_acyl_carrier_protein_" stoichiometry="1"/>
               <speciesReference species="phosphatidylethanolamine_dihexadec_9_enoyl_" stoichiometry="1"/>
            </listOfProducts>
         </reaction>
         <reaction id="R_0319" name="R-0319" reversible="false">
            <listOfReactants>
               <speciesReference species="2_octadecanoyl_sn_glycero_3_phosphoethanolamine" stoichiometry="1"/>
               <speciesReference species="octadecanoyl__acyl_carrier_protein_" stoichiometry="1"/>
            </listOfReactants>
            <listOfProducts>
               <speciesReference species="_acyl_carrier_protein_" stoichiometry="1"/>
               <speciesReference species="phosphatidylethanolamine_dioctadecanoyl_" stoichiometry="1"/>
            </listOfProducts>
         </reaction>
         <reaction id="R_0320" name="R-0320" reversible="false">
            <listOfReactants>
               <speciesReference species="2_octadec_9_enoyl_sn_glycero_3_phosphoethanolamine" stoichiometry="1"/>
               <speciesReference species="octadec_9_enoyl__acyl_carrier_protein_" stoichiometry="1"/>
            </listOfReactants>
            <listOfProducts>
               <speciesReference species="_acyl_carrier_protein_" stoichiometry="1"/>
               <speciesReference species="phosphatidylethanolamine_dioctadec_9_enoyl_" stoichiometry="1"/>
            </listOfProducts>
         </reaction>
         <reaction id="R_0322" name="R-0322" reversible="false">
            <listOfReactants>
               <speciesReference species="_acyl_carrier_protein_" stoichiometry="1"/>
               <speciesReference species="ATP" stoichiometry="1"/>
               <speciesReference species="hexadecanoate" stoichiometry="1"/>
            </listOfReactants>
            <listOfProducts>
               <speciesReference species="AMP" stoichiometry="1"/>
               <speciesReference species="diphosphate" stoichiometry="1"/>
               <speciesReference species="hexadecanoyl__acyl_carrier_protein_" stoichiometry="1"/>
            </listOfProducts>
         </reaction>
         <reaction id="R_0323" name="R-0323" reversible="false">
            <listOfReactants>
               <speciesReference species="_acyl_carrier_protein_" stoichiometry="1"/>
               <speciesReference species="9_hexadecenoate" stoichiometry="1"/>
               <speciesReference species="ATP" stoichiometry="1"/>
            </listOfReactants>
            <listOfProducts>
               <speciesReference species="AMP" stoichiometry="1"/>
               <speciesReference species="diphosphate" stoichiometry="1"/>
               <speciesReference species="hexadec_9_enoyl__acyl_carrier_protein_" stoichiometry="1"/>
            </listOfProducts>
         </reaction>
         <reaction id="R_0324" name="R-0324" reversible="false">
            <listOfReactants>
               <speciesReference species="_acyl_carrier_protein_" stoichiometry="1"/>
               <speciesReference species="ATP" stoichiometry="1"/>
               <speciesReference species="octadecanoate" stoichiometry="1"/>
            </listOfReactants>
            <listOfProducts>
               <speciesReference species="AMP" stoichiometry="1"/>
               <speciesReference species="diphosphate" stoichiometry="1"/>
               <speciesReference species="octadecanoyl__acyl_carrier_protein_" stoichiometry="1"/>
            </listOfProducts>
         </reaction>
         <reaction id="R_0325" name="R-0325" reversible="false">
            <listOfReactants>
               <speciesReference species="_acyl_carrier_protein_" stoichiometry="1"/>
               <speciesReference species="9_octadecenoate" stoichiometry="1"/>
               <speciesReference species="ATP" stoichiometry="1"/>
            </listOfReactants>
            <listOfProducts>
               <speciesReference species="AMP" stoichiometry="1"/>
               <speciesReference species="diphosphate" stoichiometry="1"/>
               <speciesReference species="octadec_9_enoyl__acyl_carrier_protein_" stoichiometry="1"/>
            </listOfProducts>
         </reaction>
         <reaction id="R_0327" name="R-0327" reversible="false">
            <listOfReactants>
               <speciesReference species="1_2_dihexadecanoyl_glycerol" stoichiometry="1"/>
               <speciesReference species="ATP" stoichiometry="1"/>
            </listOfReactants>
            <listOfProducts>
               <speciesReference species="1_2_dihexadecanoyl_sn_glycerol_3_phosphate" stoichiometry="1"/>
               <speciesReference species="ADP" stoichiometry="1"/>
            </listOfProducts>
         </reaction>
         <reaction id="R_0328" name="R-0328" reversible="false">
            <listOfReactants>
               <speciesReference species="1_2_dihexadec_9_enoyl_glycerol" stoichiometry="1"/>
               <speciesReference species="ATP" stoichiometry="1"/>
            </listOfReactants>
            <listOfProducts>
               <speciesReference species="1_2_dihexadec_9_enoyl_sn_glycerol_3_phosphate" stoichiometry="1"/>
               <speciesReference species="ADP" stoichiometry="1"/>
            </listOfProducts>
         </reaction>
         <reaction id="R_0329" name="R-0329" reversible="false">
            <listOfReactants>
               <speciesReference species="1_2_dioctadecanoyl_glycerol" stoichiometry="1"/>
               <speciesReference species="ATP" stoichiometry="1"/>
            </listOfReactants>
            <listOfProducts>
               <speciesReference species="1_2_dioctadecanoyl_sn_glycerol_3_phosphate" stoichiometry="1"/>
               <speciesReference species="ADP" stoichiometry="1"/>
            </listOfProducts>
         </reaction>
         <reaction id="R_0330" name="R-0330" reversible="false">
            <listOfReactants>
               <speciesReference species="1_2_dioctadec_9_enoyl_glycerol" stoichiometry="1"/>
               <speciesReference species="ATP" stoichiometry="1"/>
            </listOfReactants>
            <listOfProducts>
               <speciesReference species="1_2_dioctadec_9_enoyl_sn_glycerol_3_phosphate" stoichiometry="1"/>
               <speciesReference species="ADP" stoichiometry="1"/>
            </listOfProducts>
         </reaction>
         <reaction id="R_0331" name="R-0331" reversible="false">
            <listOfReactants>
               <speciesReference species="ATP" stoichiometry="1"/>
               <speciesReference species="glycerone" stoichiometry="1"/>
            </listOfReactants>
            <listOfProducts>
               <speciesReference species="ADP" stoichiometry="1"/>
               <speciesReference species="glycerone_phosphate" stoichiometry="1"/>
            </listOfProducts>
         </reaction>
         <reaction id="R_0332" name="R-0332" reversible="false">
            <listOfReactants>
               <speciesReference species="ATP" stoichiometry="1"/>
               <speciesReference species="glycerol" stoichiometry="1"/>
            </listOfReactants>
            <listOfProducts>
               <speciesReference species="ADP" stoichiometry="1"/>
               <speciesReference species="sn_glycerol_3_phosphate" stoichiometry="1"/>
            </listOfProducts>
         </reaction>
         <reaction id="R_0334" name="R-0334" reversible="false">
            <listOfReactants>
               <speciesReference species="1_hexadecanoyl_sn_glycerol_3_phosphate" stoichiometry="1"/>
               <speciesReference species="hexadecanoyl__acyl_carrier_protein_" stoichiometry="1"/>
            </listOfReactants>
            <listOfProducts>
               <speciesReference species="_acyl_carrier_protein_" stoichiometry="1"/>
               <speciesReference species="1_2_dihexadecanoyl_sn_glycerol_3_phosphate" stoichiometry="1"/>
            </listOfProducts>
         </reaction>
         <reaction id="R_0335" name="R-0335" reversible="false">
            <listOfReactants>
               <speciesReference species="1_hexadec_9_enoyl_sn_glycerol_3_phosphate" stoichiometry="1"/>
               <speciesReference species="hexadec_9_enoyl__acyl_carrier_protein_" stoichiometry="1"/>
            </listOfReactants>
            <listOfProducts>
               <speciesReference species="_acyl_carrier_protein_" stoichiometry="1"/>
               <speciesReference species="1_2_dihexadec_9_enoyl_sn_glycerol_3_phosphate" stoichiometry="1"/>
            </listOfProducts>
         </reaction>
         <reaction id="R_0336" name="R-0336" reversible="false">
            <listOfReactants>
               <speciesReference species="1_octadecanoyl_sn_glycerol_3_phosphate" stoichiometry="1"/>
               <speciesReference species="octadecanoyl__acyl_carrier_protein_" stoichiometry="1"/>
            </listOfReactants>
            <listOfProducts>
               <speciesReference species="_acyl_carrier_protein_" stoichiometry="1"/>
               <speciesReference species="1_2_dioctadecanoyl_sn_glycerol_3_phosphate" stoichiometry="1"/>
            </listOfProducts>
         </reaction>
         <reaction id="R_0337" name="R-0337" reversible="false">
            <listOfReactants>
               <speciesReference species="1_octadec_9_enoyl_sn_glycerol_3_phosphate" stoichiometry="1"/>
               <speciesReference species="octadec_9_enoyl__acyl_carrier_protein_" stoichiometry="1"/>
            </listOfReactants>
            <listOfProducts>
               <speciesReference species="_acyl_carrier_protein_" stoichiometry="1"/>
               <speciesReference species="1_2_dioctadec_9_enoyl_sn_glycerol_3_phosphate" stoichiometry="1"/>
            </listOfProducts>
         </reaction>
         <reaction id="R_0338" name="R-0338" reversible="true">
            <listOfReactants>
               <speciesReference species="_acyl_carrier_protein_" stoichiometry="1"/>
               <speciesReference species="malonyl_CoA" stoichiometry="1"/>
            </listOfReactants>
            <listOfProducts>
               <speciesReference species="CoA" stoichiometry="1"/>
               <speciesReference species="malonyl__acyl_carrier_protein_" stoichiometry="1"/>
            </listOfProducts>
         </reaction>
         <reaction id="R_0339" name="R-0339" reversible="true">
            <listOfReactants>
               <speciesReference species="_acyl_carrier_protein_" stoichiometry="1"/>
               <speciesReference species="acetyl_CoA" stoichiometry="1"/>
            </listOfReactants>
            <listOfProducts>
               <speciesReference species="CoA" stoichiometry="1"/>
               <speciesReference species="acetyl__acyl_carrier_protein_" stoichiometry="1"/>
            </listOfProducts>
         </reaction>
         <reaction id="R_0340" name="R-0340" reversible="false">
            <listOfReactants>
               <speciesReference species="acetyl__acyl_carrier_protein_" stoichiometry="1"/>
               <speciesReference species="malonyl__acyl_carrier_protein_" stoichiometry="1"/>
            </listOfReactants>
            <listOfProducts>
               <speciesReference species="_acyl_carrier_protein_" stoichiometry="1"/>
               <speciesReference species="acetoacetyl__acyl_carrier_protein_" stoichiometry="1"/>
               <speciesReference species="CO2" stoichiometry="1"/>
            </listOfProducts>
         </reaction>
         <reaction id="R_0341" name="R-0341" reversible="false">
            <listOfReactants>
               <speciesReference species="butyryl__acyl_carrier_protein_" stoichiometry="1"/>
               <speciesReference species="malonyl__acyl_carrier_protein_" stoichiometry="1"/>
            </listOfReactants>
            <listOfProducts>
               <speciesReference species="_acyl_carrier_protein_" stoichiometry="1"/>
               <speciesReference species="3_oxohexanoyl__acyl_carrier_protein_" stoichiometry="1"/>
               <speciesReference species="CO2" stoichiometry="1"/>
            </listOfProducts>
         </reaction>
         <reaction id="R_0342" name="R-0342" reversible="false">
            <listOfReactants>
               <speciesReference species="hexanoyl__acyl_carrier_protein_" stoichiometry="1"/>
               <speciesReference species="malonyl__acyl_carrier_protein_" stoichiometry="1"/>
            </listOfReactants>
            <listOfProducts>
               <speciesReference species="_acyl_carrier_protein_" stoichiometry="1"/>
               <speciesReference species="3_oxooctanoyl__acyl_carrier_protein_" stoichiometry="1"/>
               <speciesReference species="CO2" stoichiometry="1"/>
            </listOfProducts>
         </reaction>
         <reaction id="R_0343" name="R-0343" reversible="false">
            <listOfReactants>
               <speciesReference species="malonyl__acyl_carrier_protein_" stoichiometry="1"/>
               <speciesReference species="octanoyl__acyl_carrier_protein_" stoichiometry="1"/>
            </listOfReactants>
            <listOfProducts>
               <speciesReference species="_acyl_carrier_protein_" stoichiometry="1"/>
               <speciesReference species="3_oxodecanoyl__acyl_carrier_protein_" stoichiometry="1"/>
               <speciesReference species="CO2" stoichiometry="1"/>
            </listOfProducts>
         </reaction>
         <reaction id="R_0344" name="R-0344" reversible="false">
            <listOfReactants>
               <speciesReference species="decanoyl__acyl_carrier_protein_" stoichiometry="1"/>
               <speciesReference species="malonyl__acyl_carrier_protein_" stoichiometry="1"/>
            </listOfReactants>
            <listOfProducts>
               <speciesReference species="_acyl_carrier_protein_" stoichiometry="1"/>
               <speciesReference species="3_oxododecanoyl__acyl_carrier_protein_" stoichiometry="1"/>
               <speciesReference species="CO2" stoichiometry="1"/>
            </listOfProducts>
         </reaction>
         <reaction id="R_0345" name="R-0345" reversible="false">
            <listOfReactants>
               <speciesReference species="dodecanoyl__acyl_carrier_protein_" stoichiometry="1"/>
               <speciesReference species="malonyl__acyl_carrier_protein_" stoichiometry="1"/>
            </listOfReactants>
            <listOfProducts>
               <speciesReference species="_acyl_carrier_protein_" stoichiometry="1"/>
               <speciesReference species="3_oxotetradecanoyl__acyl_carrier_protein_" stoichiometry="1"/>
               <speciesReference species="CO2" stoichiometry="1"/>
            </listOfProducts>
         </reaction>
         <reaction id="R_0346" name="R-0346" reversible="false">
            <listOfReactants>
               <speciesReference species="malonyl__acyl_carrier_protein_" stoichiometry="1"/>
               <speciesReference species="tetradecanoyl__acyl_carrier_protein_" stoichiometry="1"/>
            </listOfReactants>
            <listOfProducts>
               <speciesReference species="_acyl_carrier_protein_" stoichiometry="1"/>
               <speciesReference species="3_oxohexadecanoyl__acyl_carrier_protein_" stoichiometry="1"/>
               <speciesReference species="CO2" stoichiometry="1"/>
            </listOfProducts>
         </reaction>
         <reaction id="R_0347" name="R-0347" reversible="false">
            <listOfReactants>
               <speciesReference species="hexadecanoyl__acyl_carrier_protein_" stoichiometry="1"/>
               <speciesReference species="malonyl__acyl_carrier_protein_" stoichiometry="1"/>
            </listOfReactants>
            <listOfProducts>
               <speciesReference species="_acyl_carrier_protein_" stoichiometry="1"/>
               <speciesReference species="3_oxooctadecanoyl__acyl_carrier_protein_" stoichiometry="1"/>
               <speciesReference species="CO2" stoichiometry="1"/>
            </listOfProducts>
         </reaction>
         <reaction id="R_0348" name="R-0348" reversible="false">
            <listOfReactants>
               <speciesReference species="cis_dec_3_enoyl__acyl_carrier_protein_" stoichiometry="1"/>
               <speciesReference species="malonyl__acyl_carrier_protein_" stoichiometry="1"/>
            </listOfReactants>
            <listOfProducts>
               <speciesReference species="_acyl_carrier_protein_" stoichiometry="1"/>
               <speciesReference species="3_oxo_cis_dodec_5_enoyl__acyl_carrier_protein_" stoichiometry="1"/>
               <speciesReference species="CO2" stoichiometry="1"/>
            </listOfProducts>
         </reaction>
         <reaction id="R_0349" name="R-0349" reversible="false">
            <listOfReactants>
               <speciesReference species="cis_dodec_5_enoyl__acyl_carrier_protein_" stoichiometry="1"/>
               <speciesReference species="malonyl__acyl_carrier_protein_" stoichiometry="1"/>
            </listOfReactants>
            <listOfProducts>
               <speciesReference species="_acyl_carrier_protein_" stoichiometry="1"/>
               <speciesReference species="3_oxo_cis_tetradec_7_enoyl__acyl_carrier_protein_" stoichiometry="1"/>
               <speciesReference species="CO2" stoichiometry="1"/>
            </listOfProducts>
         </reaction>
         <reaction id="R_0350" name="R-0350" reversible="false">
            <listOfReactants>
               <speciesReference species="cis_tetradec_7_enoyl__acyl_carrier_protein_" stoichiometry="1"/>
               <speciesReference species="malonyl__acyl_carrier_protein_" stoichiometry="1"/>
            </listOfReactants>
            <listOfProducts>
               <speciesReference species="_acyl_carrier_protein_" stoichiometry="1"/>
               <speciesReference species="3_oxo_cis_hexadec_9_enoyl__acyl_carrier_protein_" stoichiometry="1"/>
               <speciesReference species="CO2" stoichiometry="1"/>
            </listOfProducts>
         </reaction>
         <reaction id="R_0351" name="R-0351" reversible="false">
            <listOfReactants>
               <speciesReference species="hexadec_9_enoyl__acyl_carrier_protein_" stoichiometry="1"/>
               <speciesReference species="malonyl__acyl_carrier_protein_" stoichiometry="1"/>
            </listOfReactants>
            <listOfProducts>
               <speciesReference species="_acyl_carrier_protein_" stoichiometry="1"/>
               <speciesReference species="3_oxo_cis_octadec_11_enoyl__acyl_carrier_protein_" stoichiometry="1"/>
               <speciesReference species="CO2" stoichiometry="1"/>
            </listOfProducts>
         </reaction>
         <reaction id="R_0352" name="R-0352" reversible="true">
            <listOfReactants>
               <speciesReference species="acetoacetyl__acyl_carrier_protein_" stoichiometry="1"/>
               <speciesReference species="H_" stoichiometry="1"/>
               <speciesReference species="NADPH" stoichiometry="1"/>
            </listOfReactants>
            <listOfProducts>
               <speciesReference species="_3R__3_hydroxybutanoyl__acyl_carrier_protein_" stoichiometry="1"/>
               <speciesReference species="NADP_" stoichiometry="1"/>
            </listOfProducts>
         </reaction>
         <reaction id="R_0353" name="R-0353" reversible="true">
            <listOfReactants>
               <speciesReference species="3_oxohexanoyl__acyl_carrier_protein_" stoichiometry="1"/>
               <speciesReference species="H_" stoichiometry="1"/>
               <speciesReference species="NADPH" stoichiometry="1"/>
            </listOfReactants>
            <listOfProducts>
               <speciesReference species="_3R__3_hydroxyhexanoyl__acyl_carrier_protein_" stoichiometry="1"/>
               <speciesReference species="NADP_" stoichiometry="1"/>
            </listOfProducts>
         </reaction>
         <reaction id="R_0354" name="R-0354" reversible="true">
            <listOfReactants>
               <speciesReference species="3_oxooctanoyl__acyl_carrier_protein_" stoichiometry="1"/>
               <speciesReference species="H_" stoichiometry="1"/>
               <speciesReference species="NADPH" stoichiometry="1"/>
            </listOfReactants>
            <listOfProducts>
               <speciesReference species="_3R__3_hydroxyoctanoyl__acyl_carrier_protein_" stoichiometry="1"/>
               <speciesReference species="NADP_" stoichiometry="1"/>
            </listOfProducts>
         </reaction>
         <reaction id="R_0355" name="R-0355" reversible="true">
            <listOfReactants>
               <speciesReference species="3_oxodecanoyl__acyl_carrier_protein_" stoichiometry="1"/>
               <speciesReference species="H_" stoichiometry="1"/>
               <speciesReference species="NADPH" stoichiometry="1"/>
            </listOfReactants>
            <listOfProducts>
               <speciesReference species="_3R__3_hydroxydecanoyl__acyl_carrier_protein_" stoichiometry="1"/>
               <speciesReference species="NADP_" stoichiometry="1"/>
            </listOfProducts>
         </reaction>
         <reaction id="R_0356" name="R-0356" reversible="true">
            <listOfReactants>
               <speciesReference species="3_oxododecanoyl__acyl_carrier_protein_" stoichiometry="1"/>
               <speciesReference species="H_" stoichiometry="1"/>
               <speciesReference species="NADPH" stoichiometry="1"/>
            </listOfReactants>
            <listOfProducts>
               <speciesReference species="_3R__3_hydroxydodecanoyl__acyl_carrier_protein_" stoichiometry="1"/>
               <speciesReference species="NADP_" stoichiometry="1"/>
            </listOfProducts>
         </reaction>
         <reaction id="R_0358" name="R-0358" reversible="true">
            <listOfReactants>
               <speciesReference species="3_oxotetradecanoyl__acyl_carrier_protein_" stoichiometry="1"/>
               <speciesReference species="H_" stoichiometry="1"/>
               <speciesReference species="NADPH" stoichiometry="1"/>
            </listOfReactants>
            <listOfProducts>
               <speciesReference species="_3R__3_hydroxytetradecanoyl__acyl_carrier_protein_" stoichiometry="1"/>
               <speciesReference species="NADP_" stoichiometry="1"/>
            </listOfProducts>
         </reaction>
         <reaction id="R_0359" name="R-0359" reversible="true">
            <listOfReactants>
               <speciesReference species="3_oxohexadecanoyl__acyl_carrier_protein_" stoichiometry="1"/>
               <speciesReference species="H_" stoichiometry="1"/>
               <speciesReference species="NADPH" stoichiometry="1"/>
            </listOfReactants>
            <listOfProducts>
               <speciesReference species="_3R__3_hydroxyhexadecanoyl__acyl_carrier_protein_" stoichiometry="1"/>
               <speciesReference species="NADP_" stoichiometry="1"/>
            </listOfProducts>
         </reaction>
         <reaction id="R_0360" name="R-0360" reversible="true">
            <listOfReactants>
               <speciesReference species="3_oxooctadecanoyl__acyl_carrier_protein_" stoichiometry="1"/>
               <speciesReference species="H_" stoichiometry="1"/>
               <speciesReference species="NADPH" stoichiometry="1"/>
            </listOfReactants>
            <listOfProducts>
               <speciesReference species="_3R__3_hydroxyoctadecanoyl__acyl_carrier_protein_" stoichiometry="1"/>
               <speciesReference species="NADP_" stoichiometry="1"/>
            </listOfProducts>
         </reaction>
         <reaction id="R_0361" name="R-0361" reversible="true">
            <listOfReactants>
               <speciesReference species="3_oxo_cis_dodec_5_enoyl__acyl_carrier_protein_" stoichiometry="1"/>
               <speciesReference species="H_" stoichiometry="1"/>
               <speciesReference species="NADPH" stoichiometry="1"/>
            </listOfReactants>
            <listOfProducts>
               <speciesReference species="_3R__3_hydroxy_cis_dodec_5_enoyl__acyl_carrier_protein_" stoichiometry="1"/>
               <speciesReference species="NADP_" stoichiometry="1"/>
            </listOfProducts>
         </reaction>
         <reaction id="R_0362" name="R-0362" reversible="true">
            <listOfReactants>
               <speciesReference species="3_oxo_cis_tetradec_7_enoyl__acyl_carrier_protein_" stoichiometry="1"/>
               <speciesReference species="H_" stoichiometry="1"/>
               <speciesReference species="NADPH" stoichiometry="1"/>
            </listOfReactants>
            <listOfProducts>
               <speciesReference species="_3R__3_hydroxy_cis_tetradec_7_enoyl__acyl_carrier_protein_" stoichiometry="1"/>
               <speciesReference species="NADP_" stoichiometry="1"/>
            </listOfProducts>
         </reaction>
         <reaction id="R_0363" name="R-0363" reversible="true">
            <listOfReactants>
               <speciesReference species="3_oxo_cis_hexadec_9_enoyl__acyl_carrier_protein_" stoichiometry="1"/>
               <speciesReference species="H_" stoichiometry="1"/>
               <speciesReference species="NADPH" stoichiometry="1"/>
            </listOfReactants>
            <listOfProducts>
               <speciesReference species="_3R__3_hydroxy_cis_hexadec_9_enoyl__acyl_carrier_protein_" stoichiometry="1"/>
               <speciesReference species="NADP_" stoichiometry="1"/>
            </listOfProducts>
         </reaction>
         <reaction id="R_0364" name="R-0364" reversible="true">
            <listOfReactants>
               <speciesReference species="3_oxo_cis_octadec_11_enoyl__acyl_carrier_protein_" stoichiometry="1"/>
               <speciesReference species="H_" stoichiometry="1"/>
               <speciesReference species="NADPH" stoichiometry="1"/>
            </listOfReactants>
            <listOfProducts>
               <speciesReference species="_3R__3_hydroxy_cis_octadec_11_enoyl__acyl_carrier_protein_" stoichiometry="1"/>
               <speciesReference species="NADP_" stoichiometry="1"/>
            </listOfProducts>
         </reaction>
         <reaction id="R_0365" name="R-0365" reversible="true">
            <listOfReactants>
               <speciesReference species="_3R__3_hydroxydecanoyl__acyl_carrier_protein_" stoichiometry="1"/>
            </listOfReactants>
            <listOfProducts>
               <speciesReference species="H2O" stoichiometry="1"/>
               <speciesReference species="trans_dec_2_enoyl__acyl_carrier_protein_" stoichiometry="1"/>
            </listOfProducts>
         </reaction>
         <reaction id="R_0366" name="R-0366" reversible="true">
            <listOfReactants>
               <speciesReference species="trans_dec_2_enoyl__acyl_carrier_protein_" stoichiometry="1"/>
            </listOfReactants>
            <listOfProducts>
               <speciesReference species="cis_dec_3_enoyl__acyl_carrier_protein_" stoichiometry="1"/>
            </listOfProducts>
         </reaction>
         <reaction id="R_0367" name="R-0367" reversible="true">
            <listOfReactants>
               <speciesReference species="_3R__3_hydroxybutanoyl__acyl_carrier_protein_" stoichiometry="1"/>
            </listOfReactants>
            <listOfProducts>
               <speciesReference species="H2O" stoichiometry="1"/>
               <speciesReference species="crotonyl__acyl_carrier_protein_" stoichiometry="1"/>
            </listOfProducts>
         </reaction>
         <reaction id="R_0368" name="R-0368" reversible="true">
            <listOfReactants>
               <speciesReference species="_3R__3_hydroxyhexanoyl__acyl_carrier_protein_" stoichiometry="1"/>
            </listOfReactants>
            <listOfProducts>
               <speciesReference species="H2O" stoichiometry="1"/>
               <speciesReference species="trans_hex_2_enoyl__acyl_carrier_protein_" stoichiometry="1"/>
            </listOfProducts>
         </reaction>
         <reaction id="R_0369" name="R-0369" reversible="true">
            <listOfReactants>
               <speciesReference species="_3R__3_hydroxyoctanoyl__acyl_carrier_protein_" stoichiometry="1"/>
            </listOfReactants>
            <listOfProducts>
               <speciesReference species="H2O" stoichiometry="1"/>
               <speciesReference species="trans_oct_2_enoyl__acyl_carrier_protein_" stoichiometry="1"/>
            </listOfProducts>
         </reaction>
         <reaction id="R_0370" name="R-0370" reversible="true">
            <listOfReactants>
               <speciesReference species="_3R__3_hydroxydodecanoyl__acyl_carrier_protein_" stoichiometry="1"/>
            </listOfReactants>
            <listOfProducts>
               <speciesReference species="H2O" stoichiometry="1"/>
               <speciesReference species="trans_dodec_2_enoyl__acyl_carrier_protein_" stoichiometry="1"/>
            </listOfProducts>
         </reaction>
         <reaction id="R_0371" name="R-0371" reversible="true">
            <listOfReactants>
               <speciesReference species="_3R__3_hydroxytetradecanoyl__acyl_carrier_protein_" stoichiometry="1"/>
            </listOfReactants>
            <listOfProducts>
               <speciesReference species="H2O" stoichiometry="1"/>
               <speciesReference species="trans_tetradec_2_enoyl__acyl_carrier_protein_" stoichiometry="1"/>
            </listOfProducts>
         </reaction>
         <reaction id="R_0372" name="R-0372" reversible="true">
            <listOfReactants>
               <speciesReference species="_3R__3_hydroxyhexadecanoyl__acyl_carrier_protein_" stoichiometry="1"/>
            </listOfReactants>
            <listOfProducts>
               <speciesReference species="H2O" stoichiometry="1"/>
               <speciesReference species="trans_hexadec_2_enoyl__acyl_carrier_protein_" stoichiometry="1"/>
            </listOfProducts>
         </reaction>
         <reaction id="R_0373" name="R-0373" reversible="true">
            <listOfReactants>
               <speciesReference species="_3R__3_hydroxyoctadecanoyl__acyl_carrier_protein_" stoichiometry="1"/>
            </listOfReactants>
            <listOfProducts>
               <speciesReference species="H2O" stoichiometry="1"/>
               <speciesReference species="trans_octadec_2_enoyl__acyl_carrier_protein_" stoichiometry="1"/>
            </listOfProducts>
         </reaction>
         <reaction id="R_0374" name="R-0374" reversible="true">
            <listOfReactants>
               <speciesReference species="_3R__3_hydroxy_cis_dodec_5_enoyl__acyl_carrier_protein_" stoichiometry="1"/>
            </listOfReactants>
            <listOfProducts>
               <speciesReference species="H2O" stoichiometry="1"/>
               <speciesReference species="trans_3_cis_5_dodecenoyl__acyl_carrier_protein_" stoichiometry="1"/>
            </listOfProducts>
         </reaction>
         <reaction id="R_0375" name="R-0375" reversible="true">
            <listOfReactants>
               <speciesReference species="_3R__3_hydroxy_cis_tetradec_7_enoyl__acyl_carrier_protein_" stoichiometry="1"/>
            </listOfReactants>
            <listOfProducts>
               <speciesReference species="H2O" stoichiometry="1"/>
               <speciesReference species="trans_3_cis_7_tetradecenoyl__acyl_carrier_protein_" stoichiometry="1"/>
            </listOfProducts>
         </reaction>
         <reaction id="R_0376" name="R-0376" reversible="true">
            <listOfReactants>
               <speciesReference species="_3R__3_hydroxy_cis_hexadec_9_enoyl__acyl_carrier_protein_" stoichiometry="1"/>
            </listOfReactants>
            <listOfProducts>
               <speciesReference species="H2O" stoichiometry="1"/>
               <speciesReference species="trans_3_cis_9_hexadecenoyl__acyl_carrier_protein_" stoichiometry="1"/>
            </listOfProducts>
         </reaction>
         <reaction id="R_0377" name="R-0377" reversible="true">
            <listOfReactants>
               <speciesReference species="_3R__3_hydroxy_cis_octadec_11_enoyl__acyl_carrier_protein_" stoichiometry="1"/>
            </listOfReactants>
            <listOfProducts>
               <speciesReference species="H2O" stoichiometry="1"/>
               <speciesReference species="trans_3_cis_11_octadecenoyl__acyl_carrier_protein_" stoichiometry="1"/>
            </listOfProducts>
         </reaction>
         <reaction id="R_0378" name="R-0378" reversible="false">
            <listOfReactants>
               <speciesReference species="crotonyl__acyl_carrier_protein_" stoichiometry="1"/>
               <speciesReference species="H_" stoichiometry="1"/>
               <speciesReference species="NADPH" stoichiometry="1"/>
            </listOfReactants>
            <listOfProducts>
               <speciesReference species="butyryl__acyl_carrier_protein_" stoichiometry="1"/>
               <speciesReference species="NADP_" stoichiometry="1"/>
            </listOfProducts>
         </reaction>
         <reaction id="R_0379" name="R-0379" reversible="false">
            <listOfReactants>
               <speciesReference species="H_" stoichiometry="1"/>
               <speciesReference species="NADPH" stoichiometry="1"/>
               <speciesReference species="trans_hex_2_enoyl__acyl_carrier_protein_" stoichiometry="1"/>
            </listOfReactants>
            <listOfProducts>
               <speciesReference species="hexanoyl__acyl_carrier_protein_" stoichiometry="1"/>
               <speciesReference species="NADP_" stoichiometry="1"/>
            </listOfProducts>
         </reaction>
         <reaction id="R_0380" name="R-0380" reversible="false">
            <listOfReactants>
               <speciesReference species="H_" stoichiometry="1"/>
               <speciesReference species="NADPH" stoichiometry="1"/>
               <speciesReference species="trans_oct_2_enoyl__acyl_carrier_protein_" stoichiometry="1"/>
            </listOfReactants>
            <listOfProducts>
               <speciesReference species="NADP_" stoichiometry="1"/>
               <speciesReference species="octanoyl__acyl_carrier_protein_" stoichiometry="1"/>
            </listOfProducts>
         </reaction>
         <reaction id="R_0381" name="R-0381" reversible="false">
            <listOfReactants>
               <speciesReference species="H_" stoichiometry="1"/>
               <speciesReference species="NADPH" stoichiometry="1"/>
               <speciesReference species="trans_dec_2_enoyl__acyl_carrier_protein_" stoichiometry="1"/>
            </listOfReactants>
            <listOfProducts>
               <speciesReference species="decanoyl__acyl_carrier_protein_" stoichiometry="1"/>
               <speciesReference species="NADP_" stoichiometry="1"/>
            </listOfProducts>
         </reaction>
         <reaction id="R_0382" name="R-0382" reversible="false">
            <listOfReactants>
               <speciesReference species="H_" stoichiometry="1"/>
               <speciesReference species="NADPH" stoichiometry="1"/>
               <speciesReference species="trans_dodec_2_enoyl__acyl_carrier_protein_" stoichiometry="1"/>
            </listOfReactants>
            <listOfProducts>
               <speciesReference species="dodecanoyl__acyl_carrier_protein_" stoichiometry="1"/>
               <speciesReference species="NADP_" stoichiometry="1"/>
            </listOfProducts>
         </reaction>
         <reaction id="R_0383" name="R-0383" reversible="false">
            <listOfReactants>
               <speciesReference species="H_" stoichiometry="1"/>
               <speciesReference species="NADPH" stoichiometry="1"/>
               <speciesReference species="trans_tetradec_2_enoyl__acyl_carrier_protein_" stoichiometry="1"/>
            </listOfReactants>
            <listOfProducts>
               <speciesReference species="NADP_" stoichiometry="1"/>
               <speciesReference species="tetradecanoyl__acyl_carrier_protein_" stoichiometry="1"/>
            </listOfProducts>
         </reaction>
         <reaction id="R_0384" name="R-0384" reversible="false">
            <listOfReactants>
               <speciesReference species="H_" stoichiometry="1"/>
               <speciesReference species="NADPH" stoichiometry="1"/>
               <speciesReference species="trans_hexadec_2_enoyl__acyl_carrier_protein_" stoichiometry="1"/>
            </listOfReactants>
            <listOfProducts>
               <speciesReference species="hexadecanoyl__acyl_carrier_protein_" stoichiometry="1"/>
               <speciesReference species="NADP_" stoichiometry="1"/>
            </listOfProducts>
         </reaction>
         <reaction id="R_0385" name="R-0385" reversible="false">
            <listOfReactants>
               <speciesReference species="H_" stoichiometry="1"/>
               <speciesReference species="NADPH" stoichiometry="1"/>
               <speciesReference species="trans_octadec_2_enoyl__acyl_carrier_protein_" stoichiometry="1"/>
            </listOfReactants>
            <listOfProducts>
               <speciesReference species="NADP_" stoichiometry="1"/>
               <speciesReference species="octadecanoyl__acyl_carrier_protein_" stoichiometry="1"/>
            </listOfProducts>
         </reaction>
         <reaction id="R_0386" name="R-0386" reversible="false">
            <listOfReactants>
               <speciesReference species="H_" stoichiometry="1"/>
               <speciesReference species="NADPH" stoichiometry="1"/>
               <speciesReference species="trans_3_cis_5_dodecenoyl__acyl_carrier_protein_" stoichiometry="1"/>
            </listOfReactants>
            <listOfProducts>
               <speciesReference species="cis_dodec_5_enoyl__acyl_carrier_protein_" stoichiometry="1"/>
               <speciesReference species="NADP_" stoichiometry="1"/>
            </listOfProducts>
         </reaction>
         <reaction id="R_0387" name="R-0387" reversible="false">
            <listOfReactants>
               <speciesReference species="H_" stoichiometry="1"/>
               <speciesReference species="NADPH" stoichiometry="1"/>
               <speciesReference species="trans_3_cis_7_tetradecenoyl__acyl_carrier_protein_" stoichiometry="1"/>
            </listOfReactants>
            <listOfProducts>
               <speciesReference species="cis_tetradec_7_enoyl__acyl_carrier_protein_" stoichiometry="1"/>
               <speciesReference species="NADP_" stoichiometry="1"/>
            </listOfProducts>
         </reaction>
         <reaction id="R_0388" name="R-0388" reversible="false">
            <listOfReactants>
               <speciesReference species="H_" stoichiometry="1"/>
               <speciesReference species="NADPH" stoichiometry="1"/>
               <speciesReference species="trans_3_cis_9_hexadecenoyl__acyl_carrier_protein_" stoichiometry="1"/>
            </listOfReactants>
            <listOfProducts>
               <speciesReference species="hexadec_9_enoyl__acyl_carrier_protein_" stoichiometry="1"/>
               <speciesReference species="NADP_" stoichiometry="1"/>
            </listOfProducts>
         </reaction>
         <reaction id="R_0389" name="R-0389" reversible="false">
            <listOfReactants>
               <speciesReference species="H_" stoichiometry="1"/>
               <speciesReference species="NADPH" stoichiometry="1"/>
               <speciesReference species="trans_3_cis_11_octadecenoyl__acyl_carrier_protein_" stoichiometry="1"/>
            </listOfReactants>
            <listOfProducts>
               <speciesReference species="NADP_" stoichiometry="1"/>
               <speciesReference species="octadec_9_enoyl__acyl_carrier_protein_" stoichiometry="1"/>
            </listOfProducts>
         </reaction>
         <reaction id="R_0390" name="R-0390" reversible="false">
            <listOfReactants>
               <speciesReference species="H2O" stoichiometry="1"/>
               <speciesReference species="L_glutamine" stoichiometry="1"/>
            </listOfReactants>
            <listOfProducts>
               <speciesReference species="L_glutamate" stoichiometry="1"/>
               <speciesReference species="NH3" stoichiometry="1"/>
            </listOfProducts>
         </reaction>
         <reaction id="R_0391" name="R-0391" reversible="false">
            <listOfReactants>
               <speciesReference species="D_fructose_6_phosphate" stoichiometry="1"/>
               <speciesReference species="L_glutamine" stoichiometry="1"/>
            </listOfReactants>
            <listOfProducts>
               <speciesReference species="D_glucosamine_6_phosphate" stoichiometry="1"/>
               <speciesReference species="L_glutamate" stoichiometry="1"/>
            </listOfProducts>
         </reaction>
         <reaction id="R_0392" name="R-0392" reversible="true">
            <listOfReactants>
               <speciesReference species="L_glutamate" stoichiometry="1"/>
            </listOfReactants>
            <listOfProducts>
               <speciesReference species="D_glutamate" stoichiometry="1"/>
            </listOfProducts>
         </reaction>
         <reaction id="R_0393" name="R-0393" reversible="true">
            <listOfReactants>
               <speciesReference species="2_oxoglutarate" stoichiometry="1"/>
               <speciesReference species="L_aspartate" stoichiometry="1"/>
            </listOfReactants>
            <listOfProducts>
               <speciesReference species="L_glutamate" stoichiometry="1"/>
               <speciesReference species="oxaloacetate" stoichiometry="1"/>
            </listOfProducts>
         </reaction>
         <reaction id="R_0394" name="R-0394" reversible="false">
            <listOfReactants>
               <speciesReference species="H2O" stoichiometry="1"/>
               <speciesReference species="ATP" stoichiometry="1"/>
               <speciesReference species="L_glutamine" stoichiometry="1"/>
               <speciesReference species="XMP" stoichiometry="1"/>
            </listOfReactants>
            <listOfProducts>
               <speciesReference species="AMP" stoichiometry="1"/>
               <speciesReference species="diphosphate" stoichiometry="1"/>
               <speciesReference species="GMP" stoichiometry="1"/>
               <speciesReference species="L_glutamate" stoichiometry="1"/>
            </listOfProducts>
         </reaction>
         <reaction id="R_0395" name="R-0395" reversible="false">
            <listOfReactants>
               <speciesReference species="ATP" stoichiometry="1"/>
               <speciesReference species="NH3" stoichiometry="1"/>
               <speciesReference species="XMP" stoichiometry="1"/>
            </listOfReactants>
            <listOfProducts>
               <speciesReference species="AMP" stoichiometry="1"/>
               <speciesReference species="diphosphate" stoichiometry="1"/>
               <speciesReference species="GMP" stoichiometry="1"/>
            </listOfProducts>
         </reaction>
         <reaction id="R_0396" name="R-0396" reversible="false">
            <listOfReactants>
               <speciesReference species="tRNA_Glu_" stoichiometry="1"/>
               <speciesReference species="ATP" stoichiometry="1"/>
               <speciesReference species="L_glutamate" stoichiometry="1"/>
            </listOfReactants>
            <listOfProducts>
               <speciesReference species="AMP" stoichiometry="1"/>
               <speciesReference species="diphosphate" stoichiometry="1"/>
               <speciesReference species="L_glutamyl_tRNA_Glu_" stoichiometry="1"/>
            </listOfProducts>
         </reaction>
         <reaction id="R_0397" name="R-0397" reversible="false">
            <listOfReactants>
               <speciesReference species="ATP" stoichiometry="1"/>
               <speciesReference species="L_glutamate" stoichiometry="1"/>
               <speciesReference species="NH3" stoichiometry="1"/>
            </listOfReactants>
            <listOfProducts>
               <speciesReference species="phosphate" stoichiometry="1"/>
               <speciesReference species="ADP" stoichiometry="1"/>
               <speciesReference species="L_glutamine" stoichiometry="1"/>
            </listOfProducts>
         </reaction>
         <reaction id="R_0398" name="R-0398" reversible="true">
            <listOfReactants>
               <speciesReference species="ATP" stoichiometry="1"/>
               <speciesReference species="L_cysteine" stoichiometry="1"/>
               <speciesReference species="L_glutamate" stoichiometry="1"/>
            </listOfReactants>
            <listOfProducts>
               <speciesReference species="phosphate" stoichiometry="1"/>
               <speciesReference species="ADP" stoichiometry="1"/>
               <speciesReference species="gamma_L_glutamyl_L_cysteine" stoichiometry="1"/>
            </listOfProducts>
         </reaction>
         <reaction id="R_0399" name="R-0399" reversible="true">
            <listOfReactants>
               <speciesReference species="ATP" stoichiometry="1"/>
               <speciesReference species="gamma_L_glutamyl_L_cysteine" stoichiometry="1"/>
               <speciesReference species="glycine" stoichiometry="1"/>
            </listOfReactants>
            <listOfProducts>
               <speciesReference species="phosphate" stoichiometry="1"/>
               <speciesReference species="ADP" stoichiometry="1"/>
               <speciesReference species="glutathione" stoichiometry="1"/>
            </listOfProducts>
         </reaction>
         <reaction id="R_0400" name="R-0400" reversible="false">
            <listOfReactants>
               <speciesReference species="H2O" stoichiometry="1"/>
               <speciesReference species="ATP" stoichiometry="1"/>
               <speciesReference species="L_glutamine" stoichiometry="1"/>
               <speciesReference species="nicotinate_adenine_dinucleotide" stoichiometry="1"/>
            </listOfReactants>
            <listOfProducts>
               <speciesReference species="AMP" stoichiometry="1"/>
               <speciesReference species="diphosphate" stoichiometry="1"/>
               <speciesReference species="L_glutamate" stoichiometry="1"/>
               <speciesReference species="NAD_" stoichiometry="1"/>
            </listOfProducts>
         </reaction>
         <reaction id="R_0401" name="R-0401" reversible="true">
            <listOfReactants>
               <speciesReference species="H2O" stoichiometry="1"/>
               <speciesReference species="5_phosphoribosyl_1_pyrophosphate" stoichiometry="1"/>
               <speciesReference species="L_glutamine" stoichiometry="1"/>
            </listOfReactants>
            <listOfProducts>
               <speciesReference species="5_phospho_beta_D_ribosylamine" stoichiometry="1"/>
               <speciesReference species="diphosphate" stoichiometry="1"/>
               <speciesReference species="L_glutamate" stoichiometry="1"/>
            </listOfProducts>
         </reaction>
         <reaction id="R_0402" name="R-0402" reversible="true">
            <listOfReactants>
               <speciesReference species="2_oxoglutarate" stoichiometry="1"/>
               <speciesReference species="H_" stoichiometry="1"/>
               <speciesReference species="NADPH" stoichiometry="1"/>
               <speciesReference species="NH3" stoichiometry="1"/>
            </listOfReactants>
            <listOfProducts>
               <speciesReference species="H2O" stoichiometry="1"/>
               <speciesReference species="L_glutamate" stoichiometry="1"/>
               <speciesReference species="NADP_" stoichiometry="1"/>
            </listOfProducts>
         </reaction>
         <reaction id="R_0403" name="R-0403" reversible="false">
            <listOfReactants>
               <speciesReference species="2_oxoglutarate" stoichiometry="1"/>
               <speciesReference species="H_" stoichiometry="1"/>
               <speciesReference species="L_glutamine" stoichiometry="1"/>
               <speciesReference species="NADPH" stoichiometry="1"/>
            </listOfReactants>
            <listOfProducts>
               <speciesReference species="L_glutamate" stoichiometry="2"/>
               <speciesReference species="NADP_" stoichiometry="1"/>
            </listOfProducts>
         </reaction>
         <reaction id="R_0404" name="R-0404" reversible="true">
            <listOfReactants>
               <speciesReference species="H2O" stoichiometry="1"/>
               <speciesReference species="ATP" stoichiometry="2"/>
               <speciesReference species="H_" stoichiometry="1"/>
               <speciesReference species="HCO3_" stoichiometry="1"/>
               <speciesReference species="L_glutamine" stoichiometry="1"/>
            </listOfReactants>
            <listOfProducts>
               <speciesReference species="phosphate" stoichiometry="1"/>
               <speciesReference species="ADP" stoichiometry="2"/>
               <speciesReference species="carbamoyl_phosphate" stoichiometry="1"/>
               <speciesReference species="L_glutamate" stoichiometry="1"/>
            </listOfProducts>
         </reaction>
         <reaction id="R_0405" name="R-0405" reversible="true">
            <listOfReactants>
               <speciesReference species="H2S" stoichiometry="1"/>
               <speciesReference species="O_acetyl_L_serine" stoichiometry="1"/>
            </listOfReactants>
            <listOfProducts>
               <speciesReference species="acetate" stoichiometry="1"/>
               <speciesReference species="L_cysteine" stoichiometry="1"/>
            </listOfProducts>
         </reaction>
         <reaction id="R_0406" name="R-0406" reversible="true">
            <listOfReactants>
               <speciesReference species="acetyl_CoA" stoichiometry="1"/>
               <speciesReference species="L_serine" stoichiometry="1"/>
            </listOfReactants>
            <listOfProducts>
               <speciesReference species="CoA" stoichiometry="1"/>
               <speciesReference species="O_acetyl_L_serine" stoichiometry="1"/>
            </listOfProducts>
         </reaction>
         <reaction id="R_0407" name="R-0407" reversible="true">
            <listOfReactants>
               <speciesReference species="H2O" stoichiometry="1"/>
               <speciesReference species="D_cysteine" stoichiometry="1"/>
            </listOfReactants>
            <listOfProducts>
               <speciesReference species="H2S" stoichiometry="1"/>
               <speciesReference species="NH3" stoichiometry="1"/>
               <speciesReference species="pyruvate" stoichiometry="1"/>
            </listOfProducts>
         </reaction>
         <reaction id="R_0408" name="R-0408" reversible="false">
            <listOfReactants>
               <speciesReference species="tRNA_Cys_" stoichiometry="1"/>
               <speciesReference species="ATP" stoichiometry="1"/>
               <speciesReference species="L_cysteine" stoichiometry="1"/>
            </listOfReactants>
            <listOfProducts>
               <speciesReference species="AMP" stoichiometry="1"/>
               <speciesReference species="diphosphate" stoichiometry="1"/>
               <speciesReference species="L_cysteinyl_tRNA_Cys_" stoichiometry="1"/>
            </listOfProducts>
         </reaction>
         <reaction id="R_0409" name="R-0409" reversible="false">
            <listOfReactants>
               <speciesReference species="3_mercaptopyruvate" stoichiometry="1"/>
               <speciesReference species="cyanide" stoichiometry="1"/>
            </listOfReactants>
            <listOfProducts>
               <speciesReference species="pyruvate" stoichiometry="1"/>
               <speciesReference species="thiocyanate" stoichiometry="1"/>
            </listOfProducts>
         </reaction>
         <reaction id="R_0410" name="R-0410" reversible="false">
            <listOfReactants>
               <speciesReference species="_S__1_pyrroline_5_carboxylate" stoichiometry="1"/>
               <speciesReference species="H_" stoichiometry="1"/>
               <speciesReference species="NADPH" stoichiometry="1"/>
            </listOfReactants>
            <listOfProducts>
               <speciesReference species="L_proline" stoichiometry="1"/>
               <speciesReference species="NADP_" stoichiometry="1"/>
            </listOfProducts>
         </reaction>
         <reaction id="R_0411" name="R-0411" reversible="false">
            <listOfReactants>
               <speciesReference species="FAD" stoichiometry="1"/>
               <speciesReference species="L_proline" stoichiometry="1"/>
            </listOfReactants>
            <listOfProducts>
               <speciesReference species="_S__1_pyrroline_5_carboxylate" stoichiometry="1"/>
               <speciesReference species="FADH2" stoichiometry="1"/>
            </listOfProducts>
         </reaction>
         <reaction id="R_0412" name="R-0412" reversible="false">
            <listOfReactants>
               <speciesReference species="H2O" stoichiometry="2"/>
               <speciesReference species="_S__1_pyrroline_5_carboxylate" stoichiometry="1"/>
               <speciesReference species="NAD_" stoichiometry="1"/>
            </listOfReactants>
            <listOfProducts>
               <speciesReference species="H_" stoichiometry="1"/>
               <speciesReference species="L_glutamate" stoichiometry="1"/>
               <speciesReference species="NADH" stoichiometry="1"/>
            </listOfProducts>
         </reaction>
         <reaction id="R_0413" name="R-0413" reversible="false">
            <listOfReactants>
               <speciesReference species="L_ornithine" stoichiometry="1"/>
            </listOfReactants>
            <listOfProducts>
               <speciesReference species="L_proline" stoichiometry="1"/>
               <speciesReference species="NH3" stoichiometry="1"/>
            </listOfProducts>
         </reaction>
         <reaction id="R_0414" name="R-0414" reversible="true">
            <listOfReactants>
               <speciesReference species="H2O" stoichiometry="1"/>
               <speciesReference species="L_arginine" stoichiometry="1"/>
            </listOfReactants>
            <listOfProducts>
               <speciesReference species="L_ornithine" stoichiometry="1"/>
               <speciesReference species="urea" stoichiometry="1"/>
            </listOfProducts>
         </reaction>
         <reaction id="R_0415" name="R-0415" reversible="true">
            <listOfReactants>
               <speciesReference species="carbamoyl_phosphate" stoichiometry="1"/>
               <speciesReference species="L_ornithine" stoichiometry="1"/>
            </listOfReactants>
            <listOfProducts>
               <speciesReference species="phosphate" stoichiometry="1"/>
               <speciesReference species="L_citrulline" stoichiometry="1"/>
            </listOfProducts>
         </reaction>
         <reaction id="R_0416" name="R-0416" reversible="false">
            <listOfReactants>
               <speciesReference species="tRNA_Pro_" stoichiometry="1"/>
               <speciesReference species="ATP" stoichiometry="1"/>
               <speciesReference species="L_proline" stoichiometry="1"/>
            </listOfReactants>
            <listOfProducts>
               <speciesReference species="AMP" stoichiometry="1"/>
               <speciesReference species="diphosphate" stoichiometry="1"/>
               <speciesReference species="L_prolyl_tRNA_Pro_" stoichiometry="1"/>
            </listOfProducts>
         </reaction>
         <reaction id="R_0417" name="R-0417" reversible="false">
            <listOfReactants>
               <speciesReference species="tRNA_Arg_" stoichiometry="1"/>
               <speciesReference species="ATP" stoichiometry="1"/>
               <speciesReference species="L_arginine" stoichiometry="1"/>
            </listOfReactants>
            <listOfProducts>
               <speciesReference species="AMP" stoichiometry="1"/>
               <speciesReference species="diphosphate" stoichiometry="1"/>
               <speciesReference species="L_arginyl_tRNA_Arg_" stoichiometry="1"/>
            </listOfProducts>
         </reaction>
         <reaction id="R_0418" name="R-0418" reversible="false">
            <listOfReactants>
               <speciesReference species="H_" stoichiometry="1"/>
               <speciesReference species="NADPH" stoichiometry="1"/>
               <speciesReference species="UDP_N_acetyl_3_O__1_carboxyvinyl__D_glucosamine" stoichiometry="1"/>
            </listOfReactants>
            <listOfProducts>
               <speciesReference species="NADP_" stoichiometry="1"/>
               <speciesReference species="UDP_N_acetylmuramate" stoichiometry="1"/>
            </listOfProducts>
         </reaction>
         <reaction id="R_0419" name="R-0419" reversible="false">
            <listOfReactants>
               <speciesReference species="H2O" stoichiometry="1"/>
               <speciesReference species="N_acetyl_D_glucosamine_6_phosphate" stoichiometry="1"/>
            </listOfReactants>
            <listOfProducts>
               <speciesReference species="acetate" stoichiometry="1"/>
               <speciesReference species="D_glucosamine_6_phosphate" stoichiometry="1"/>
            </listOfProducts>
         </reaction>
         <reaction id="R_0420" name="R-0420" reversible="true">
            <listOfReactants>
               <speciesReference species="phosphoenolpyruvate" stoichiometry="1"/>
               <speciesReference species="UDP_N_acetyl_D_glucosamine" stoichiometry="1"/>
            </listOfReactants>
            <listOfProducts>
               <speciesReference species="phosphate" stoichiometry="1"/>
               <speciesReference species="UDP_N_acetyl_3_O__1_carboxyvinyl__D_glucosamine" stoichiometry="1"/>
            </listOfProducts>
         </reaction>
         <reaction id="R_0421" name="R-0421" reversible="true">
            <listOfReactants>
               <speciesReference species="H2O" stoichiometry="1"/>
               <speciesReference species="GlcNAc_1_6_anhMurNAc" stoichiometry="1"/>
            </listOfReactants>
            <listOfProducts>
               <speciesReference species="1_6_anhydro_N_acetylmuramate" stoichiometry="1"/>
               <speciesReference species="N_acetyl_D_glucosamine" stoichiometry="1"/>
            </listOfProducts>
         </reaction>
         <reaction id="R_0422" name="R-0422" reversible="false">
            <listOfReactants>
               <speciesReference species="N_acetyl_glucosamine_1_phosphate" stoichiometry="1"/>
               <speciesReference species="UTP" stoichiometry="1"/>
            </listOfReactants>
            <listOfProducts>
               <speciesReference species="diphosphate" stoichiometry="1"/>
               <speciesReference species="UDP_N_acetyl_D_glucosamine" stoichiometry="1"/>
            </listOfProducts>
         </reaction>
         <reaction id="R_0423" name="R-0423" reversible="false">
            <listOfReactants>
               <speciesReference species="acetyl_CoA" stoichiometry="1"/>
               <speciesReference species="D_glucosamine_1_phosphate" stoichiometry="1"/>
            </listOfReactants>
            <listOfProducts>
               <speciesReference species="CoA" stoichiometry="1"/>
               <speciesReference species="N_acetyl_glucosamine_1_phosphate" stoichiometry="1"/>
            </listOfProducts>
         </reaction>
         <reaction id="R_0424" name="R-0424" reversible="true">
            <listOfReactants>
               <speciesReference species="D_glucosamine_1_phosphate" stoichiometry="1"/>
            </listOfReactants>
            <listOfProducts>
               <speciesReference species="D_glucosamine_6_phosphate" stoichiometry="1"/>
            </listOfProducts>
         </reaction>
         <reaction id="R_0425" name="R-0425" reversible="false">
            <listOfReactants>
               <speciesReference species="L_aspartate" stoichiometry="1"/>
            </listOfReactants>
            <listOfProducts>
               <speciesReference species="fumarate" stoichiometry="1"/>
               <speciesReference species="H_" stoichiometry="1"/>
               <speciesReference species="NH3" stoichiometry="1"/>
            </listOfProducts>
         </reaction>
         <reaction id="R_0426" name="R-0426" reversible="false">
            <listOfReactants>
               <speciesReference species="L_aspartate" stoichiometry="1"/>
               <speciesReference species="O2" stoichiometry="1"/>
            </listOfReactants>
            <listOfProducts>
               <speciesReference species="H2O2" stoichiometry="1"/>
               <speciesReference species="a_iminosuccinate" stoichiometry="1"/>
               <speciesReference species="H_" stoichiometry="1"/>
            </listOfProducts>
         </reaction>
         <reaction id="R_0427" name="R-0427" reversible="false">
            <listOfReactants>
               <speciesReference species="a_iminosuccinate" stoichiometry="1"/>
               <speciesReference species="glycerone_phosphate" stoichiometry="1"/>
            </listOfReactants>
            <listOfProducts>
               <speciesReference species="H2O" stoichiometry="2"/>
               <speciesReference species="phosphate" stoichiometry="1"/>
               <speciesReference species="quinolinate" stoichiometry="1"/>
            </listOfProducts>
         </reaction>
         <reaction id="R_0428" name="R-0428" reversible="false">
            <listOfReactants>
               <speciesReference species="5_phosphoribosyl_1_pyrophosphate" stoichiometry="1"/>
               <speciesReference species="quinolinate" stoichiometry="1"/>
            </listOfReactants>
            <listOfProducts>
               <speciesReference species="CO2" stoichiometry="1"/>
               <speciesReference species="diphosphate" stoichiometry="1"/>
               <speciesReference species="nicotinate_mononucleotide" stoichiometry="1"/>
            </listOfProducts>
         </reaction>
         <reaction id="R_0429" name="R-0429" reversible="false">
            <listOfReactants>
               <speciesReference species="H2O" stoichiometry="1"/>
               <speciesReference species="L_asparagine" stoichiometry="1"/>
            </listOfReactants>
            <listOfProducts>
               <speciesReference species="L_aspartate" stoichiometry="1"/>
               <speciesReference species="NH3" stoichiometry="1"/>
            </listOfProducts>
         </reaction>
         <reaction id="R_0430" name="R-0430" reversible="true">
            <listOfReactants>
               <speciesReference species="L_alanine" stoichiometry="1"/>
            </listOfReactants>
            <listOfProducts>
               <speciesReference species="D_alanine" stoichiometry="1"/>
            </listOfProducts>
         </reaction>
         <reaction id="R_0431" name="R-0431" reversible="false">
            <listOfReactants>
               <speciesReference species="GTP" stoichiometry="1"/>
               <speciesReference species="IMP" stoichiometry="1"/>
               <speciesReference species="L_aspartate" stoichiometry="1"/>
            </listOfReactants>
            <listOfProducts>
               <speciesReference species="phosphate" stoichiometry="1"/>
               <speciesReference species="adenylo_succinate" stoichiometry="1"/>
               <speciesReference species="GDP" stoichiometry="1"/>
            </listOfProducts>
         </reaction>
         <reaction id="R_0432" name="R-0432" reversible="true">
            <listOfReactants>
               <speciesReference species="carbamoyl_phosphate" stoichiometry="1"/>
               <speciesReference species="L_aspartate" stoichiometry="1"/>
            </listOfReactants>
            <listOfProducts>
               <speciesReference species="phosphate" stoichiometry="1"/>
               <speciesReference species="N_carbamoyl_L_aspartate" stoichiometry="1"/>
            </listOfProducts>
         </reaction>
         <reaction id="R_0433" name="R-0433" reversible="false">
            <listOfReactants>
               <speciesReference species="ATP" stoichiometry="1"/>
               <speciesReference species="L_aspartate" stoichiometry="1"/>
               <speciesReference species="L_citrulline" stoichiometry="1"/>
            </listOfReactants>
            <listOfProducts>
               <speciesReference species="AMP" stoichiometry="1"/>
               <speciesReference species="diphosphate" stoichiometry="1"/>
               <speciesReference species="L_arginino_succinate" stoichiometry="1"/>
            </listOfProducts>
         </reaction>
         <reaction id="R_0434" name="R-0434" reversible="false">
            <listOfReactants>
               <speciesReference species="tRNA_Asp_" stoichiometry="1"/>
               <speciesReference species="ATP" stoichiometry="1"/>
               <speciesReference species="L_aspartate" stoichiometry="1"/>
            </listOfReactants>
            <listOfProducts>
               <speciesReference species="AMP" stoichiometry="1"/>
               <speciesReference species="diphosphate" stoichiometry="1"/>
               <speciesReference species="L_aspartyl_tRNA_Asp_" stoichiometry="1"/>
            </listOfProducts>
         </reaction>
         <reaction id="R_0435" name="R-0435" reversible="false">
            <listOfReactants>
               <speciesReference species="H2O" stoichiometry="1"/>
               <speciesReference species="ATP" stoichiometry="1"/>
               <speciesReference species="L_aspartate" stoichiometry="1"/>
               <speciesReference species="L_glutamine" stoichiometry="1"/>
            </listOfReactants>
            <listOfProducts>
               <speciesReference species="AMP" stoichiometry="1"/>
               <speciesReference species="diphosphate" stoichiometry="1"/>
               <speciesReference species="L_asparagine" stoichiometry="1"/>
               <speciesReference species="L_glutamate" stoichiometry="1"/>
            </listOfProducts>
         </reaction>
         <reaction id="R_0436" name="R-0436" reversible="false">
            <listOfReactants>
               <speciesReference species="tRNA_Ala_" stoichiometry="1"/>
               <speciesReference species="ATP" stoichiometry="1"/>
               <speciesReference species="L_alanine" stoichiometry="1"/>
            </listOfReactants>
            <listOfProducts>
               <speciesReference species="AMP" stoichiometry="1"/>
               <speciesReference species="diphosphate" stoichiometry="1"/>
               <speciesReference species="L_alanyl_tRNA_Ala_" stoichiometry="1"/>
            </listOfProducts>
         </reaction>
         <reaction id="R_0437" name="R-0437" reversible="true">
            <listOfReactants>
               <speciesReference species="L_arginino_succinate" stoichiometry="1"/>
            </listOfReactants>
            <listOfProducts>
               <speciesReference species="fumarate" stoichiometry="1"/>
               <speciesReference species="L_arginine" stoichiometry="1"/>
            </listOfProducts>
         </reaction>
         <reaction id="R_0438" name="R-0438" reversible="true">
            <listOfReactants>
               <speciesReference species="adenylo_succinate" stoichiometry="1"/>
            </listOfReactants>
            <listOfProducts>
               <speciesReference species="AMP" stoichiometry="1"/>
               <speciesReference species="fumarate" stoichiometry="1"/>
            </listOfProducts>
         </reaction>
         <reaction id="R_0439" name="R-0439" reversible="true">
            <listOfReactants>
               <speciesReference species="5__phosphoribosyl_4__N_succinocarboxamide__5_aminoimidazole" stoichiometry="1"/>
            </listOfReactants>
            <listOfProducts>
               <speciesReference species="aminoimidazole_carboxamide_ribonucleotide" stoichiometry="1"/>
               <speciesReference species="fumarate" stoichiometry="1"/>
            </listOfProducts>
         </reaction>
         <reaction id="R_0440" name="R-0440" reversible="false">
            <listOfReactants>
               <speciesReference species="H2O" stoichiometry="1"/>
               <speciesReference species="NADP_" stoichiometry="1"/>
               <speciesReference species="succinate_semialdehyde" stoichiometry="1"/>
            </listOfReactants>
            <listOfProducts>
               <speciesReference species="H_" stoichiometry="1"/>
               <speciesReference species="NADPH" stoichiometry="1"/>
               <speciesReference species="succinate" stoichiometry="1"/>
            </listOfProducts>
         </reaction>
         <reaction id="R_0441" name="R-0441" reversible="false">
            <listOfReactants>
               <speciesReference species="5_phosphoribosyl_1_pyrophosphate" stoichiometry="1"/>
               <speciesReference species="guanine" stoichiometry="1"/>
            </listOfReactants>
            <listOfProducts>
               <speciesReference species="diphosphate" stoichiometry="1"/>
               <speciesReference species="GMP" stoichiometry="1"/>
            </listOfProducts>
         </reaction>
         <reaction id="R_0442" name="R-0442" reversible="false">
            <listOfReactants>
               <speciesReference species="5_phosphoribosyl_1_pyrophosphate" stoichiometry="1"/>
               <speciesReference species="hypoxanthine" stoichiometry="1"/>
            </listOfReactants>
            <listOfProducts>
               <speciesReference species="diphosphate" stoichiometry="1"/>
               <speciesReference species="IMP" stoichiometry="1"/>
            </listOfProducts>
         </reaction>
         <reaction id="R_0443" name="R-0443" reversible="false">
            <listOfReactants>
               <speciesReference species="phosphate" stoichiometry="1"/>
               <speciesReference species="ADP" stoichiometry="1"/>
               <speciesReference species="H__p_" stoichiometry="4"/>
            </listOfReactants>
            <listOfProducts>
               <speciesReference species="H2O" stoichiometry="1"/>
               <speciesReference species="ATP" stoichiometry="1"/>
               <speciesReference species="H_" stoichiometry="4"/>
            </listOfProducts>
         </reaction>
         <reaction id="R_0444" name="R-0444" reversible="false">
            <listOfReactants>
               <speciesReference species="H_" stoichiometry="4"/>
               <speciesReference species="O2" stoichiometry="0.5"/>
               <speciesReference species="reduced_cytochrome_c" stoichiometry="2"/>
            </listOfReactants>
            <listOfProducts>
               <speciesReference species="H2O" stoichiometry="1"/>
               <speciesReference species="oxidized_cytochrome_c" stoichiometry="2"/>
               <speciesReference species="H__p_" stoichiometry="2"/>
            </listOfProducts>
         </reaction>
         <reaction id="R_0445" name="R-0445" reversible="false">
            <listOfReactants>
               <speciesReference species="H_" stoichiometry="4"/>
               <speciesReference species="O2" stoichiometry="0.5"/>
               <speciesReference species="UQH2" stoichiometry="1"/>
            </listOfReactants>
            <listOfProducts>
               <speciesReference species="H2O" stoichiometry="1"/>
               <speciesReference species="UQ" stoichiometry="1"/>
               <speciesReference species="H__p_" stoichiometry="4"/>
            </listOfProducts>
         </reaction>
         <reaction id="R_0446" name="R-0446" reversible="false">
            <listOfReactants>
               <speciesReference species="oxidized_cytochrome_c" stoichiometry="2"/>
               <speciesReference species="UQH2" stoichiometry="1"/>
            </listOfReactants>
            <listOfProducts>
               <speciesReference species="UQ" stoichiometry="1"/>
               <speciesReference species="reduced_cytochrome_c" stoichiometry="2"/>
               <speciesReference species="H__p_" stoichiometry="2"/>
            </listOfProducts>
         </reaction>
         <reaction id="R_0447" name="R-0447" reversible="false">
            <listOfReactants>
               <speciesReference species="UQ" stoichiometry="1"/>
               <speciesReference species="H_" stoichiometry="5"/>
               <speciesReference species="NADH" stoichiometry="1"/>
            </listOfReactants>
            <listOfProducts>
               <speciesReference species="NAD_" stoichiometry="1"/>
               <speciesReference species="UQH2" stoichiometry="1"/>
               <speciesReference species="H__p_" stoichiometry="4"/>
            </listOfProducts>
         </reaction>
         <reaction id="R_0448" name="R-0448" reversible="false">
            <listOfReactants>
               <speciesReference species="NADH" stoichiometry="1"/>
               <speciesReference species="NADP_" stoichiometry="1"/>
               <speciesReference species="H__p_" stoichiometry="1"/>
            </listOfReactants>
            <listOfProducts>
               <speciesReference species="H_" stoichiometry="1"/>
               <speciesReference species="NAD_" stoichiometry="1"/>
               <speciesReference species="NADPH" stoichiometry="1"/>
            </listOfProducts>
         </reaction>
         <reaction id="R_0449" name="R-0449" reversible="true">
            <listOfReactants>
               <speciesReference species="5_phospho_beta_D_ribosylamine" stoichiometry="1"/>
               <speciesReference species="ATP" stoichiometry="1"/>
               <speciesReference species="glycine" stoichiometry="1"/>
            </listOfReactants>
            <listOfProducts>
               <speciesReference species="phosphate" stoichiometry="1"/>
               <speciesReference species="5_phospho_ribosyl_glycineamide" stoichiometry="1"/>
               <speciesReference species="ADP" stoichiometry="1"/>
            </listOfProducts>
         </reaction>
         <reaction id="R_0450" name="R-0450" reversible="true">
            <listOfReactants>
               <speciesReference species="10_formyltetrahydrofolate" stoichiometry="1"/>
               <speciesReference species="5_phospho_ribosyl_glycineamide" stoichiometry="1"/>
            </listOfReactants>
            <listOfProducts>
               <speciesReference species="tetrahydrofolate" stoichiometry="1"/>
               <speciesReference species="5__phosphoribosyl_N_formylglycineamide" stoichiometry="1"/>
            </listOfProducts>
         </reaction>
         <reaction id="R_0451" name="R-0451" reversible="false">
            <listOfReactants>
               <speciesReference species="H2O" stoichiometry="1"/>
               <speciesReference species="5__phosphoribosyl_N_formylglycineamide" stoichiometry="1"/>
               <speciesReference species="ATP" stoichiometry="1"/>
               <speciesReference species="L_glutamine" stoichiometry="1"/>
            </listOfReactants>
            <listOfProducts>
               <speciesReference species="phosphate" stoichiometry="1"/>
               <speciesReference species="5_phosphoribosyl_N_formylglycineamidine" stoichiometry="1"/>
               <speciesReference species="ADP" stoichiometry="1"/>
               <speciesReference species="L_glutamate" stoichiometry="1"/>
            </listOfProducts>
         </reaction>
         <reaction id="R_0452" name="R-0452" reversible="false">
            <listOfReactants>
               <speciesReference species="5_phosphoribosyl_N_formylglycineamidine" stoichiometry="1"/>
               <speciesReference species="ATP" stoichiometry="1"/>
            </listOfReactants>
            <listOfProducts>
               <speciesReference species="phosphate" stoichiometry="1"/>
               <speciesReference species="5_aminoimidazole_ribonucleotide" stoichiometry="1"/>
               <speciesReference species="ADP" stoichiometry="1"/>
            </listOfProducts>
         </reaction>
         <reaction id="R_0453" name="R-0453" reversible="true">
            <listOfReactants>
               <speciesReference species="5_aminoimidazole_ribonucleotide" stoichiometry="1"/>
               <speciesReference species="CO2" stoichiometry="1"/>
            </listOfReactants>
            <listOfProducts>
               <speciesReference species="4_carboxyaminoimidazole_ribonucleotide" stoichiometry="1"/>
            </listOfProducts>
         </reaction>
         <reaction id="R_0454" name="R-0454" reversible="true">
            <listOfReactants>
               <speciesReference species="4_carboxyaminoimidazole_ribonucleotide" stoichiometry="1"/>
               <speciesReference species="ATP" stoichiometry="1"/>
               <speciesReference species="L_aspartate" stoichiometry="1"/>
            </listOfReactants>
            <listOfProducts>
               <speciesReference species="phosphate" stoichiometry="1"/>
               <speciesReference species="5__phosphoribosyl_4__N_succinocarboxamide__5_aminoimidazole" stoichiometry="1"/>
               <speciesReference species="ADP" stoichiometry="1"/>
            </listOfProducts>
         </reaction>
         <reaction id="R_0455" name="R-0455" reversible="true">
            <listOfReactants>
               <speciesReference species="10_formyltetrahydrofolate" stoichiometry="1"/>
               <speciesReference species="aminoimidazole_carboxamide_ribonucleotide" stoichiometry="1"/>
            </listOfReactants>
            <listOfProducts>
               <speciesReference species="tetrahydrofolate" stoichiometry="1"/>
               <speciesReference species="phosphoribosyl_formamido_carboxamide" stoichiometry="1"/>
            </listOfProducts>
         </reaction>
         <reaction id="R_0456" name="R-0456" reversible="true">
            <listOfReactants>
               <speciesReference species="phosphoribosyl_formamido_carboxamide" stoichiometry="1"/>
            </listOfReactants>
            <listOfProducts>
               <speciesReference species="H2O" stoichiometry="1"/>
               <speciesReference species="IMP" stoichiometry="1"/>
            </listOfProducts>
         </reaction>
         <reaction id="R_0457" name="R-0457" reversible="true">
            <listOfReactants>
               <speciesReference species="H2O" stoichiometry="1"/>
               <speciesReference species="IMP" stoichiometry="1"/>
               <speciesReference species="NAD_" stoichiometry="1"/>
            </listOfReactants>
            <listOfProducts>
               <speciesReference species="H_" stoichiometry="1"/>
               <speciesReference species="NADH" stoichiometry="1"/>
               <speciesReference species="XMP" stoichiometry="1"/>
            </listOfProducts>
         </reaction>
         <reaction id="R_0458" name="R-0458" reversible="true">
            <listOfReactants>
               <speciesReference species="ATP" stoichiometry="1"/>
               <speciesReference species="GMP" stoichiometry="1"/>
            </listOfReactants>
            <listOfProducts>
               <speciesReference species="ADP" stoichiometry="1"/>
               <speciesReference species="GDP" stoichiometry="1"/>
            </listOfProducts>
         </reaction>
         <reaction id="R_0459" name="R-0459" reversible="true">
            <listOfReactants>
               <speciesReference species="ATP" stoichiometry="1"/>
               <speciesReference species="dGMP" stoichiometry="1"/>
            </listOfReactants>
            <listOfProducts>
               <speciesReference species="ADP" stoichiometry="1"/>
               <speciesReference species="dGDP" stoichiometry="1"/>
            </listOfProducts>
         </reaction>
         <reaction id="R_0460" name="R-0460" reversible="false">
            <listOfReactants>
               <speciesReference species="ATP" stoichiometry="1"/>
               <speciesReference species="UDP" stoichiometry="1"/>
            </listOfReactants>
            <listOfProducts>
               <speciesReference species="ADP" stoichiometry="1"/>
               <speciesReference species="UTP" stoichiometry="1"/>
            </listOfProducts>
         </reaction>
         <reaction id="R_0461" name="R-0461" reversible="false">
            <listOfReactants>
               <speciesReference species="ATP" stoichiometry="1"/>
               <speciesReference species="CDP" stoichiometry="1"/>
            </listOfReactants>
            <listOfProducts>
               <speciesReference species="ADP" stoichiometry="1"/>
               <speciesReference species="CTP" stoichiometry="1"/>
            </listOfProducts>
         </reaction>
         <reaction id="R_0462" name="R-0462" reversible="false">
            <listOfReactants>
               <speciesReference species="ATP" stoichiometry="1"/>
               <speciesReference species="dUDP" stoichiometry="1"/>
            </listOfReactants>
            <listOfProducts>
               <speciesReference species="ADP" stoichiometry="1"/>
               <speciesReference species="dUTP" stoichiometry="1"/>
            </listOfProducts>
         </reaction>
         <reaction id="R_0463" name="R-0463" reversible="false">
            <listOfReactants>
               <speciesReference species="ATP" stoichiometry="1"/>
               <speciesReference species="dCDP" stoichiometry="1"/>
            </listOfReactants>
            <listOfProducts>
               <speciesReference species="ADP" stoichiometry="1"/>
               <speciesReference species="dCTP" stoichiometry="1"/>
            </listOfProducts>
         </reaction>
         <reaction id="R_0464" name="R-0464" reversible="false">
            <listOfReactants>
               <speciesReference species="ATP" stoichiometry="1"/>
               <speciesReference species="dTDP" stoichiometry="1"/>
            </listOfReactants>
            <listOfProducts>
               <speciesReference species="ADP" stoichiometry="1"/>
               <speciesReference species="dTTP" stoichiometry="1"/>
            </listOfProducts>
         </reaction>
         <reaction id="R_0465" name="R-0465" reversible="false">
            <listOfReactants>
               <speciesReference species="ATP" stoichiometry="1"/>
               <speciesReference species="dADP" stoichiometry="1"/>
            </listOfReactants>
            <listOfProducts>
               <speciesReference species="ADP" stoichiometry="1"/>
               <speciesReference species="dATP" stoichiometry="1"/>
            </listOfProducts>
         </reaction>
         <reaction id="R_0466" name="R-0466" reversible="false">
            <listOfReactants>
               <speciesReference species="ATP" stoichiometry="1"/>
               <speciesReference species="dGDP" stoichiometry="1"/>
            </listOfReactants>
            <listOfProducts>
               <speciesReference species="ADP" stoichiometry="1"/>
               <speciesReference species="dGTP" stoichiometry="1"/>
            </listOfProducts>
         </reaction>
         <reaction id="R_0467" name="R-0467" reversible="false">
            <listOfReactants>
               <speciesReference species="ATP" stoichiometry="1"/>
               <speciesReference species="GDP" stoichiometry="1"/>
            </listOfReactants>
            <listOfProducts>
               <speciesReference species="ADP" stoichiometry="1"/>
               <speciesReference species="GTP" stoichiometry="1"/>
            </listOfProducts>
         </reaction>
         <reaction id="R_0469" name="R-0469" reversible="false">
            <listOfReactants>
               <speciesReference species="H2O" stoichiometry="1"/>
               <speciesReference species="ATP" stoichiometry="1"/>
               <speciesReference species="L_glutamine" stoichiometry="1"/>
               <speciesReference species="UTP" stoichiometry="1"/>
            </listOfReactants>
            <listOfProducts>
               <speciesReference species="phosphate" stoichiometry="1"/>
               <speciesReference species="ADP" stoichiometry="1"/>
               <speciesReference species="CTP" stoichiometry="1"/>
               <speciesReference species="L_glutamate" stoichiometry="1"/>
            </listOfProducts>
         </reaction>
         <reaction id="R_0470" name="R-0470" reversible="false">
            <listOfReactants>
               <speciesReference species="reduced_thioredoxin" stoichiometry="1"/>
               <speciesReference species="UDP" stoichiometry="1"/>
            </listOfReactants>
            <listOfProducts>
               <speciesReference species="H2O" stoichiometry="1"/>
               <speciesReference species="oxidized_thioredoxin" stoichiometry="1"/>
               <speciesReference species="dUDP" stoichiometry="1"/>
            </listOfProducts>
         </reaction>
         <reaction id="R_0471" name="R-0471" reversible="false">
            <listOfReactants>
               <speciesReference species="CDP" stoichiometry="1"/>
               <speciesReference species="reduced_thioredoxin" stoichiometry="1"/>
            </listOfReactants>
            <listOfProducts>
               <speciesReference species="H2O" stoichiometry="1"/>
               <speciesReference species="oxidized_thioredoxin" stoichiometry="1"/>
               <speciesReference species="dCDP" stoichiometry="1"/>
            </listOfProducts>
         </reaction>
         <reaction id="R_0472" name="R-0472" reversible="false">
            <listOfReactants>
               <speciesReference species="ADP" stoichiometry="1"/>
               <speciesReference species="reduced_thioredoxin" stoichiometry="1"/>
            </listOfReactants>
            <listOfProducts>
               <speciesReference species="H2O" stoichiometry="1"/>
               <speciesReference species="oxidized_thioredoxin" stoichiometry="1"/>
               <speciesReference species="dADP" stoichiometry="1"/>
            </listOfProducts>
         </reaction>
         <reaction id="R_0474" name="R-0474" reversible="false">
            <listOfReactants>
               <speciesReference species="GDP" stoichiometry="1"/>
               <speciesReference species="reduced_thioredoxin" stoichiometry="1"/>
            </listOfReactants>
            <listOfProducts>
               <speciesReference species="H2O" stoichiometry="1"/>
               <speciesReference species="oxidized_thioredoxin" stoichiometry="1"/>
               <speciesReference species="dGDP" stoichiometry="1"/>
            </listOfProducts>
         </reaction>
         <reaction id="R_0475" name="R-0475" reversible="true">
            <listOfReactants>
               <speciesReference species="oxidized_thioredoxin" stoichiometry="1"/>
               <speciesReference species="H_" stoichiometry="1"/>
               <speciesReference species="NADPH" stoichiometry="1"/>
            </listOfReactants>
            <listOfProducts>
               <speciesReference species="NADP_" stoichiometry="1"/>
               <speciesReference species="reduced_thioredoxin" stoichiometry="1"/>
            </listOfProducts>
         </reaction>
         <reaction id="R_0476" name="R-0476" reversible="true">
            <listOfReactants>
               <speciesReference species="AMP" stoichiometry="1"/>
               <speciesReference species="ATP" stoichiometry="1"/>
            </listOfReactants>
            <listOfProducts>
               <speciesReference species="ADP" stoichiometry="2"/>
            </listOfProducts>
         </reaction>
         <reaction id="R_0477" name="R-0477" reversible="true">
            <listOfReactants>
               <speciesReference species="N_carbamoyl_L_aspartate" stoichiometry="1"/>
            </listOfReactants>
            <listOfProducts>
               <speciesReference species="H2O" stoichiometry="1"/>
               <speciesReference species="dihydroorotate" stoichiometry="1"/>
            </listOfProducts>
         </reaction>
         <reaction id="R_0478" name="R-0478" reversible="true">
            <listOfReactants>
               <speciesReference species="dihydroorotate" stoichiometry="1"/>
               <speciesReference species="O2" stoichiometry="1"/>
            </listOfReactants>
            <listOfProducts>
               <speciesReference species="H2O2" stoichiometry="1"/>
               <speciesReference species="orotate" stoichiometry="1"/>
            </listOfProducts>
         </reaction>
         <reaction id="R_0479" name="R-0479" reversible="true">
            <listOfReactants>
               <speciesReference species="5_phosphoribosyl_1_pyrophosphate" stoichiometry="1"/>
               <speciesReference species="orotate" stoichiometry="1"/>
            </listOfReactants>
            <listOfProducts>
               <speciesReference species="diphosphate" stoichiometry="1"/>
               <speciesReference species="orotidine_5__phosphate" stoichiometry="1"/>
            </listOfProducts>
         </reaction>
         <reaction id="R_0480" name="R-0480" reversible="false">
            <listOfReactants>
               <speciesReference species="orotidine_5__phosphate" stoichiometry="1"/>
            </listOfReactants>
            <listOfProducts>
               <speciesReference species="CO2" stoichiometry="1"/>
               <speciesReference species="UMP" stoichiometry="1"/>
            </listOfProducts>
         </reaction>
         <reaction id="R_0481" name="R-0481" reversible="true">
            <listOfReactants>
               <speciesReference species="ATP" stoichiometry="1"/>
               <speciesReference species="CMP" stoichiometry="1"/>
            </listOfReactants>
            <listOfProducts>
               <speciesReference species="ADP" stoichiometry="1"/>
               <speciesReference species="CDP" stoichiometry="1"/>
            </listOfProducts>
         </reaction>
         <reaction id="R_0482" name="R-0482" reversible="true">
            <listOfReactants>
               <speciesReference species="ATP" stoichiometry="1"/>
               <speciesReference species="UMP" stoichiometry="1"/>
            </listOfReactants>
            <listOfProducts>
               <speciesReference species="ADP" stoichiometry="1"/>
               <speciesReference species="UDP" stoichiometry="1"/>
            </listOfProducts>
         </reaction>
         <reaction id="R_0483" name="R-0483" reversible="false">
            <listOfReactants>
               <speciesReference species="H2O" stoichiometry="1"/>
               <speciesReference species="dCTP" stoichiometry="1"/>
            </listOfReactants>
            <listOfProducts>
               <speciesReference species="dUTP" stoichiometry="1"/>
               <speciesReference species="NH3" stoichiometry="1"/>
            </listOfProducts>
         </reaction>
         <reaction id="R_0484" name="R-0484" reversible="true">
            <listOfReactants>
               <speciesReference species="5_10_methylenetetrahydrofolate" stoichiometry="1"/>
               <speciesReference species="dUMP" stoichiometry="1"/>
            </listOfReactants>
            <listOfProducts>
               <speciesReference species="7_8_dihydrofolate" stoichiometry="1"/>
               <speciesReference species="dTMP" stoichiometry="1"/>
            </listOfProducts>
         </reaction>
         <reaction id="R_0485" name="R-0485" reversible="true">
            <listOfReactants>
               <speciesReference species="7_8_dihydrofolate" stoichiometry="1"/>
               <speciesReference species="H_" stoichiometry="1"/>
               <speciesReference species="NADPH" stoichiometry="1"/>
            </listOfReactants>
            <listOfProducts>
               <speciesReference species="tetrahydrofolate" stoichiometry="1"/>
               <speciesReference species="NADP_" stoichiometry="1"/>
            </listOfProducts>
         </reaction>
         <reaction id="R_0486" name="R-0486" reversible="false">
            <listOfReactants>
               <speciesReference species="H2O" stoichiometry="1"/>
               <speciesReference species="dUTP" stoichiometry="1"/>
            </listOfReactants>
            <listOfProducts>
               <speciesReference species="diphosphate" stoichiometry="1"/>
               <speciesReference species="dUMP" stoichiometry="1"/>
            </listOfProducts>
         </reaction>
         <reaction id="R_0487" name="R-0487" reversible="false">
            <listOfReactants>
               <speciesReference species="H2O" stoichiometry="1"/>
               <speciesReference species="ATP" stoichiometry="1"/>
            </listOfReactants>
            <listOfProducts>
               <speciesReference species="AMP" stoichiometry="1"/>
               <speciesReference species="diphosphate" stoichiometry="1"/>
            </listOfProducts>
         </reaction>
         <reaction id="R_0489" name="R-0489" reversible="false">
            <listOfReactants>
               <speciesReference species="H2O" stoichiometry="1"/>
               <speciesReference species="GTP" stoichiometry="1"/>
            </listOfReactants>
            <listOfProducts>
               <speciesReference species="diphosphate" stoichiometry="1"/>
               <speciesReference species="GMP" stoichiometry="1"/>
            </listOfProducts>
         </reaction>
         <reaction id="R_0490" name="R-0490" reversible="false">
            <listOfReactants>
               <speciesReference species="H2O" stoichiometry="1"/>
               <speciesReference species="CTP" stoichiometry="1"/>
            </listOfReactants>
            <listOfProducts>
               <speciesReference species="CMP" stoichiometry="1"/>
               <speciesReference species="diphosphate" stoichiometry="1"/>
            </listOfProducts>
         </reaction>
         <reaction id="R_0491" name="R-0491" reversible="false">
            <listOfReactants>
               <speciesReference species="H2O" stoichiometry="1"/>
               <speciesReference species="UTP" stoichiometry="1"/>
            </listOfReactants>
            <listOfProducts>
               <speciesReference species="diphosphate" stoichiometry="1"/>
               <speciesReference species="UMP" stoichiometry="1"/>
            </listOfProducts>
         </reaction>
         <reaction id="R_0492" name="R-0492" reversible="true">
            <listOfReactants>
               <speciesReference species="H2O" stoichiometry="1"/>
               <speciesReference species="GMP" stoichiometry="1"/>
            </listOfReactants>
            <listOfProducts>
               <speciesReference species="phosphate" stoichiometry="1"/>
               <speciesReference species="guanosine" stoichiometry="1"/>
            </listOfProducts>
         </reaction>
         <reaction id="R_0493" name="R-0493" reversible="true">
            <listOfReactants>
               <speciesReference species="H2O" stoichiometry="1"/>
               <speciesReference species="AMP" stoichiometry="1"/>
            </listOfReactants>
            <listOfProducts>
               <speciesReference species="phosphate" stoichiometry="1"/>
               <speciesReference species="adenosine" stoichiometry="1"/>
            </listOfProducts>
         </reaction>
         <reaction id="R_0494" name="R-0494" reversible="true">
            <listOfReactants>
               <speciesReference species="H2O" stoichiometry="1"/>
               <speciesReference species="IMP" stoichiometry="1"/>
            </listOfReactants>
            <listOfProducts>
               <speciesReference species="phosphate" stoichiometry="1"/>
               <speciesReference species="inosine" stoichiometry="1"/>
            </listOfProducts>
         </reaction>
         <reaction id="R_0495" name="R-0495" reversible="true">
            <listOfReactants>
               <speciesReference species="H2O" stoichiometry="1"/>
               <speciesReference species="XMP" stoichiometry="1"/>
            </listOfReactants>
            <listOfProducts>
               <speciesReference species="phosphate" stoichiometry="1"/>
               <speciesReference species="xanthosine" stoichiometry="1"/>
            </listOfProducts>
         </reaction>
         <reaction id="R_0496" name="R-0496" reversible="true">
            <listOfReactants>
               <speciesReference species="H2O" stoichiometry="1"/>
               <speciesReference species="GTP" stoichiometry="1"/>
            </listOfReactants>
            <listOfProducts>
               <speciesReference species="7_8_dihydroneopterin_triphosphate" stoichiometry="1"/>
               <speciesReference species="formate" stoichiometry="1"/>
            </listOfProducts>
         </reaction>
         <reaction id="R_0497" name="R-0497" reversible="false">
            <listOfReactants>
               <speciesReference species="H2O" stoichiometry="1"/>
               <speciesReference species="7_8_dihydroneopterin_triphosphate" stoichiometry="1"/>
            </listOfReactants>
            <listOfProducts>
               <speciesReference species="dihydroneopterin_phosphate" stoichiometry="1"/>
               <speciesReference species="diphosphate" stoichiometry="1"/>
            </listOfProducts>
         </reaction>
         <reaction id="R_0498" name="R-0498" reversible="true">
            <listOfReactants>
               <speciesReference species="7_8_dihydro_D_neopterin" stoichiometry="1"/>
            </listOfReactants>
            <listOfProducts>
               <speciesReference species="6_hydroxymethyl_7_8_dihydropterin" stoichiometry="1"/>
[truncated: 339,854 more chars]
