# Supplementary material for: Genome-scale reconstruction and system level investigation of the metabolic network of Methylobacterium extorquens AM1
Source: BMC Syst Biol. 2011 Nov 10;5:189. doi: 10.1186/1752-0509-5-189 (PMC3227643; doi:10.1186/1752-0509-5-189)
Supplement: Additional file 17 — Ftbl file describing the network used for flux calculation. [file 1752-0509-5-189-S17.XLSX]

## Sheet: Additional file 17
Ftbl file describing the network used for flux calculation
*************************************
PROJECT
	NAME	VERSION	FORMAT	DATE	COMMENT
	AM1.ftbl	3.2		2010-09-09	Methylobacterium extorquens AM1 model with central metabolism (C1 assimilation)
// version of the central metabolism of methylobacterium extorquens
// pathways considered: C1 transfert, serine cycle, PHB cycle, ethylmalonyl-CoA, TCA cycle, pyruvate metabolism, gluconeogenesis, PP pathway, entner-Doudoroff pathway, glycine cleavage, phosphoserine
// exit biomass: quantified by Kathrin Shneider (Peyraud et al. 2011 BMC system biology)
// experimental Data : NMR data CLEX HSQC+TOCSY+MS (Peyraud et al. 2011 BMC system biology)
// internal labeled pool of co2 fitted: experimental designed to be around ~5% of co2 labelling
// labeled substrate: 13C methanol labeled #0 0.01 #1 0.99
// PATHWAY SIMPLIFICATION : (Network) MCOAS+MCOAL merged ; (XCH) TPI C 0 ; (XCH) SDH_1 C 0 ; PGLCDH+K3DG6PA => EDP; X5PPK+F6PPK => PPK ; (XCH) TA=TK ; pentose pool ;
// Formate dehydrogenase FDH is fixed. C1 oxidation fixed in order to calculate C1 assimilation. C1 oxidation can then be calculated using substrate uptake rate data. Reaction of the C1 oxidation were written in the model in case of requirement in further studies.
NETWORK
	FLUX_NAME	EDUCT_1	EDUCT_2	PRODUCT_1	PRODUCT_2
// Uptake substrates
	meoh_upt	methanol_ext		meoh			//methanol uptake
		#A		#A
	co2_upt1	co2_ext1		co2			//co2 uptake
		#A		#A
	co2_upt2	co2_ext2		co2			//co2 uptake
		#A		#A
// C1 assimilation pathway
	METDH	meoh		fald
		#A		#A
	FAS	fald		mlh4f
		#A		#A
	FAE	fald		mlh4mpt
		#A		#A
	MH4MTPD1	mlh4mpt		meh4mpt
		#A		#A
	MH4MC	meh4mpt		fh4mpt
		#A		#A
	FTH	fh4mpt		for
		#A		#A
	FDH	for		co2_out
		#A		#A
	FTHFL	for		fh4f
		#A		#A
	MTHFC	fh4f		meh4f
		#A		#A
	MTHFD	meh4f		mlh4f
		#A		#A
// serine cycle
	SHMT	gly	mlh4f	Lser
		#AB	#a	#ABa
	SGA1	glyox	Lser	gly	hpyr
		#AB	#abc	#AB	#abc
	PHOSER	D3pg		Lser
		#ABC		#ABC
	HPR	hpyr		Dglyc
		#ABC		#ABC
	GCK	Dglyc		D2pg
		#ABC		#ABC
	ENO	D2pg		pep
		#ABC		#ABC
	PEPCL	co2	pep	oaa
		#A	#abc	#abcA
	MALDH	oaa		mal
		#ABCD		#ABCD
	MCOAL	mal		accoa	glyox	//Simplified: one reaction
		#ABCD		#DC	#AB
// glycine cleavage complex
	GCV	gly		mlh4f	co2_out
		#AB		#B	#A
//PHB biosynthesis
	ACOAAT	accoa	accoa	aaccoa
		#AB	#ab	#ABab
	AACOAR_1	aaccoa		R3hbcoa
		#ABCD		#ABCD
//	PHBDP	PHB		R3hbut	// PHB utilisation
//		#ABCD		#ABCD
	PHBP	R3hbcoa		PHB
		#ABCD		#ABCD
//	HBUTDH	R3hbut		acac
//		#ABCD		#ABCD
//	S3OXAT_1	scccoa	acac	suc	aaccoa
//		#ABCD	#abcd	#ABCD	#abcd
//	S3OXAT_2	scccoa	acac	suc	aaccoa
//		#ABCD	#abcd	#DCBA	#abcd
//Ethylmalonyl-CoA Pathway
	AACOAR_2	aaccoa		S3hbcoa
		#ABCD		#ABCD
	HBCOADH	S3hbcoa		crcoa
		#ABCD		#ABCD
	CCOARC	co2	crcoa	ethmcoa
		#A	#abcd	#abAcd
//	CCOAR	crcoa		butycoa	// unidentifiable
//		#ABCD		#ABCD
//	BUTCOAC	butycoa	co2	ethmcoa	// unidentifiable
//		#ABCD	#a	#ABaCD
	EMM	ethmcoa		msuccoa
		#ABCDE		#ADBCE
	MESACOAH	mesacoa		Smmlycoa
		#ABCDE		#ABCDE
	MSCCOADH	msuccoa		mesacoa
		#ABCDE		#ABCDE
	MMCOAL	Smmlycoa		glyox	ppcoa
		#ABCDE		#DC	#ABE
	PPCOAC	ppcoa	co2	Smmcoa
		#ABC	#a	#ABaC
	EPM	Smmcoa		Rmmcoa
		#ABCD		#CBAD
	MMCOAM	Rmmcoa		scccoa
		#ABCD		#ADBC
//TCA cycle
	CS	accoa	oaa	cit
		#AB	#abcd	#dcbBAa
	ACN	cit		tDict
		#ABCDEF		#ABCDEF
	ICDH	tDict		co2_out	akg
		#ABCDEF		#F	#ABCDE
	AKGDH	akg		co2_out	scccoa
		#ABCDE		#A	#BCDE
	SCH_1	scccoa		suc
		#ABCD		#ABCD
	SCH_2	scccoa		suc
		#ABCD		#DCBA
	SDH_1	suc		fum
		#ABCD		#ABCD
	SDH_2	suc		fum
		#ABCD		#DCBA
	FUM_1	fum		mal
		#ABCD		#ABCD
	FUM_2	fum		mal
		#ABCD		#DCBA
//pyruvate metabolism
	PK	pep		pyr
		#ABC		#ABC
	PPDK	pyr		pep
		#ABC		#ABC
	ME	mal		co2_out	pyr
		#ABCD		#D	#ABC
//	OAADC	Oaa		co2_out	pyr	//unidentifiable
//		#ABCD		#D	#ABC
	PYRDH	pyr		co2_out	accoa
		#ABC		#A	#BC
//gluconeogenesis
	PEPCK	oaa		co2_out	pep
		#ABCD		#D	#ABC
	PGM	D2pg		D3pg
		#ABC		#ABC
	PGK	D3pg		pglyp
		#ABC		#ABC
	GAPDH	pglyp		glych3p
		#ABC		#ABC
	TPI	glych3p		dhap
		#ABC		#CBA
	FBA	dhap	glych3p	fru16bp
		#ABC	#abc	#ABCabc
	F16BP	fru16bp		f6p
		#ABCDEF		#ABCDEF
	PGI	f6p		g6p
		#ABCDEF		#ABCDEF
//pentose phosphate pathway
	G6PDH	g6p		glucol6p
		#ABCDEF		#ABCDEF
	PGL	glucol6p		pgluc
		#ABCDEF		#ABCDEF
	PGDH	pgluc		co2_out	rib5p
		#ABCDEF		#A	#BCDEF
//	R5PE	xyl5p		rib5p		//Simplified: one pool
//		#ABCDE		#ABCDE
	PPK	glych3p	f6p	rib5p	ery4p	//Simplified: one reaction
		#ABC	#abcdef	#baABC	#cdef
	TA	f6p	ery4p	glych3p	sedh7p
		#ABCDEF	#abcd	#DEF	#ABCabcd
	TK	glych3p	sedh7p	rib5p	rib5p
		#ABC	#abcdefg	#abABC	#cdefg
//Entner-Doudoroff pathway
	EDP	pgluc		pyr	glych3p	//simplified: one reaction
		#ABCDEF		#ABC	#DEF
// biomass exit flux - simplified reactions with key amino acids considered
	bf_mlh4f	mlh4f		BMmlh4f
		#A		#A
	bf_fh4f	fh4f		BMfh4f
		#A		#A
	bf_gly	gly		BMgly
		#AB		#AB
	bf_Lser	Lser		BMLser
		#ABC		#ABC
	bf_scccoa	scccoa		suc
		#ABCD		#ABCD
	bf_fum	oaa		fum
		#ABCD		#ABCD
	bf_pep	pep		BMpep
		#ABC		#ABC
	bf_oaa	oaa		BMoaa
		#ABCD		#ABCD
	bf_accoa	accoa		BMaccoa
		#AB		#AB
	bf_pyr	pyr		BMpyr
		#ABC		#ABC
	bf_akg	akg		BMakg
		#ABCDE		#ABCDE
	bf_TP	glych3p		BMTP	//TP : dhap + glych3p
		#ABC		#ABC
	bf_g6p	g6p		BMg6p
		#ABCDEF		#ABCDEF
	bf_f6p	f6p		BMf6p
		#ABCDEF		#ABCDEF
	bf_rib5p	rib5p		BMrib5p
		#ABCDE		#ABCDE
	bf_his1	rib5p	fh4f	his	// histidine biosynthesis for MS data fiiting
		#ABCDE	#a	#ABCDEa
	bf_his2	his		BMhis
		#ABCDEF		#ABCDEF
	bf_ery4p	ery4p		BMery4p
		#ABCD		#ABCD
	bf_PHB	PHB		BMPHB
		#ABCD		#ABCD
	bs_Val1	pyr	pyr	val	Ileresx
		#ABC	#abc	#ABbcC	#a
	bs_Val2	val		BMval
		#ABCDE		#ABCDE
	bs_Ile1	Obut	pyr	Ile	Ileres
		#ABCD	#abc	#ABbCD	#ac
	bs_Ile2	Ile		BMIle
		#ABCDE		#ABCDE
	bs_Ile3	Ileres		BMIleres
		#AB		#AB
	bs_Ile4	Obut	pyr	Ilex	Ileresx
		#ABCD	#abc	#ABCDbc	#a
	bs_Ile5	Ilex		BMIlex
		#ABCDEF		#ABCDEF
	bs_Ile6	Ileresx		BMIleresx
		#A		#A
	bs_Ile7	ppcoa	for	Obut
		#ABC	#a	#aABC
	bs_Ile8	oaa		Obut
		#ABCD		#ABCD
	bs_AKV	pyr	pyr	akv	co2_out
		#ABC	#abc	#ABbcC	#a
	bs_Leu1	akv	accoa	leu	co2_out
		#ABCDE	#ab	#abBCDE	#A
	bs_Leu2	leu		BMleu
		#ABCDEF		#ABCDEF
	bs_Phe1	ery4p	pep	Phe
		#ABCD	#abc	#bcABCDa
	bs_Phe2	ery4p	pep	Phe
		#ABCD	#abc	#bDCBAca
	bs_Phe3	Phe		BMPhe
		#ABCDEFG		#ABCDEFG
	bs_Tyr1	pep	ery4p	DAHP	//biosynthesis for MS data fiiting
		#ABC	#abcd	#ABCabcd
	bs_Tyr2	pep	DAHP	Chor	//biosynthesis for MS data fiiting
		#ABC	#abcdefg	#ABCabcdefg
	bs_Tyr3	Chor		Tyr	co2_out	//biosynthesis for MS data fiiting
		#ABCDEFGHIJ		#ABCEFGHIJ	#D
	bs_Tyr4	Tyr		BMTyr	//biosynthesis for MS data fiiting
		#ABCEFGHIJ		#ABCEFGHIJ
	bs_D2PG	D2pg		BMD2pg	//biosynthesis for MS data fiiting
		#ABC		#ABC
	bs_cit	cit		BMcit
		#ABCDEF		#ABCDEF
	bs_mal	mal		BMmal
		#ABCD		#ABCD
	bs_glyox	glyox		BMglyox
		#AB		#AB
	bs_Lys1	oaa	pyr	Lys	co2_out
		#ABCD	#abc	#ABCDcb	#a
	bs_Lys2	oaa	pyr	Lys	co2_out
		#ABCD	#abc	#abcDCB	#A
	bs_LysBM	Lys		LysBM
		#ABCDEF		#ABCDEF
// Exit Flux
	exit_co2	co2_out		co2_exit	//co2 exit
		#A		#A
FLUXES
	NET
		NAME	FCD	VALUE(F/C)	ED_WEIGHT	LOW(F)	INC(F)	UP(F)
// entry flux
		meoh_upt	F	2.32
		co2_upt1	F	2.49
		co2_upt2	D
// C1 assimilation pathway
		METDH	D
		FAS	D
		FAE	C	0.5
		MH4MTPD1	D
		MH4MC	D
		FTH	D
		FDH	C	0.01
		FTHFL	D
		MTHFC	D
		MTHFD	D
		SHMT	D
// serine cycle
		SGA1	D
		PHOSER	D
		HPR	D
		GCK	D
		ENO	D
		PEPCL	D
		MALDH	D
		MCOAL	D
// glycine cleavage complex
		GCV	F	0.01
//PHB biosynthesis
		ACOAAT	D
		AACOAR_1	D
//		PHBDP	C	0.0003
		PHBP	D
//		HBUTDH	D
//		S3OXAT_1	D
//		S3OXAT_2	D
//Ethylmalonyl-CoA pathway
		AACOAR_2	D
		HBCOADH	D
		CCOARC	D
//		CCOAR	D
//		BUTCOAC	C	0.001
		EMM	D
		MESACOAH	D
		MSCCOADH	D
		MMCOAL	F	0.71
		PPCOAC	D
		EPM	D
		MMCOAM	D
//TCA cycle
		CS	D
		ACN	D
		ICDH	D
		AKGDH	F	0.0002
		SCH_1	D
		SCH_2	D
		SDH_1	D
		SDH_2	D
		FUM_1	D
		FUM_2	D
//pyruvate metabolism
		PK	F	0.14
		PPDK	F	0.01
		ME	F	0.12
//		OAADC	F	0.12
		PYRDH	D
//gluconeogenesis
		PEPCK	F	0.67
		PGM	D
		PGK	D
		GAPDH	D
		TPI	D
		FBA	D
		F16BP	D
		PGI	D
//pentose phosphate pathway
		G6PDH	D
		PGL	D
		PGDH	D
//		R5PE	D
		PPK	D
		TA	D
		TK	D
//Entner-Doudoroff pathway
		EDP	D
//biomass exit flux
		bf_mlh4f	C	0.04201	//
		bf_fh4f	C	0.00129	//
		bf_gly	C	0.12116	//
		bf_Lser	C	0.03611	//
		bf_scccoa	C	0.02728	//
		bf_fum	C	0.05281	//
		bf_pep	C	0.03572	// X - 0.0006 for phe -0.0006 for tyr
		bf_oaa	C	0.11391	// X -0.0160 for ile labelling identification
		bf_accoa	C	0.13992	// X - 0.0002 for leu
		bf_pyr	C	0.25747	// X -0.0160 for ile -0.0004 for val -0.0004 for leu labelling identification
		bf_akg	C	0.10582	//
		bf_TP	C	0.00829	//
		bf_g6p	C	0.0897	//
		bf_f6p	C	0.00289	//
		bf_rib5p	C	0.03843	//
		bf_ery4p	C	0.01783	// X -0.0003 for phe; -0.0003 for tyr
		bf_PHB	C	0.02417	//
		bf_his1	D
		bf_his2	C	0.005
		bs_Val1	D
		bs_Val2	C	0.0002
		bs_Ile1	D
		bs_Ile2	D
		bs_Ile3	C	0.008	// + 0.0080 for ile labelling identification
		bs_Ile4	C	0.008
		bs_Ile5	D
		bs_Ile6	D
		bs_Ile7	F	0.0006
		bs_Ile8	D
		bs_AKV	D
		bs_Leu1	D
		bs_Leu2	C	0.0002
		bs_Phe1	D
		bs_Phe2	D
		bs_Phe3	C	0.0003
		bs_Tyr1	D
		bs_Tyr2	D
		bs_Tyr3	D
		bs_Tyr4	C	0.0003
		bs_D2PG	C	0.00011
		bs_cit	C	0.00011
		bs_mal	C	0.00021
		bs_glyox	C	0.00093
		bs_Lys1	C	0.0001
		bs_Lys2	D
		bs_LysBM	C	0.0002
// exit flux
		exit_co2	D
	XCH
		NAME	FCD	VALUE(F/C)	ED_WEIGHT	LOW(F)	INC(F)	UP(F)
// entry flux
		meoh_upt	D
		co2_upt1	D
		co2_upt2	D
// C1 assimilation pathway
		METDH	C	0
		FAS	C	0
		FAE	C	0
		MH4MTPD1	C	0
		MH4MC	C	0
		FTH	C	0
		FDH	C	0
		FTHFL	C	0
		MTHFC	C	0
		MTHFD	C	0
		SHMT	C	0
// serine cycle
		SGA1	C	0
		PHOSER	C	0
		HPR	C	0
		GCK	C	0
		ENO	F	0.01
		PEPCL	C	0
		MALDH	F	0.847653
		MCOAL	F	0.84
// glycine cleavage complex
		GCV	C	0
//PHB biosynthesis
		ACOAAT	C	0
		AACOAR_1	C	0
//		PHBDP	C	0
		PHBP	C	0
//		HBUTDH	C	0
//		S3OXAT_1	C	0
//		S3OXAT_2	D
//Ethylmalonyl-CoA Pathway
		AACOAR_2	C	0
		HBCOADH	C	0
		CCOARC	C	0
//		CCOAR	C	0
//		BUTCOAC	C	0
		EMM	C	0
		MESACOAH	C	0
		MSCCOADH	C	0
		MMCOAL	C	0
		PPCOAC	C	0
		EPM	C	0
		MMCOAM	C	0
//TCA cycle
		CS	C	0
		ACN	C	0
		ICDH	C	0
		AKGDH	C	0
		SCH_1	C	0
		SCH_2	D
		SDH_1	C	0
		SDH_2	D
		FUM_1	F	0.391095
		FUM_2	D
//pyruvate metabolism
		PK	C	0
		PPDK	C	0
		ME	C	0
//		OAADC	C	0
		PYRDH	C	0
//gluconeogenesis
		PEPCK	C	0
		PGM	C	0
		PGK	C	0
		GAPDH	C	0
		TPI	C	0
		FBA	C	0
		F16BP	C	0
		PGI	C	0
//pentose phosphate pathway
		G6PDH	C	0
		PGL	C	0
		PGDH	C	0
//		R5PE	F	0.988846
		PPK	F	0.0001
		TA	D
		TK	F	0.0483331
//Entner-Doudoroff pathway
		EDP	C	0
//biomass exit flux
		bf_mlh4f	D
		bf_fh4f	D
		bf_gly	D
		bf_Lser	D
		bf_scccoa	C	0
		bf_fum	C	0
		bf_pep	D
		bf_oaa	D
		bf_accoa	D
		bf_pyr	D
		bf_akg	D
		bf_TP	D
		bf_g6p	D
		bf_f6p	D
		bf_rib5p	D
		bf_his1	C	0
		bf_his2	D
		bf_ery4p	D
		bf_PHB	D
		bs_Val1	C	0
		bs_Val2	D
		bs_Ile1	C	0
		bs_Ile2	D
		bs_Ile3	D
		bs_Ile4	C	0
		bs_Ile5	D
		bs_Ile6	D
		bs_Ile7	C	0
		bs_Ile8	C	0
		bs_AKV	C	0
		bs_Leu1	C	0
		bs_Leu2	D
		bs_Phe1	C	0
		bs_Phe2	C	0
		bs_Phe3	D
		bs_Tyr1	C	0
		bs_Tyr2	C	0
		bs_Tyr3	C	0
		bs_Tyr4	D
		bs_D2PG	D
		bs_cit	D
		bs_mal	D
		bs_glyox	D
		bs_Lys1	C	0
		bs_Lys2	C	0
		bs_LysBM	D
// exit flux
		exit_co2	D
EQUALITIES
	NET
		VALUE	FORMULA
		0	SCH_1-SCH_2
		0	SDH_1-SDH_2
		0	FUM_1-FUM_2
		0	bs_Phe1-bs_Phe2
	XCH
		VALUE	FORMULA
		0	SCH_1-SCH_2
		0	SDH_1-SDH_2
		0	FUM_1-FUM_2
		0	TA-TK
INEQUALITIES
	NET
		VALUE	COMP	FORMULA
// Inequalities for Input and Output Fluxes are generated automatically
		0.0001	<=	SHMT
// C1 assimilation pathway
		0.0001	<=	METDH
		0.0001	<=	FAS
//		0.0001	<=	FAE
//		0.0001	<=	MH4MTPD1
//		0.0001	<=	MH4MC
//		0.0001	<=	FTH
//		0.0001	<=	FDH
//		0.0001	<=	FTHFL
//		0.0001	<=	MTHFC
//		0.0001	<=	MTHFD
		0.0001	<=	SHMT
// serine cycle
		0.0001	<=	SGA1
		0.0001	<=	PHOSER
		0.0001	<=	HPR
		0.0001	<=	GCK
//		0.0001	<=	ENO
		0.0001	<=	PEPCL
		0.0001	<=	MALDH
		0.0001	<=	MCOAL
// glycine cleavage complex
		0.0001	<=	GCV
//PHB biosynthesis
		0.0001	<=	ACOAAT
//		0.0001	<=	AACOAR_1
//		0.0001	<=	PHBDP
//		0.0001	<=	PHBP
//		0.0001	<=	HBUTDH
//		0.0001	<=	S3OXAT_1
//		0.0001	<=	S3OXAT_2
//Ethylmalonyl-CoA Pathway
		0.0001	<=	AACOAR_2
		0.0001	<=	HBCOADH
		0.0001	<=	CCOARC
//		0.0001	<=	CCOAR
//		0.0001	<=	BUTCOAC
		0.0001	<=	EMM
		0.0001	<=	MESACOAH
		0.0001	<=	MSCCOADH
//		0.0001	<=	MMCOAL
		0.0001	<=	PPCOAC
		0.0001	<=	EPM
		0.0001	<=	MMCOAM
//TCA cycle
		0.0001	<=	CS
		0.0001	<=	ACN
		0.0001	<=	ICDH
		0.0001	<=	AKGDH
		0.0001	<=	SCH_1
		0.0001	<=	SCH_2
		0.0001	<=	SDH_1
		0.0001	<=	SDH_2
//		0.0001	<=	FUM_1
//		0.0001	<=	FUM_2
//pyruvate metabolism
		0.0001	<=	PK
		0.0001	<=	PPDK
		0.0001	<=	ME
		0.0001	<=	PYRDH
//gluconeogenesis
		0.0001	<=	PEPCK
		0.0001	<=	PGM
		0.0001	<=	PGK
		0.0001	<=	GAPDH
		0.0001	<=	TPI
		0.0001	<=	FBA
		0.0001	<=	F16BP
//		0.0001	<=	PGI
//pentose phosphate pathway
		0.0001	<=	G6PDH
		0.0001	<=	PGL
		0.0001	<=	PGDH
//		0.0001	<=	R5PE
//		0.0001	<=	R5PI
//		0.0001	<=	PPK
//		0.0001	<=	TA
//		0.0001	<=	TK
//Entner-Doudoroff pathway
		0.0001	<=	EDP
//biomass exit flux
//		0.0001	<=	bs_Ile1
//		0.0001	<=	bs_Ile2
//		0.0001	<=	bs_AKV
//		0.0001	<=	bs_Leu1
//		0.0001	<=	bs_Phe1
//		0.0001	<=	bs_Phe2
//		0.0001	<=	bs_Tyr1
//		0.0001	<=	bs_Tyr2
//		0.0001	<=	bs_Tyr3
		0.0001	<=	bs_Ile7
		0.0001	<=	bs_Ile8
//		0.0001	<=	bs_D2PG
//		0.0001	<=	bs_pgluc
//		0.0001	<=	bs_cit
//		0.0001	<=	bs_mal
//		0.0001	<=	bs_msuccoa
//		0.0001	<=	bs_glyox
//		0.0001	<=	bs_for
//		0.0001	<=	bs_Smmcoa
//		0.0001	<=	bs_ppcoa
//		0.0001	<=	bs_Lys1
//		0.0001	<=	bs_Lys2
//		0.0001	<=	bs_LysBM
	XCH
		VALUE	COMP	FORMULA
// Inequalities for Input and Output Fluxes are generated automatically
		0	<=	FUM_2
		0.999	>=	FUM_2
		0	<=	ENO
		0.999	>=	ENO
		0	<=	TA
		0.999	>=	TA
//		0	<=	EDP
//		0.999	>=	EDP
		0	<=	FUM_1
		0.999	>=	FUM_1
		0	<=	MALDH
		0.999	>=	MALDH
//		0	<=	MCOAL
//		0.999	>=	MCOAL
//		0	<=	ME
//		0.999	>=	ME
		0	<=	PPK
		0.999	>=	PPK
//		0	<=	R5PE
//		0.999	>=	R5PE
		0	<=	TK
		0.999	>=	TK
//		0	<=	PK
//		0.999	>=	PK
FLUX_MEASUREMENTS
	FLUX_NAME	VALUE	DEVIATION	//		Val	Dev
	AKGDH	0.0001	5
LABEL_INPUT
	META_NAME	ISOTOPOMER	VALUE
// 13CLabeled methanol + unlabeled co2
	methanol_ext	#0	0.01
		#1	0.99
	co2_ext1	#0	0.989
		#1	0.011
	co2_ext2	#0	0.01
		#1	0.99
